# Supplementary material for: Developmental Programming of Long Non-Coding RNAs during Postnatal Liver Maturation in Mice
Source: PLoS One. 2014 Dec 11;9(12):e114917. doi: 10.1371/journal.pone.0114917 (PMC4263710; doi:10.1371/journal.pone.0114917)
Supplement: S1 Table — Expression of all protein-coding genes and lncRNAs annotated by Ensambl66 and Noncode v3.0 in liver samples at day −2, 0, 1, 3, 5, 10, 15, 20, 25, 30, 45, and 60 (n = 3). (XLSX) [file pone.0114917.s003.xlsx]

## Sheet: README
Column	Label	Explanation	Note	Remark
A	Gene ID	Gene identification number in the Emsembl66 or Noncode v3 databases
B	Gene symbol	Gene symbol in the Emsemble66 or Noncode v3 databases
C	D-2.1	log2(FPKM+1) for mouse liver sample at Day -2, sample 1	log2(FPKM+1) is used to make all values larger than 0	Cufflinks skips any genes with mapped reads >1 million due to runtime/memory use, therefore, some hihgly expressed genes in liver, such as albumin, have a value of 0 in some samples.
D	D-2.2	log2(FPKM+1) for mouse liver sample at Day -2, sample 2
E	D-2.3	log2(FPKM+1) for mouse liver sample at Day -2, sample 3
F	D0.1	log2(FPKM+1) for mouse liver sample at Day 0, sample 1
G	D0.2	log2(FPKM+1) for mouse liver sample at Day 0, sample 2
H	D0.3	log2(FPKM+1) for mouse liver sample at Day 0, sample 3
I	D1.1	log2(FPKM+1) for mouse liver sample at Day 1, sample 1
J	D1.2	log2(FPKM+1) for mouse liver sample at Day 1, sample 2
K	D1.3	log2(FPKM+1) for mouse liver sample at Day 1, sample 3
L	D3.1	log2(FPKM+1) for mouse liver sample at Day 3, sample 1
M	D3.2	log2(FPKM+1) for mouse liver sample at Day 3, sample 2
N	D3.3	log2(FPKM+1) for mouse liver sample at Day 3, sample 3
O	D5.1	log2(FPKM+1) for mouse liver sample at Day 5, sample 1
P	D5.2	log2(FPKM+1) for mouse liver sample at Day 5, sample 2
Q	D5.3	log2(FPKM+1) for mouse liver sample at Day 5, sample 3
R	D10.1	log2(FPKM+1) for mouse liver sample at Day 10, sample 1
S	D10.2	log2(FPKM+1) for mouse liver sample at Day 10, sample 2
T	D10.3	log2(FPKM+1) for mouse liver sample at Day 10, sample 3
U	D15.1	log2(FPKM+1) for mouse liver sample at Day 15, sample 1	Sample D15.2 was failed in sequencing experiment
V	D15.3	log2(FPKM+1) for mouse liver sample at Day 15, sample 3
W	D20.1	log2(FPKM+1) for mouse liver sample at Day 20, sample 1
X	D20.2	log2(FPKM+1) for mouse liver sample at Day 20, sample 2
Y	D20.3	log2(FPKM+1) for mouse liver sample at Day 20, sample 3
Z	D25.1	log2(FPKM+1) for mouse liver sample at Day 25, sample 1
AA	D25.2	log2(FPKM+1) for mouse liver sample at Day 25, sample 2
AB	D25.3	log2(FPKM+1) for mouse liver sample at Day 25, sample 3
AC	D30.1	log2(FPKM+1) for mouse liver sample at Day 30, sample 1
AD	D30.2	log2(FPKM+1) for mouse liver sample at Day 30, sample 2
AE	D30.3	log2(FPKM+1) for mouse liver sample at Day 30, sample 3
AF	D45.1	log2(FPKM+1) for mouse liver sample at Day 45, sample 1
AG	D45.2	log2(FPKM+1) for mouse liver sample at Day 45, sample 2
AH	D45.3	log2(FPKM+1) for mouse liver sample at Day 45, sample 3
AI	D60.1	log2(FPKM+1) for mouse liver sample at Day 60, sample 1
AJ	D60.2	log2(FPKM+1) for mouse liver sample at Day 60, sample 2
AK	D60.3	log2(FPKM+1) for mouse liver sample at Day 60, sample 3
AL	Aov.Adj.P	Anova adjusted p-values used Benjamini-Hochberg correction	values ≤ 0.05 are in red
AM	Chr	Chromosome No.
AN	Start	Starting position on the chromosome
AO	End	Ending position on the chromosome
AP	Strand	Plus or minus strand
AQ	Biotype	Gene/transcript biotypes in Ensembl66 or Noncode v3

## Sheet: All protein-coding and lncRNAs
GeneID	Gene symbol	D-2.1	D-2.2	D-2.3	D0.1	D0.2	D0.3	D1.1	D1.2	D1.3	D3.1	D3.2	D3.3	D5.1	D5.2	D5.3	D10.1	D10.2	D10.3	D15.1	D15.3	D20.1	D20.2	D20.3	D25.1	D25.2	D25.3	D30.1	D30.2	D30.3	D45.1	D45.2	D45.3	D60.1	D60.2	D60.3	Aov.Adj.P	Chr	Start	End	Strand	Biotype
ENSMUSG00000093423	RP23-113F14.3.1	0	0	0	0.126256	0	0	0	0	0	0	0	0	0	0	0	0.0237005	0	0	0	0	0	0	0	0	0	0	0	0	0	0	0	0	0	0	0		chr12	74141002	74143802	-	3prime_overlapping_ncrna
ENSMUSG00000093506	RP23-352J18.2.1	0	0	0	0	0	0	0	0	0	0	0	0	0	0	0	0	0	0	0	0	0	0	0	0	0	0	0	0	0	0	0	0	0	0	0		chr18	6910457	6936619	-	3prime_overlapping_ncrna
ENSMUSG00000093597	RP23-393F23.8.1	0	0	0.0305782	0	0	0.0923869	0	0	0	0	0	0	0	0.0291074	0.0141659	0	0	0	0	0	0	0	0	0.0126104	0	0	0	0	0.0308379	0	0	0	0	0	0		chr2	160569663	160577648	-	3prime_overlapping_ncrna
ENSMUSG00000010492	Gm16119	0.11298	0.32593	0.170235	0.416909	0	0.105345	0.0583973	0.079406	0.178008	0.257784	0.110389	0.252333	0.197922	0.134832	0.0986319	0.548112	0.0257473	0.0655424	0.108019	0.0682036	0.0585116	0.0135504	0.0881344	0.119229	0	0.0646997	0.125453	0.0603255	0.0906592	0.0872044	0.0270459	0.0375307	0	0.152488	0.0351271		chr2	181313185	181319875	+	antisense
ENSMUSG00000011052	1700049J03Rik	0	0	0	0	0	0	0	0	0	0	0	0	0	0	0	0	0	0	0	0	0	0	0	0	0	0	0	0	0	0	0	0	0	0	0		chr17	26691199	26698441	-	antisense
ENSMUSG00000020164	1700058G18Rik	0.112675	2.85105e-13	8.5599e-08	0	0	1.73522e-08	0	8.91062e-10	2.38364e-09	8.48038e-08	2.70397e-07	0.00707315	0	0	0	0	0	0	0	0.038058	0	0	0	0	0	0	0	0	0	0	0	0	0	0	0		chr10	115855108	115858293	+	antisense
ENSMUSG00000021566	5430425J12Rik	0	0.264934	0.0179071	0.018159	0	0	0	0	0	0	0.0152108	0	0	0	0	0	0	0.0170874	0	0	0	0	0	0	0	0	0	0	0	0	0	0	0	0	0		chr13	73837274	73847298	+	antisense
ENSMUSG00000021874	4933413J09Rik	0.00780519	0.0565125	0.00756912	0	0.0171664	0	0.0381129	0.00674978	0.00657316	0.0447684	0.0191624	0.0129161	0.0620022	0.0783691	0.00668126	0.0427775	0.134673	0.00722189	0	0.0440032	0.0217535	0	0.0324731	0	0	0	0	0.0264497	0	0	0	0.0335858	0	0.00717616	0.00721429		chr14	27176060	27219942	+	antisense
ENSMUSG00000022915	1700093J21Rik	0	0.0518503	0	0.0515041	0	0	0.166913	0	0	0.0439905	0.0434606	0	0	0	0	0	0	0.0485106	0	0	0.0971739	0.101306	0	0.0982556	0	0.0921063	0	0	0	0	0	0.0480791	0	0	0.0958653		chr16	96304283	96310677	+	antisense
ENSMUSG00000023737	1700082M22Rik	0.0689443	0	0.0660171	0	0	0.0674619	0.111581	0.060819	0.114089	0.112729	0	0.0576064	0	0.0614177	0.170511	0	0	0	0.125778	0	0	0	0.0649867	0.0651443	0	0	0.115413	0	0.0663072	0.240109	0.133635	0.0626536	0.063964	0.1808	0		chr8	107165707	107182487	+	antisense
ENSMUSG00000028177	1810013D15Rik	0.0625902	0.061327	0	0.390029	0.257736	0	0.603463	0.485611	0.457378	0.102468	0.0514928	0.318168	0.267473	0	0.458849	0.56109	0.754808	0.576171	0.502603	0.231778	0.420326	0.484886	0.533399	0.116022	0.156709	0.160316	0.542068	0.102249	0.526644	0.0578566	0.396144	0.264619	0.377672	0.436137	0.315945		chr3	157588233	157590111	+	antisense
ENSMUSG00000028407	2010003O02Rik	2.06657	2.10599	2.44342	2.37867	1.85441	2.20356	2.3542	2.42539	2.61711	2.06142	2.02502	2.32168	2.24944	2.02552	2.50614	2.18586	2.29081	2.54582	2.18881	2.46206	1.86806	2.04882	2.13713	1.97466	1.86409	2.3468	2.83853	1.95256	1.99367	1.87934	1.90778	2.21238	1.70378	2.36567	1.71655	0.376403	chr4	40216602	40217973	+	antisense
ENSMUSG00000028445	Enho	1.99366	2.14152	2.58993	4.24693	3.36856	4.04436	4.45029	4.42895	5.00873	4.17243	4.83298	4.92698	4.72265	5.2859	5.13402	5.58106	6.00077	6.09392	6.01563	6.35483	5.55635	6.35079	6.12272	5.1723	5.55474	6.16285	6.22991	5.89099	5.89878	4.59122	5.19163	5.76505	4.21877	5.56462	4.58081	5.39999e-09	chr4	41585177	41587357	-	antisense
ENSMUSG00000028590	D530049N12Rik	0	0	0	0	0	0	0	0	0	0	0	0	0	0	0	0	0	0	0	0	0	0	0	0	0	0	0	0	0	0	0	0	0	0	0		chr4	143994771	143996204	+	antisense
ENSMUSG00000028612	4930430J20Rik	0	0	0	0	0	0	0	0	0	0	0	0	0	0	0	0	0	0	0	0	0	0	0	0	0	0	0	0	0	0	0	0	0	0	0		chr4	107500501	107503449	-	antisense
ENSMUSG00000029331	4930522N08Rik	0	0	0	0	0	0	0	0	0	0	0	0	0	0	0	0	0	0	0	0	0	0	0	0	0	0	0	0	0	0	0	0	0	0	0		chr5	100112018	100114053	+	antisense
ENSMUSG00000030321	BC060267	0.074288	0.102222	0.0908952	0.0420192	0.081744	0.102641	0.110967	0.197024	0.0811352	0.0619251	0.0613045	0.126627	0.0807717	0.235469	0.0973038	0.0980979	0.0883434	0.141557	0.106301	0.0476339	0.0438082	0.0458313	0.0879947	0.0985465	0.100934	0.100444	0.0811113	0.132881	0.155441	0.104615	0.0910473	0.0944166	0.107865	0.106662	0.0888122		chr6	115760747	115788430	-	antisense
ENSMUSG00000034185	6430628N08Rik	0	0	0	0	0	0	0	0	0	0	0	0	0	0	0	0	0	0	0	0	0	0	0	0	0	0	0	0	0	0	0	0	0	0	0		chr4	115563271	115571833	+	antisense
ENSMUSG00000035713	Usp35	0.197123	0.130939	0.152035	0.202263	0.23317	0.482752	0.232419	0.424574	0.171972	0.401667	0.297553	0.333149	0.359902	0.261876	0.302458	0.399302	0.39901	0.312655	0.290219	0.201772	0.222498	0.320054	0.190224	0.343374	0.182231	0.232688	0.215168	0.401743	0.196351	0.266103	0.311405	0.344974	0.173474	0.271255	0.25654		chr7	104457890	104480530	-	antisense
ENSMUSG00000036162	1700066J24Rik	0	0	0	0.0658094	0	0.151998	0	0	0	0	0	0	0	0	0	0	0	0	0	0	0.090762	0	3.84817e-09	0	0	0	0	0	0	0	0	0	0	0	0.0720569		chr4	41464470	41465962	+	antisense
ENSMUSG00000037432	Fer1l5	0	0	0	0	0	0	0	0	0	0.0317095	0	0	0	0	0	0	0	0	0	0	0	0	0	0	0	0	0	0	0	0	0	0	0	0	0		chr1	36473733	36478955	+	antisense
ENSMUSG00000038491	4930520K10Rik	0.0785842	0	0.0261516	0.0258974	0	0.0257111	0.02175	0.0232776	0.0576581	0	0	0	0.0449256	0.0235069	0	0.0247724	0	0	0.0247161	0.0263009	0	0	0	0	0.0230014	0	0	0	0	0	0	0	0	0	0		chr10	40068314	40070047	-	antisense
ENSMUSG00000040840	4930579G18Rik	0.019636	0.0717598	0	0.0159487	0.166412	0.0903735	0	0	0	0.0349462	0.0259926	0	0.0537146	0.028117	0	0.0579101	0.0298714	0	0.0585218	0.0919255	0	0.0308892	0	0.0104085	0.0274359	0	0.053911	0	0.0898077	0.0292591	0	0.0288448	0	0.0290248	0.0292389		chr14	55269348	55273444	+	antisense
ENSMUSG00000042549	Gm16516	0.571403	0.958291	0.697311	0.167326	0.500847	0.449216	0.48504	0.561889	0.547751	0.475443	0.457607	0.55424	0.311833	0.531529	0.581285	0.577766	0.406041	0.429788	0.370758	0.520703	0.268928	0.530105	0.541887	0.272143	0.465046	0.305215	0.26566	0.277653	0.294753	0.382567	0.434633	0.296515	0.493367	0.531718	0.333968		chr11	60734419	60745369	-	antisense
ENSMUSG00000043488	Gm9783	0	0	0	0	5.61497e-12	0.19934	0.0842313	0	0	0	0	0.0992085	0.109612	0	0	0	1.00908e-13	0	0	0.111084	0	0	0.101192	0	0.208421	1.69173e-11	0.212907	3.75121e-13	0.0996067	0.0992446	0.125041	0	0	0.0910294	5.15752e-14		chr19	5848508	5851372	+	antisense
ENSMUSG00000044062	0610009B14Rik	0.185084	0.182381	0.0621665	0.264132	1.00477	1.31434	0.0531348	0.0834744	0	0	0	0	0.0279233	0	0.0278793	0.030087	0	0	0.0601487	0.0321683	0.0304108	0	0	0.0307895	0.0558809	0	0.055407	0	0	0	0.0318586	0	0.0598511	0.115762	0	7.55917e-05	chr12	81787357	81793453	-	antisense
ENSMUSG00000044867	Gm3345	0.0223215	0.19124	0.0665477	0.124095	0	0.077518	0.252808	0.154771	0.192269	0.277653	0.0833442	0.151113	0.36401	0.196577	0.22903	0.196014	0.115221	0.224408	0.18702	0.0585721	0.145709	0.064374	0.118195	0.0527001	0.108753	0.164984	0.135771	0.102152	0.0473187	0	0.0777836	0.0878409	0.0456103	0.0592656	0.0596722		chr6	48688345	48690620	-	antisense
ENSMUSG00000045010	Gm4779	0	0.121729	0.184548	0.449889	0.0553717	0.0491049	0.175169	0.067617	0	0.243709	0.0629581	0.0641071	0.166011	0	0	0.145397	0.492961	0.261467	0	0	0	0	0	0.117598	0.166812	0.173172	0	0	0	0	0	0	0	0.265913	0.0704936		chrX	98985392	98988647	-	antisense
ENSMUSG00000045178	4933411O13Rik	0	0	0	0	0	0	0	0	0	0	0	0	0	0	0	0	0	0	0	0	0	0	0	0	0	0	0	0	0	0	0	0	0	0	0		chr16	66892748	66911086	+	antisense
ENSMUSG00000046683	0610025J13Rik	0	0	0	0	0	0.0511772	0	0	0	0	0	0.0437365	0	0	0.0449118	0	0	0	0	0	0	0	0	0.0495471	0	0.0416097	0	0.0437611	0	0	0	0	0.0436406	0	0.095079		chr4	97988089	97998482	+	antisense
ENSMUSG00000046840	0610008F07Rik	0.294577	0.278029	0.480878	0.172522	0.188491	0.224845	0.58954	1.08699	0.871073	0.31501	0.384863	0.548899	0.669769	0.637682	0.928983	0.663264	0.979954	0.711314	0.691273	1.15779	1.3257	1.86173	1.67731	1.56526	1.79614	2.48057	2.29801	1.81635	2.31293	2.62269	2.86645	2.56893	2.77291	2.58449	2.87565	5.52125e-13	chr2	163319543	163367456	-	antisense
ENSMUSG00000047046	1700031F10Rik	0	0	0	0	0	0	0	0.058182	0	0	0	0	0	0	0	0	0	0	0	0	0	0	0	0	0	0	0	0	0	0	0	0	0	0	0		chr6	88172596	88175672	-	antisense
ENSMUSG00000048442	2210020M01Rik	3.96092	4.49092	4.2459	3.14363	3.10682	3.39007	2.49779	2.81408	2.86398	3.44951	3.20299	3.2471	2.08995	2.55699	2.85085	0.671094	0.99313	0.889573	0.278973	0.0989577	0.0972619	0.155703	0.263528	0.166813	0.0231466	0.190831	0.214647	0.022565	0.214862	0.231929	0.177983	0.0716965	0.112956	0.0485491	0.0727161	5.83592e-20	chr11	115761280	115767583	+	antisense
ENSMUSG00000048603	Gm9828	0.44347	0.575813	0.225939	0.471586	0.128927	0.114691	0.52656	0.352983	0.447055	0.460091	0.170811	0.202989	0.222106	0.221976	0.299138	0.148562	0.0661293	0.0900321	0.149596	0.0388076	0.0912653	0.174188	0.0457053	0.153425	0.0803247	0.0612004	0.0337503	0.0975327	0.174559	0.102656	0.0568605	0.0909004	0.108996	0.122162	0.0615447		chr13	99086377	99094370	+	antisense
ENSMUSG00000049160	4930469G21Rik	0	0	0	0	0	0	0	0	0	0	0	0	0	0	0	0	0	0	0	0	0	0	0	0	0	0	0	0	0	0	0	0	0	0	0		chr1	163084689	163089445	-	antisense
ENSMUSG00000051295	9630028B13Rik	0.0231538	0.0228917	0	0	0.0170659	0	0.00638472	0	0	0.0128575	0	0	0	0	0	0	0	0	0.0145054	0	0	0.00758518	0	0	0	0	0	0.00661904	0	0.0142797	0.0298712	0	0	0	0		chr1	187253236	187265698	-	antisense
ENSMUSG00000052188	Gm14964	0.0331862	0	0.334397	0.12809	0.236111	0.0744965	0.112347	0.109356	0.44324	0.204123	0	0.281151	0.259677	0.376289	0.242593	0.0690205	0.245887	0.641222	0.723957	0.175083	0.299409	0.243186	0.527498	0.213826	0.138693	0.086863	0.0678097	0.180141	0.0059158	0.200433	0.0914072	0.0474221	0.0497796	0.134239	0.119494		chr19	6530711	6532011	-	antisense
ENSMUSG00000052248	Gm13476	1.56068	1.92678	1.8044	1.67592	1.62308	1.48719	1.69222	1.77813	1.97922	1.39363	1.44559	1.58302	1.48802	1.48551	1.46079	1.12066	0.997498	1.32096	0.842449	0.565455	0.884301	0.60329	0.777066	0.504367	0.548796	0.70417	0.776685	0.652587	0.664774	0.409132	0.395474	0.585336	0.384155	0.613699	0.466564	2.62449e-13	chr2	44966658	44969607	+	antisense
ENSMUSG00000052281	Gm15024	0.13674	0.0698394	0	0.101708	0	0.0378725	0	0	0	0.0552837	0.0274683	0.0588087	0	0	0	0	0	0	0	0	0	0	0	0	0	0	0	0	0	0	0	0	0	0	0		chr7	150174874	150193938	-	antisense
ENSMUSG00000052371	1700109F18Rik	0	0.0726224	0.148823	0	0	0	0	0.882371	0.144189	0	0.152574	0	0	0	0	0	0	0	0	0	0	0	0.160614	0	0	0	0.0745457	0.0718625	0	0	0	0	0	0	0		chr2	74541305	74554187	-	antisense
ENSMUSG00000052403	Gm13520	0	0.0210329	0	0.27464	0	0.470568	0.42428	0.13488	0.341157	0.296517	0.897858	0.550978	0.16069	0	0.0832538	0.420891	0.143848	0.211488	0.1384	0.399431	0.0376461	0.0946355	0.137359	0	0	0.211791	0.0828065	0.231267	0.229112	0.0926308	0.0395137	0	0	0.136108	0.0197433		chr2	25463412	25487281	+	antisense
ENSMUSG00000052724	Gm9888	0.422677	0.678186	0.937886	0.678337	0.803026	0.893874	0.524278	1.04551	0.725526	0.537647	0.706377	0.830654	0.302251	0.508269	0.663011	0.199232	0.49453	0.342156	0.116207	0.0649525	0.224781	0.121229	0.0309235	0.0312317	0.0566318	0.0837724	0.0543087	0.0796596	0.06135	0.0628593	0	0.11685	0	0.0603139	0	8.54761e-08	chr9	114689218	114691375	+	antisense
ENSMUSG00000052865	Gm13619	0	0	0	0	0	0	0	0	0	0	0	0	0	0	0	0	0	0	0	0	0	0	0	0	0	0	0	0	0	0	0	0	0	0	0		chr2	65690465	65698676	-	antisense
ENSMUSG00000052951	C130021I20Rik	0	0	0.00691651	0.00702056	0	0	0	0.241246	0.00601007	0	0	0	0	0	0	0	0	0	0	0.00708766	0	0	0	0	0	0	0	0	0	0	0.00691536	0	0	0	0		chr2	33496713	33501869	+	antisense
ENSMUSG00000053049	Gm15413	0	0	0	0	0	0	0.0117194	0.0123377	0	8.27752e-10	0	0	0	0	0	0	0	0.0131593	0	0	0	0	0	0	0	0	0	0	0	0	0	0	0	0	0		chr7	103939943	103950059	-	antisense
ENSMUSG00000053545	6430503K07Rik	0	0	0	0	0	0	0	0.0733222	0	0	0	0	0	0	0	0	0	0	0	0.0811254	0	0	0	0	0	0	0	0	0	0	0	0	0	0	0		chr2	147013160	147014143	+	antisense
ENSMUSG00000053613	4732444A12Rik	0.0109288	0	0.0255651	0.0253553	0.0154124	0.0117241	0.0513967	0.0411123	0.018776	0.111455	0.130661	0.194063	0.24776	0.272405	0.22508	0.60341	0.532177	0.560596	0.673439	0.905362	0.637221	0.77171	0.781606	0.377102	0	0	0.485333	0.411712	0.389131	0	0.451593	0.405433	0.303058	0.260167	0.292114		chr11	120520471	120523129	+	antisense
ENSMUSG00000054006	D630008O14Rik	5.29498e-09	1.85251e-09	1.10039e-10	1.02403e-07	3.23517e-07	6.64893e-10	1.50571e-10	1.81378e-07	0.0161859	9.51074e-09	3.73893e-07	2.67737e-10	2.91257e-09	5.71886e-09	8.29281e-11	1.17834e-08	5.18151e-10	1.93735e-10	1.63972e-09	2.02306e-09	1.26956e-09	4.29176e-09	1.9746e-09	1.99197e-09	1.34899e-09	0.00501012	1.95413e-08	1.1841e-08	0	0.0242534	0	0	7.61675e-09	2.04402e-09	0		chr1	108438520	108471622	+	antisense
ENSMUSG00000054408	Spcs3	3.49303	3.81381	3.35845	2.46302	2.43357	1.66704	3.3671	2.77311	3.39681	3.47341	2.20999	2.49452	3.14272	2.56349	3.21549	3.23687	2.15537	3.23681	3.28527	2.19577	2.67294	2.26366	3.28389	2.70978	2.27383	3.17494	2.68564	3.45355	2.26551	2.2776	2.46862	3.05283	2.71124	2.44039	3.2339	0.273436	chr8	55605787	55615351	-	antisense
ENSMUSG00000054514	2610204G22Rik	0.10721	0.722173	0.536884	0.286031	0.142076	0.103396	0.84845	0.948989	0.181875	0.577289	0.0783974	0.249326	0.358284	0.110554	0.208305	0.275763	0.634298	0.385802	0.45682	0.430693	0.352829	0.408046	0.35391	0.675281	0.57615	0.441732	0.110528	0.288385	0.585878	0.202449	1.03127	0.489598	0.607621	0.352596	0.890348	0.307802	chr4	155135287	155143373	+	antisense
ENSMUSG00000054556	Gm4876	0.0122625	0.0121059	0.0118757	0.114469	0.026873	0.0236464	0.222874	0.0419298	0.0408243	0.149353	0.3093	0.140622	0	0.123233	0.0516408	0.219131	0.185074	0.0882435	0.262721	0.0245163	0.0341785	0.0979249	0.0963192	0.106311	0.100545	0	0.167474	0	0	0	0.0240493	0.184025	0	0.0918634	0.108163		chr6	17015010	17121833	-	antisense
ENSMUSG00000055110	A630012P03Rik	0.054959	0	0.0135007	0	0	0.0598363	0	0	0	0	0.0452939	0	0.0119078	0	0	0	0	0.0128821	0	0	0	0	0.0515852	0.0131915	0.0477892	0	0	0	0	0	0.0135493	0.012689	0	0.0128036	0.0128784		chrX	49929020	49972224	+	antisense
ENSMUSG00000055188	2900002K06Rik	0.332179	0.59373	0.364204	0.448767	0.325042	0.218818	0.370352	0.309456	0.33132	0.233596	0.0910632	0.233873	0.212717	0.408925	0.403083	0.25784	0.362814	0.278174	0.167944	0.0372615	0.124746	0.0728626	0.136818	0.134964	0.126722	0	0.155526	0.0628795	0.318386	0.0694575	0.143669	0.0345223	0.168399	0	0.338771		chrX	7722555	7725090	+	antisense
ENSMUSG00000055408	Gm15053	0	0	0	0	0	0	0	0	0	0	0	0	0	0	0	0	0	0	0	0	0	0	0	0	0	0	0	0	0	0	0	0	0	0	0		chr6	52212769	52217597	+	antisense
ENSMUSG00000056032	BC018473	0	0	0	0	0	0	0.00450634	0	0	0	0	0	0	0	0	0	0	0	0	0	0	0	0	0	0	0	0	0	0	0	0	0	0	0	0		chr11	116613481	116620687	+	antisense
ENSMUSG00000056288	Gm11961	0.0427488	0	0	0.0214726	0	0	0.0358315	0.0190168	0.124338	0.0181942	0.0351591	0.0714591	0.0735437	0	0	0	0.0206409	0.0393182	0.0204732	0	0	0.0213872	0.0205456	0	0	0	0	0	0	0	0	0.0199297	0	0	0.0202214		chr11	4520278	4530014	-	antisense
ENSMUSG00000056445	5730446D14Rik	0.0475941	9.45249e-09	0	0.0535105	0.125759	0.0643882	0.0923498	0.120623	0.15829	0	0.0225133	0.117162	0.111429	0.0572874	0.0318161	0.0894362	0.00669535	0.0666045	0.0971319	0	0.0484188	8.36094e-14	0.0291447	0	0.136797	0	0.216693	0	0.0703515	0.0454542	0.00734308	0.0344017	0.0582323	0.0393323	0.0228259		chr6	52115673	52119563	+	antisense
ENSMUSG00000058934	Gm16176	0	0.0799197	0.140156	0.0795159	0.117266	0.0200017	0.170722	0.117085	0.126238	0.154446	0.0503482	0.131692	0.219412	0.146198	0.0720996	0.218893	0.200523	0.804229	0.294423	0.255703	0.389093	0.440116	0.585076	0.397375	0.42829	0.72013	0.400141	0.775846	0.66967	0.527678	0.426441	0.445909	0.676034	0.70439	0.306778		chr10	87289122	87326126	-	antisense
ENSMUSG00000060183	Cxcl11	0	0.0175614	0.00671938	0.0174659	0.0769142	0.0678503	0.0146482	0.0425792	0.0368531	0.0294168	0.0717002	0.0294912	0.0599216	0.0698094	0.0152355	0.0960145	0.0739578	0.0959132	0.097129	0	0.0969555	0.0515403	0.0588404	0.0975906	0.1119	0.0878069	0.171633	0.153664	0.133476	0.196737	0.140397	0.0762263	0.0918631	0.134576	0.067269		chr5	92788570	92794511	-	antisense
ENSMUSG00000060424	2610017I09Rik	0	0	0	0	0	0	0	1.60405	0.268182	0	0	0	0	0	0	0	0	0	0	0	0	0	0	0	0	0	0	0	0	0	0	0	0	0	0	0.191257	chr1	42705007	42724517	-	antisense
ENSMUSG00000060808	3110043A19Rik	0	0	0	0	0	0	0.0413052	0.0865115	0	0	0	0	0.125768	0.0879001	0	0.0462991	0	0	0.046656	0	0	0	0	0	0	0	0	0	0.0482554	0	0	0	0	0	0		chr11	61317888	61318561	-	antisense
ENSMUSG00000061469	Gm12569	0	0	0	0	0	0	0	0	0	0	0	0	0	0	0	0	0	0	0	0	0	0	0	0	0	0	0	0	0	0	0	0	0	0	0		chr11	51046967	51048555	+	antisense
ENSMUSG00000062132	Gm1082	0	0.0686985	0.0195839	0.106002	0.0222706	0.019574	0.0654178	0.026157	0.0669209	0.0167865	0	0.0167676	0	0.0179431	0	0.0371337	0.00954048	0	0.0282987	0.0100606	0.00946453	0	0.00950201	0	0	0	0	0	0	0.0093506	0	0	0	0	0		chr7	31300141	31307212	+	antisense
ENSMUSG00000062470	5730577I03Rik	0.186621	0.102393	0.115278	0.124462	0.143964	0.088985	0.136013	0.17378	0.284245	0.183638	0.0366067	0.123829	0.293229	0.118798	0.117242	0.206612	0.0242568	0.0985214	0.0988618	0.104582	0.104942	0.0112681	0.173589	0.013085	0.204635	0.234847	0.0984801	0.28258	0.022156	0.210927	0.139435	0.0438687	0.150768	0	0.0355192		chr9	20411919	20421715	+	antisense
ENSMUSG00000063714	1700011J10Rik	2.91537	3.38254	3.24127	3.01898	2.68412	2.46686	2.23051	2.87796	2.79804	2.37902	2.39603	2.64161	1.80184	2.2202	2.44234	1.46399	1.66732	1.83907	1.50197	1.49338	1.38687	0.819904	1.04654	0.617212	0.697692	0.881764	0.825173	1.16687	0.917625	0.709418	1.17834	1.0329	0.566233	0.790027	0.594629	1.52422e-12	chr2	72817481	72826734	+	antisense
ENSMUSG00000067389	Gm17080	0.245094	0	0	0.271513	0.0944403	0.123356	0.0715135	0.280662	0.109004	0.29421	0.0727103	0.0364572	0	0.114421	0.143605	0.323311	0.121626	0.158046	0.542516	0.202485	0.155213	0.164878	0.298465	0.656353	0.31501	0.555534	0.108812	0.242033	0.0418135	0.261412	0.448631	0.18886	0.080203	0.38988	0.294154		chr17	45723069	45725326	+	antisense
ENSMUSG00000067835	Gm14661	0	0	0	0	0	0	0	0	0	0	0	0	0	0	0	0	0	0	0	0	0	0	0	0	0	0	0	0	0	0	0	0	0	0	0		chrX	57810903	58061168	+	antisense
ENSMUSG00000068180	AY512915	0	0	0	0	0	0	0	0	0	0	0	0	0	0	0	0	0	0	0	0	0	0	0.0142603	0	0	0	0.0427665	0	0	0	0	0	0	0	0		chr6	95205720	95283987	-	antisense
ENSMUSG00000068680	Gm10248	0.009807	0	0	0	0	0.00950092	0	0	0	0	0	0	0	0	0	0	0	0	0	0	0	0	0	0	0	0	0	0	0	0	0	0	0	0	0		chr14	23857416	23913793	-	antisense
ENSMUSG00000069223	4930451E10Rik	0	0	0	0.0636863	0	0	0	0	0	0.0545447	0	0	0.11103	0.114479	0.0561305	0.0605227	0	0	0.0608606	0.125883	0	0	0	0.0619074	0.0566175	0.219085	0.10983	0	0	0.174451	0.0648721	0.0595436	0	0	0.0603335		chr13	55876497	55885866	-	antisense
ENSMUSG00000071818	4930417O22Rik	0	0	0	0	0	0	0	0	0	0	0	0	0	0	0	0	0	0	0	0	0	0	0	0	0	0	0	0	0	0	0	0	0	0	0		chr11	101813735	101821887	+	antisense
ENSMUSG00000072109	A530040E14Rik	4.73443e-07	0.0447098	0.0537344	0.118762	0.0600565	0.0849057	0.0474757	0.0930164	0.179618	0.338226	0.233273	0.172029	0.114415	0.219748	0.144738	0.193567	0.0948321	0.206246	0.0274026	0.175757	0.296278	0.0985563	0.0582084	0.172143	0.0596399	0.120513	0.110926	0.104474	0	0.0515566	0	0.153054	7.14187e-08	0.0559193	0.067245		chr1	85102521	85110610	+	antisense
ENSMUSG00000072589	Gm10371	0.0202652	0	0	0	0	0.0196725	0.0166857	0	0.017076	0.0823016	0.0331323	0	0.101042	0.018008	0.0681977	0.0555004	0	0.0554196	0.0743736	0	0.0742713	0.0586002	0.110507	0	0	0.070424	0.0346901	0.034167	0	0	0	0.0546533	0.018836	0	0		chr14	47717354	47735836	-	antisense
ENSMUSG00000072834	Gm12298	0	0	0	0	0	0	0.0370745	0	0	0	0	0	0	0	0	0	0	0	0	0	0	0	0	0	0	0	0	0	0	0	0	0	0	0	0		chr11	66719223	66760588	-	antisense
ENSMUSG00000072852	2310040G07Rik	0.0822908	0	0	0.0797506	0	0.0808178	0	0.142161	0	0.134151	0.253647	0.0689956	0.0714127	0	0.322812	0	0	0	0.0762975	0.080602	0	0	0.0776458	0.0820575	0	0	0	0	0	0	0	0	0	0	0.0757832		chr5	77357393	77376783	+	antisense
ENSMUSG00000072902	Gm10435	0	0	0	0	0	0	0	0	0	0	0	0	0	0	0	0	0	0	0	0	0	0	0	0	0	0	0	0	0	0	0	0	0	0	0		chr11	58816412	58820795	+	antisense
ENSMUSG00000072918	1700022K14Rik	0	0	0.328555	0.386328	0	0	0.115133	0	0.155157	0	0.0395537	0.0400578	0	0	0	0.0441566	0	0.0439457	0	0	0	0	0	0	0	0	0	0	0	0.0872568	0	0	0	0	0		chr5	66152230	66155105	-	antisense
ENSMUSG00000072934	Gm15070	0	0	0	0.00723219	0	0	0.00604962	0	0	0	0	0	0	0	0	0	0	0	0	0	0	0	0	0	0	0	0	0	0	0	0	0	0	0	0		chrX	140891124	140911609	+	antisense
ENSMUSG00000073144	4930599N23Rik	0.196909	0.0994708	0.151987	0.308664	0.135528	0.0697988	0.302954	0.166068	0.327947	0.298861	0.206436	0.186124	0.265803	0.170551	0.283665	0.539354	0.15061	0.245918	0.294157	0.125406	0.274021	0.0823819	0.116894	0.127364	0.177499	0.137507	0.138787	0.261038	0.134379	0.133737	0.277521	0.326748	0.187266	0.118857	0.177975		chr6	39068407	39098311	+	antisense
ENSMUSG00000073145	Gm12000	0	0.0539927	0.0529182	0.053628	0.0605846	0	0.0453952	0.048315	0.0464476	0.133342	0.0452741	0	0.0474673	0	0	0	0	0	0	0	0	0	0	0	0	0	0	0	0	0	0	0	0	0	0		chr11	11595136	11596442	-	antisense
ENSMUSG00000073152	Gm10475	0	0	0	0	0	0	0	0	0	0	0.0128372	0	0	0	0.0264548	0	0	0.0144361	0	0	0	0	0	0	0	0	0	0	0	0	0	0	0	0	0		chr5	21416749	21459832	+	antisense
ENSMUSG00000073242	Gm10485	0.0207302	0	0.0200562	0.0203706	0	0.0400112	0	0	0	0	0	0.0342859	0	0.0366634	0	0.0191988	0	0.019124	0	0	0	0.0403688	0	0.0584096	0	0	0.0532949	0	0.020073	0.0381188	0	0.0560811	0	0	0		chr12	3859293	3862244	-	antisense
ENSMUSG00000073394	Gm10497	0.04694	0.0443152	0.173355	0.115297	0	0	0.0801486	0	0.034679	0.0383204	0.0569787	0	0	0	0.0363323	0	0.078999	0	0	0	0.00203329	0	0	0	0	0	0	0	0.0449823	0	0	0	0	0	0		chr17	44872794	44874561	+	antisense
ENSMUSG00000073485	Gm16067	0.229492	0.27295	0.319189	0.146357	0.0887047	0.444762	0.130331	0.092592	0.133272	0.232566	0.0593258	0.0376943	0.0387781	0.110182	0.0767716	0.0419911	0.0842628	0.0253449	0.0592142	0	0.0590256	0.00898508	0.0171782	0.042981	0.0238024	0.00812969	0.0158054	0.0387451	0.0351411	0.041919	0	0.00837212	0.0170429	0.0168507	0		chr1	182743907	182746990	+	antisense
ENSMUSG00000073731	AI507597	0.0748935	2.39963e-07	2.44166e-06	0.042774	0.29091	1.24348e-07	0.0069117	0.278352	0.211219	3.11982e-06	8.74836e-08	2.24136e-08	1.41444e-06	0.244031	6.25186e-08	0.102314	0.17508	1.15974e-06	4.51491e-07	2.70686e-07	2.16932e-07	0.112818	0.00141166	0.0358915	2.05359e-07	3.56846e-07	1.5507e-09	0.150926	0.129073	0.125251	0.0809887	0.0377703	2.10365e-06	0.176438	2.37838e-06		chr4	141169941	141171519	+	antisense
ENSMUSG00000073739	Gm16287	0	0.0115227	0.0113021	0.0114625	0	0.0113028	0.0473667	0.039975	0.0292722	0.00968663	0.00958733	0.009677	0.0198505	0.020639	0.0297489	0.0107852	0	0.0214881	0.0109226	0	0.0108908	0.011399	0.0109349	0	0	0.010317	0.0100553	0	0	0	0.0113285	0	0	0	0		chr4	138731320	138736570	-	antisense
ENSMUSG00000073765	Gm12863	0	0.0676771	0	0	0	0	0	0	0	0	0	0	0	0	0	0	0	0	0	0	0	0	0	0	0	0	0	0	0	0	0	0	0	0	0		chr4	118626879	118627524	-	antisense
ENSMUSG00000073778	Gm10574	0.0796853	0.0386866	1.25079e-09	0.0697011	0.0444983	0.0390056	0.119706	0.0625884	0.0293023	0.0660779	0.0298772	0.0867774	0.124449	0.0337263	0.0926575	0.0680408	0.105445	0.0632203	0.097432	1.10585e-09	7.51772e-10	4.80154e-10	5.23922e-10	0.0354641	9.6124e-10	0.05912	2.77875e-10	4.44334e-10	1.35402e-09	1.12155e-09	7.20045e-10	0.0312461	1.64964e-09	3.08041e-10	1.61455e-09		chr7	151753260	151767417	+	antisense
ENSMUSG00000073843	Gm12542	0	0	0	0	0	0	0	0	0	0	0	0	0	0	0	0	0	0	0	0	0	0	0	0	0	0	0	0	0	0	0	0	0	0	0		chr4	59902858	59907796	-	antisense
ENSMUSG00000073872	Gm10593	0	0	0	0	0	0	0	0.00644423	0	0	0	0.00617989	0	0	0	0	0	0	0.00698395	0	0	0	0	0.00705491	0	0	0	0	0	0	0	0	0	0	0		chr4	42566010	42600570	+	antisense
ENSMUSG00000073881	Gm3892	0	0	0	0	0	0	0	0.00679175	0	0	0	0	0.00693472	0	0.00698557	1.68688e-06	0	0	0	0	0	0.00819367	0.00771819	0	0	0	0.00771214	0	0	0	0.00836572	0	0	0	0		chr4	41925875	41960431	+	antisense
ENSMUSG00000074052	BC048644	0	0	0	0	0	0	0	0	0	0	0	0	0	0	0	0	0	0	0	0	0	0	0	0	0	0	0	0	0	0	0	0	0	0	0		chr8	124431733	124442328	+	antisense
ENSMUSG00000074128	Gm10631	0	0	0	0	0	0	0	0	0	0	0	0	0	0	0	0	0	0	0	0	0	0	0.0737543	0	0	0	0	0	0	0	0	0	0	0	0		chr8	106701695	106708499	-	antisense
ENSMUSG00000074343	1700104A03Rik	0	0	0	0	0	0	0	0	0	0	0	0	0	0	0	0	0	0	0	0	0	0	0	0	0	0	0	0	0	0	0	0	0	0	0		chr9	54116385	54149377	-	antisense
ENSMUSG00000074346	1700095B22Rik	0	0	0	0	0	0	0	0	0	0	0	0	0	0.060001	0	0	0	0	0	0	0	0	0	0	0	0	0	0	0	0	0	0	0	0	0		chr3	105244513	105255873	-	antisense
ENSMUSG00000074354	9230115E21Rik	0	0	0	0	0	0	0	0	0	0	0	0	0.0191297	0	0	0	0	0	0	0	0	0	0	0	0	0	0	0	0	0	0	0	0	0	0		chr9	51640919	51683991	-	antisense
ENSMUSG00000074373	Gm10680	2.58365e-07	1.30126e-06	8.12028e-07	0.577139	0.00188351	3.16417e-06	2.72747	2.26702	2.68875	3.6254	2.62391	3.64055	2.63454	2.63146	1.07923	0.298868	0.579773	0.000179072	2.95031e-06	0.499011	0.00948835	0.68668	0.989919	0.313499	1.68568e-05	3.44301	4.3338	3.17478	1.55688	0.00430886	0.480711	2.47728	1.19505e-05	1.62497	5.65466e-06	0.000676887	chr9	46050704	46051612	-	antisense
ENSMUSG00000074465	Gm10701	0.0342312	0	0	0	0	0	0.0558688	0	0	0	0	0	0	0	0	0	0	0	0	0	0	0	0	0.0640589	0	0	0	0	0	0	0	0	0	0	0		chr9	24146101	24223153	+	antisense
ENSMUSG00000074466	Gm15417	0.982366	0	1.36154	1.37625	0.905295	0	0	0	0	1.82102	2.01071	2.29824	0	2.2949	1.97496	0	1.80579	0	0	2.40724	2.03487	1.78793	0	0	0	0	0	2.98601	0	0	0	0	0	0	0	0.136177	chr3	89195772	89202701	+	antisense
ENSMUSG00000074508	Gm10706	0	0	0	0	0	0	0	0	0	0	0	0	0	0	0	0	0	0	0	0	0	0	0	0	0	0	0	0	0	0	0	0	0.0195327	0	0		chr9	14509086	14523502	+	antisense
ENSMUSG00000074555	Gm10714	0	0	0.0682648	0.0350112	0	0	0.0294952	0.091734	0.0597459	0	0	0.861759	0	0	0.0306675	0.033091	0	0	0	0	0.0334522	0.0349462	0	0	0	0.0626873	0	0	0	0	0	0	0	0	0		chr2	173950539	174009419	-	antisense
ENSMUSG00000074753	Gm14092	0	0	0	0	0	0	0	0	0	0	0	0	0	0	0	0	0	0	0	0	0	0	0	0	0	0	0	0	0	0	0	0	0	0	0		chr2	145376388	145380718	-	antisense
ENSMUSG00000074763	Gm14105	0	0	0	0	0	0	0	0	0	0	0	0	0	0	0	0	0	0	0	0	0	0	0	0	0	0	0	0	0	0	0	0	0	0	0.00683381		chr2	141055406	141061162	-	antisense
ENSMUSG00000074782	4833422C13Rik	0.165535	0.144227	0.118254	0.388517	0.219188	0.20791	0.394525	0.234672	0.304537	0.552634	0.515118	0.403972	0.406501	0.338454	0.400636	0.584508	0.417392	0.697576	0.716642	0.487151	0.612319	0.352641	0.26034	0.436735	0.319428	0.34403	0.184967	0.381366	0.154772	0.151352	0.193709	0.189617	0.168208	0.281437	0.207885		chr13	91841270	91881477	-	antisense
ENSMUSG00000074805	Gm14047	0.0955922	0.0895546	0.0433098	0.0285634	0.0234765	0	0.0634269	0.0539092	0.0701439	0.051664	0.0170714	0.0572151	0.0875125	0.0186318	0.0785261	0	0.0339228	0	0.0412534	0	0	0	0.0398171	0.020841	0	0.0184284	0	0	0	0.0383613	0	0	0.0209597	0.0404896	0.0196336		chr2	129195633	129201484	+	antisense
ENSMUSG00000074918	5430417L22Rik	1.83988	2.37908	2.17719	2.25925	1.68023	1.41451	2.15593	2.21227	2.71181	1.92013	1.11385	1.57914	1.64296	1.28072	1.54461	1.50127	1.05445	1.72582	1.4728	1.06643	1.15129	1.18813	1.47321	0.803311	0.921038	1.49602	1.56463	1.24665	1.08114	0.891043	1.1821	1.40501	1.09192	1.23419	1.18286	0.000252605	chr2	118571494	118574546	+	antisense
ENSMUSG00000074987	AI314831	0.0334867	0.07072	0	0.072594	0.071343	0	0.11204	0.245491	0.201574	0.0821299	0	0.00765019	0	0.0310263	0	0.0308153	0.0315763	0	0	0	0	0	0.00997007	0	0	0.0318279	0	0	0.102304	0	0	0	0	0	0		chr2	104916695	104966667	-	antisense
ENSMUSG00000075265	Gm10818	0.175643	0.117864	0.17024	0.172784	0.0451206	0.0973593	0.176753	0.120864	0.0848028	0.131598	0.264007	0.050775	0	0.0894443	0.102768	0	0	0	0.0758008	0	0	0	0	0.0388549	0	0	0.0353331	0.0175279	0.0589885	0.0190921	0	0	0.0380937	0.0561458	0		chr16	32665309	32668283	-	antisense
ENSMUSG00000075277	6720416L17Rik	0.0131208	0	0.0127116	0	0	0	0.0107993	0.109818	0	0	0	0	0	0	0	0	0	0	0	0	0	0	0	0	0	0	0	0	0	0	0	0	0	0	0		chr2	74586479	74600953	-	antisense
ENSMUSG00000075335	4930588K23Rik	0	0	0	0	0	0	0	0	0	0	0	0	0	0	0	0	0	0	0	0	0	0	0	0	0	0	0	0	0	0	0	0	0	0	0		chr16	18592085	18609844	+	antisense
ENSMUSG00000075514	Gm13375	0.807512	0.776135	1.03395	1.14661	0.869874	1.04105	1.90448	1.77058	1.6873	1.37234	1.25075	1.59496	1.61472	1.26431	1.53736	1.61101	1.53859	1.47738	1.53876	1.43914	1.04466	1.14525	0.887698	0.873004	0.779187	0.848221	0.656843	0.625757	0.885407	0.631248	0.685815	0.579062	0.741792	0.961013	0.585847	3.54305e-10	chr2	20890681	20891624	+	antisense
ENSMUSG00000075534	Gm13262	0.0270609	0	0.0131638	0.0133692	0.0150069	0	0	0.0351129	0	0	0	0	0	0	0	0	0	0	0	0	0	0	0	0	0	0	0	0.0115873	0	0	0	0	0	0	0		chr2	9827805	9836305	+	antisense
ENSMUSG00000075555	Gm10863	0	0.212471	0.0401091	0	0.0745674	0.0659767	0.141615	0.0298931	0	0.0346252	0.0281883	0.169701	0.0582583	0.0959019	0.0293668	0.0775496	0.0323755	0.284881	0.0319994	0	0	0	0	0.0793224	0.0297111	0	0.0294523	0	0	0	0.0335783	1.07072e-08	0	0	0		chr15	78996471	79057954	+	antisense
ENSMUSG00000075558	Gm17151	0	0	0	0	0	0	0	0	0	0	0	0	0	0	0	0	0	0	0	0	0	0	0	0	0	0	0	0	0	0	0	0	0	0	0		chr10	80229604	80231732	-	antisense
ENSMUSG00000075576	Gm12359	0.484862	0.732682	0.527331	0	0.349462	0.325732	0	0.458529	0.459752	0.250373	0.335159	0.422943	0.429227	0.40998	0.380614	0.284566	0.285725	0	0.160881	0	0.146458	0.16798	0.266641	0.212782	0.0217931	0.0473629	0.203876	0.193931	0.126086	0.166619	0.235438	0.0871929	0.201732	0.0565287	0.143856		chr11	98659021	98671401	-	antisense
ENSMUSG00000075589	Gm11536	0.0693362	0	0	0.0673697	0	0	0	0.0611371	0	0.113347	0	0.167512	0.172983	0.121163	0	0.0640711	0	0	0.0644051	0.133082	0.0648707	0	0.0653531	0.0655447	0	0.0614277	0	0	0	0.125489	0	0	0	0.123806	0		chr11	96197613	96203422	-	antisense
ENSMUSG00000078122	F630028O10Rik	0.619514	2.04036	0.852414	1.30929	0.938858	0.793823	1.58626	0.844421	0.607792	1.28765	0.676359	0.584866	0.582866	0.40459	0.478227	0.392156	0.106937	0.23404	0.156156	0.0507072	0.0711778	0.0376182	0.139837	0.0819794	0.0596586	0.00859422	0.044137	0.0817202	0.0311555	0.0602039	0.00943049	0.039387	0	0.0470031	0.0355872	7.90406e-05	chrX	93435281	93438975	+	antisense
ENSMUSG00000078143	Gm17344	0.877617	1.25739	0.650486	0.0968283	0.528175	0.184803	0.064808	0.481834	0.1075	1.24523	0.326188	0.131252	0.545416	0.153331	1.1815e-05	0.507427	4.96569e-05	3.36777e-05	0.477523	4.72772e-06	0.0540997	1.53391e-05	0.365829	0.00441731	7.59873e-06	6.49654e-06	0.00306627	3.18493e-06	1.72901e-06	0.227212	1.15724e-05	0.0590727	7.01596e-05	1.03029e-05	2.61114e-05	0.0112728	chr8	112383884	112392355	-	antisense
ENSMUSG00000078190	Dnm3os	0.00968243	0.123328	0.0218342	0.104514	0.0177543	0.187578	0.16116	0.0868062	0.0162647	0.113953	0.0471226	0.0500982	0.0541621	0.0312646	0.0328765	0.22333	0.00910591	0.0442895	0.0855816	0.112186	0.0180244	0.0126096	0.0210808	0.100745	0.00561341	0.0028608	0	0.08216	0.0186256	0.0148552	0.012488	0.00588474	0.0268509	0.0118666	0.0208043		chr1	164147754	164155681	+	antisense
ENSMUSG00000078247	Airn	1.25987	1.2989	0.964967	0.77404	0.706535	0.876374	1.31271	1.08273	1.05388	1.07159	0.759888	1.01338	1.09615	0.736612	0.980102	1.00256	0.649621	0.670792	0.835034	0.457291	0.467283	0.335261	0.33969	0.465659	0.636469	0.279903	0.333082	0.334582	0.197475	0.333141	0.157191	0.201894	0.153101	0.147915	0.314011	2.2475e-08	chr17	12934177	13052988	+	antisense
ENSMUSG00000078492	1700045H11Rik	0	0	0	0	0	0	0	0	0	0	0	0	0	0	0	0	0	0	0	0	0	0	0	0	0	0	0	0	0	0	0	0	0	0	0		chr4	150202334	150229058	-	antisense
ENSMUSG00000078494	Gm13201	0	0	0	0	0	0	0	0	0	0	0	0	0	0	0	0	0	0	0	0	0	0	0	0	0	0	0	0	0	0	0	0	0	0	0		chr4	147445716	147449529	-	antisense
ENSMUSG00000078601	Gm12525	0	0	0	0	0	0	0	0	0	0	0	0	0	0.115207	0	0	0	0	0	0	0	0.125715	0	0	0.056981	0	0	0	0	0.0609026	0	0	0	0	0		chr3	108164469	108165174	+	antisense
ENSMUSG00000078607	1810010H24Rik	3.26599	3.36303	3.68081	4.2549	4.44286	4.72443	3.40026	3.11326	3.31503	2.65768	2.87617	2.59962	2.26483	2.49261	2.17769	1.93851	2.13449	2.11883	2.07617	1.92458	2.22316	2.11074	1.72076	1.76088	2.17985	1.85706	1.83121	1.58537	1.59696	1.6495	1.63509	1.2738	1.70465	1.81889	1.72914	9.00571e-15	chr11	106889432	106891757	+	antisense
ENSMUSG00000078729	Gm7819	0	0	0	0	0	0	0	0	0	0	0	0	0	0	0	0	0	0	0	0	0	0	0	0	0	0	0	0	0	0	0	0	0	0	0		chr4	42418155	42452715	-	antisense
ENSMUSG00000078821	Gm17414	0.206392	0.000353379	9.2159e-05	0.10702	0	0.00713629	0.130235	0	0.0775702	0.198182	0.000267953	0.0906368	0	0.0637652	0.0994832	0.15173	0.0280365	0.0137413	0.073656	0.00619068	0.0346423	0.00695908	0.00667294	0.103036	0	0.0263678	0.00419325	0.0191167	0.00695272	0	0.0197331	0	0	0.0205134	0.0204234		chr17	36131461	36136694	-	antisense
ENSMUSG00000079000	7530422B04Rik	0.0460448	0	0	0.0885338	0	0	0.146196	0.0403057	0.0388434	0.0756524	0.110757	0.147828	0	0.119667	0.0394624	0.0839035	0.126929	0.0423259	0.0429121	0	0.0430466	0.0449326	0.0433088	0.04355	0.0786862	0.0804164	0.115374	0	0	0	0	0	0.0427606	0.0830452	0.0837466		chr2	153474426	153476022	-	antisense
ENSMUSG00000079045	Gm17566	0.676208	1.03532	0.996429	2.169	1.59481	1.57006	3.91436	3.3062	3.71388	3.1368	3.25169	3.0703	2.21165	2.31933	2.02531	2.56771	2.17148	2.5248	2.68522	2.13023	1.63223	2.05187	2.29397	1.53171	1.47709	2.22024	1.74701	1.57553	1.70636	1.8057	1.64978	1.77405	1.9747	2.42414	2.11518	9.93841e-10	chr1	191994175	192041155	+	antisense
ENSMUSG00000079048	4933413L06Rik	0	0	0	0	0	0	0	0	0	0	0	0	0	0	0	0	0	0	0	0	0	0	0	0	0	0	0	0	0	0	0	0	0	0	0		chr13	118495571	118508818	-	antisense
ENSMUSG00000079143	Gm11052	0	0	2.37541e-06	0	0	0	0	0	0	0	0.0124017	0	0	0	0	0	0	0	0.0624851	0	0	0	0	0	0	0.013346	0	0	0	1.21605e-06	0	0	0	0	0		chr12	33878859	33913719	-	antisense
ENSMUSG00000079146	Gm15353	0	0	0	0	0	0.138621	0	0	0	0	0	0.221273	0	0.0508716	0	0	0	0	0	0	0	0	0	0	0	0	0	0	0	0	0	0	0	0	0		chr8	12879878	12883726	-	antisense
ENSMUSG00000079357	Gm11100	0.0146758	0.0689641	0.0507109	0.0174194	0.0390068	0.0172729	0.0284102	0.0303337	0.0299788	0.0571498	0.043117	0.0146594	0.0148019	3.30978e-12	0.0151988	0.0160746	6.79223e-12	0.0327774	0.0162892	0.0175289	0.0324044	0.0174261	0.0649191	6.96425e-12	4.07511e-11	0.0478931	0.0456557	1.538e-11	2.30317e-11	1.18235e-11	0.0340672	1.50881e-11	0.0323077	0.0163106	0.0487462		chr14	14750958	14782072	+	antisense
ENSMUSG00000079467	Gm14966	0.866148	1.58423	1.03435	0.487416	0.916305	0.874509	0	0.675765	0.627427	0.760719	0.555764	0.815268	0.701077	0.677307	0.649791	0.342226	0.597909	0.306374	0.446986	0.439042	0.261279	0.381627	0.287747	0.315774	0.0630499	0.566946	0.338589	0.0868875	0.147617	0.261532	0.163172	0.190419	0.0490762	0	0.321701	8.24411e-05	chr19	6355522	6363759	-	antisense
ENSMUSG00000079524	Gm15402	0	0.0495726	0	0	0	0	0	0	0	0	0	0	0	0	0	0	0	0	0	0	0	0.0492644	0	0	0	0	0	0	0	0	0	0	0	0	0		chr6	72649208	72655084	+	antisense
ENSMUSG00000084761	Gm12406	0	0	0	0	0	0	9.77045e-14	0	0.0404513	0	0	0	0.0412585	0	0	0.00753627	0	0	0	0.137279	0.0448021	0	0	0	0.0415107	0	0	0.0401138	0.0461766	0.0629228	0	0.0739103	0	0	0		chr4	41586411	41588449	+	antisense
ENSMUSG00000084764	4930564G21Rik	0	0	0	0	0	0	0	0	0	0	0	0	0	0	0	0	0	0	0	0	0	0	0	0	0	0	0	0	0	0	0	0	0	0	0		chr10	119183119	119198755	-	antisense
ENSMUSG00000084769	Gm12061	0	0	0	0	0	0	0	0	0	0	0	0	0	0	0	0	0	0	0	0	0	0	0	0	0	0	0	0	0.0798035	0	0	0	0	0	0		chr11	23794560	23795488	+	antisense
ENSMUSG00000084771	Gm15139	0.0121378	0.00808773	0.0215003	0.000133531	0.00918115	0	0.00666675	0.0642568	0.0426964	0.0203679	0.0502837	0.0390724	0.0206379	0.0126102	0.0620711	0.00892521	0.0369642	0.022152	0.02266	0.119514	0.037447	0.0306836	0.0227409	0.0298297	0.0108694	0.0338443	0.0215508	0.0522224	0	0.0173929	0.018916	0.0533099	0.0504351	0.0363133	0.0172213		chrX	147726517	147779389	-	antisense
ENSMUSG00000084780	Gm15350	0	0	0	0	0	0	0	0	0	0	0	0	0	0	0	0	0	0	0	0	0	0	0	0	0	0	0	0	0	0	0	0	0	0	0		chr8	12828335	12833865	-	antisense
ENSMUSG00000084783	Gm15419	0	0	0	0	0.0484911	0	0	0	0	0	0	0	0	0	0	0	0	0	0	0	0	0	0	0	0	0	0	0	0	0	0	0	0	0	0		chr8	11399186	11417892	-	antisense
ENSMUSG00000084784	Gm15086	0	0	0	0	0	0	0	0	0	0	0	0	0	0	0	0	0	0	0	0	0	0	0	0	0	0	0	0	0	0	0	0	0	0	0		chrX	146028381	146029081	-	antisense
ENSMUSG00000084790	Gm15879	0.268095	0.344206	0.204564	0.121101	0.070481	0.278304	0.226589	0.271624	0	0.319983	0.145235	0.110779	0.14017	0.0571146	0.0549196	0.233147	0.101071	0.112661	0.283015	0	0.117429	0.1223	0.189914	0.174519	0	0.229569	0.0547999	0	0.0616786	0	0.292576	0.0582713	0.0241632	0.133826	0.17032		chr16	4032839	4037847	-	antisense
ENSMUSG00000084798	4930533B01Rik	0	0	0	0	0	0	0	0	0	0	0	0	0	0	0	0	0	0	0	0	0	0	0	0	0	0	0	0	0	0	0	0	0	0	0		chr2	113531210	113548707	-	antisense
ENSMUSG00000084800	Gm12205	0	0.061176	0	0	0	0	0.0515156	0	0.103557	0	0	0	0	0	0.0535359	0	0	0	0	0.0613764	0	0	0	0.115739	0	0	0	0.0519047	0.0601211	0	0	0	0	0.0569888	0		chr11	51852352	51852973	-	antisense
ENSMUSG00000084802	Gm14089	0	0	0	0	0	0	0	0	0	0	0	0	0	0	0	0	0	0	0	0	0	0	0	0	0	0	0	0	0	0	0	0	0	0	0		chr2	118822804	118826420	+	antisense
ENSMUSG00000084804	1700095J12Rik	0	0	0	0	0	0	0.0366789	0	0	0	0	0	0	0.039615	0	0	0	0	0	0	0	0	0	0	0	0	0	0	0	0	0	0	0	0	0		chr4	137693510	137694433	-	antisense
ENSMUSG00000084809	Gm12631	0.0540876	0	0	0	0	0	0	0	0	0	0.0444923	0.0451627	0	0	0	0	0	0	0	0	0	0	0	0	0	0	0	0	0	0	0	0	0	0	0		chr4	87679405	87680902	+	antisense
ENSMUSG00000084819	Gm11967	0.0817552	0.155519	0	0.420906	0.402117	0.652845	0.067522	0	0.0690722	0.312648	0.19308	0.422869	0.435952	0.332822	0.377299	0.21568	0.288535	0.213403	0.344546	0.651504	0.62734	1.0943	1.14294	1.57555	1.61228	2.3562	2.00778	1.87843	1.86152	1.92545	1.83044	1.73442	1.7079	1.68876	1.8792	4.50139e-13	chr11	5815318	5816734	+	antisense
ENSMUSG00000084821	Gm15880	0.00925348	0.0362408	0	0.0360564	0.0102055	0.00896374	0.0227247	0	0.0309239	0.0153281	0.0151731	0.0153097	0.0157522	0	0.00792137	0.0170644	0	0.0170691	0.0258529	0.00918619	0	0	0.0258672	0.0261197	0.00803377	0.00818518	0	0.0312965	0.0266155	0.0170222	0.00898021	0.0334095	0.0508704	0.0337275	0.0255064		chr7	87780903	87789270	+	antisense
ENSMUSG00000084822	Gm11768	0	0	0	0.127551	0	0	0	0	0.0290447	0.0242634	0	0	0	0	0.0247602	0.129319	0	0	0.098088	0.0287751	0	0	0.0271709	0.0546614	0	0	0.0734601	0.0245747	0.0279185	0	0.0561251	0	0	0	0.0791576		chr11	120508984	120518375	+	antisense
ENSMUSG00000084824	Gm16344	0.393767	0.442815	0.313783	0.50476	0.398903	0.499833	0.90082	0.646932	0.571459	0.718932	0.411288	0.459339	0.56816	0.428127	0.537087	0.772066	0.399725	0.605491	0.698007	0.306113	0.588747	0.412635	0.49775	0.452233	0.347183	0.378122	0.256349	0.399858	0.255377	0.187688	0.272305	0.141163	0.128696	0.440536	0.216954		chr18	32181394	32186264	+	antisense
ENSMUSG00000084826	AI847159	0.187231	0	0.141388	0.033089	0.037257	0.0329128	0.108358	0.0294857	0.105681	0.0281209	0.108154	0.122565	0	0.13069	0.126017	0.152469	0	0.0311488	0.0300775	0	0	0.127765	0	0	0.029311	0.0592542	0.0290573	0	0.126178	0	0	0	0	0	0		chr2	128984402	129006403	-	antisense
ENSMUSG00000084834	4930565N06Rik	0.0222827	0.0220178	0	0.0109933	0.0245635	0.0947317	0.0720432	0.00968236	0	0.0276895	0.027408	0.00927939	0	0.0197946	0	0.0206121	0.0416624	0	0.0717785	0.0546607	0.0208128	0	0.0104859	0.0725243	0.0384498	0	0.00964358	0	0.0214969	0.0508687	0.0216426	0	0.0103986	0.0102784	0.0205983		chr16	36880605	36897275	-	antisense
ENSMUSG00000084835	Gm12352	0	0.122753	0.0412671	0.160505	0	0.0417333	0.0696976	0.243851	0.0361117	0.03564	0.0351858	0.137677	0	0.038093	0.0367063	0.0780618	0	0.0393507	0.0399318	0	0	0	0.0402696	0	0.0732672	0.110838	0.107514	0	0.0412102	0.0395274	0	0.0389342	0.0784311	0	0		chr11	98299351	98300360	+	antisense
ENSMUSG00000084837	1700108N11Rik	0	0	0	0	0	0	0	0	0	0	0	0	0	0	0	0	0	0	0	0	0	0	0	0	0	0	0	0	0	0	0	0	0	0	0		chr2	144157195	144158375	+	antisense
ENSMUSG00000084839	Gm14097	0.570314	0.305743	0.657261	1.76802	1.61902	1.87757	3.17719	2.03569	2.64019	2.17615	1.93498	1.95611	2.20442	1.86243	2.27252	1.35805	1.17893	1.21574	1.26707	1.24038	1.43292	2.40869	1.43928	1.4131	1.84915	2.52416	1.09091	1.75838	1.73693	2.2834	2.19687	1.90404	2.14884	3.82015	2.69142	7.80978e-05	chr2	132520168	132524259	-	antisense
ENSMUSG00000084844	Hoxb3os	0.477037	0.753318	0.574429	0.704946	0.391104	0.265607	0.474307	1.14925	0.667214	0.693842	0.608284	0.645431	0.629854	0.631755	0.414157	0.488693	0.597822	0.760501	0.427995	0.240341	0.232398	0.324222	0.307467	0.347185	0.289976	0.260837	0.327176	0.340823	0.26557	0.234342	0.261532	0.146212	0.160462	0.226479	0.198646	0.000384807	chr11	96206795	96216005	-	antisense
ENSMUSG00000084848	4933408N05Rik	0	0	0	0	0	0	0	0	0	0	0	0	0	0	0	0	0	0	0.0166374	0	0	0	0	0	0	0	0	0	0	0	0	0	0	0	0		chr8	116865060	116875379	-	antisense
ENSMUSG00000084849	Gm16105	0	0	0.0104834	0	0	0	0	0	0.067376	0	0	0	0	0	0	0	0	0	0.044621	0	0	0	0	0	0	0	0	0	0	0	0	0	0	0	0		chr10	80923904	80925717	+	antisense
ENSMUSG00000084860	2610204G07Rik	0.0306357	0	0	0	0.0337576	0	0	0.0266858	0	0	0	0	0	0	0	0	0	0	0	0	0	0	0	0	0	0	0	0	0	0	0	0	0	0	0		chr13	105475011	105485074	+	antisense
ENSMUSG00000084863	Gm12523	0	0	0	0	0	0	0	0	0	0	0	0	0	0	0	0	0.056724	0	0	0	0	0	0	0	0	0	0	0.0494571	0	0	0	0	0	0	0		chr3	108086816	108087761	-	antisense
ENSMUSG00000084864	1700027A07Rik	0	0	0	0	0	0	0	0	0	0	0.072564	0	0	0	0	0	0	0	0	0	0	0	0	0	0	0	0	0	0	0	0	0	0	0	0		chr15	78742396	78744090	-	antisense
ENSMUSG00000084865	Gm15723	0	0	0	0	0	0	0	0	0	0	0	0	0	0	0	0	0	0	0	0	0	0	0	0	0	0	0	0	0	0	0.0343979	0	0	0.0236576	0		chr10	114238782	114253887	+	antisense
ENSMUSG00000084870	Gm13954	0	0	0	0	0	0	0	0	0	0.0565318	0	0	0	0.0605091	0	0	0	0	0.0630256	0	0	0	0	0	0	0	0	0	0	0	0	0	0	0	0.0625191		chr2	105549156	105550255	+	antisense
ENSMUSG00000084878	Gm15817	0	0	0	0	0.13898	0	0.0601362	0.0686223	0.131983	0	0	0	0	0	0.0584172	0.126269	0	0	0	0	0	0.0694894	0.168179	0	0.0679486	0.107618	0.187802	0.0611595	0	0	0	0	0.121971	0.0665345	0.0780889		chr5	106243792	106248007	-	antisense
ENSMUSG00000084881	Gm15585	0.0505591	0.0496461	0	0.0970811	0	0	0.041711	0.0443699	0	0	0	0.0832131	0	0	0	0.136019	0	0	0	0	0	0	0	0.13909	0	0	0	0	0	0	0.0498351	0	0	0	0		chr16	17092908	17096443	+	antisense
ENSMUSG00000084882	Gm16047	0	0.0479457	0	0.0474416	0	0	0	0.043052	0	0.0808904	0.0919714	0	0.042381	0	0	0.10988	0	0	0.235972	0.0482009	0	0.0477774	1.18527e-13	0.094042	0.0421686	0.0432696	0.0414966	0	0	0	0	5.44583e-15	0.0453346	0	0		chr7	52886034	52888447	-	antisense
ENSMUSG00000084884	Gm12289	0.0361951	0	0	0	0	0	0	0.0105356	0	0	0.0100012	0	0	0	0	0.0112507	0	0	0	0	0	0	0	0	0	0	0	0	0	0	0.0118198	0	0	0	0		chr11	63826117	63828726	+	antisense
ENSMUSG00000084890	A830036E02Rik	0.0173581	0	0	0	0	0	0	0	0	0.00642913	0.00636431	0.00642052	0.0066058	0	0	0	0	0	0	0	0	0	0	0	0	0	0	0	0	0	0	0	0	0	0		chr11	99278270	99286811	+	antisense
ENSMUSG00000084895	AA672651	0	0.221329	0	0	0	0.0779692	0	0	0	0	0	0	0	0	0	0	0	0	0	0	0	0	0	0	0	0	0	0	0	0	0	0	0	0	0		chr8	87863242	87864171	+	antisense
ENSMUSG00000084905	Gm12081	0	0	0	0	0	0	0	0	0	0	0	0	0	0	0	0	0	0	0	0	0	0	0	0	0	0	0	0	0	0	0	0	0	0	0		chr11	28260362	28264339	+	antisense
ENSMUSG00000084908	C79798	0.0459682	0.0152905	0	0	0	0	0	0	0	0.012865	0	0	0	0	0	0.0143201	0	0	0	0	0	0	0	0	0	0	0	0	0	0	0	0	0.014396	0	0		chr2	34143291	34159960	+	antisense
ENSMUSG00000084911	Gm16185	0.088445	0.110418	0.055209	0.0322558	0.0713899	0.0781462	0.111513	0.103717	0.0069633	0.118848	0.0469166	0.020474	0.0418227	0.0647543	0.00707778	0.117731	0.0308735	0.0152592	0.0976084	0	0.045713	0	0.00774986	0.0233542	0.00717891	0	0	0	0.0316443	0	0	0.0150175	0.0153356	0.0151631	0.0228061		chr9	96985745	96989029	+	antisense
ENSMUSG00000084912	Gm16078	0	0	0	0	0	0	0	0	0	0	0	0	0	0	0	0	0	0	0	0	0	0	0	0	0	0	0	0	0	0	0	0	0	0	0		chr3	121757668	121758466	-	antisense
ENSMUSG00000084913	Gm7616	0	0	0	0	0	0	0	0	0	0	0	0	0	0	0	0	0	0	0	0	0	0	0	0	0	0	0	0	0	0	0	0	0	0	0		chr9	59799092	59806851	+	antisense
ENSMUSG00000084919	C330008G21Rik	0	0	0	0	0	0	0	0	0	0	0	0	0	0	0	0	0	0	0	0	0	0	0	0	0	0	0	0	0	0	0	0	0	0	0		chr2	162216549	162219681	+	antisense
ENSMUSG00000084925	1810062O18Rik	0.31392	0.248378	0.401929	0.326249	0.144707	0.467829	0.670976	0.482263	0.429526	0.462179	0.162855	0.197535	0.370019	0.171279	0.284365	0.190793	0.0551241	0	0.307305	0.184605	0.301341	0	0.25529	0.0431181	0.0746159	0.0444101	0.140229	0	0.105622	0.145754	0.22808	0.152809	0.0799003	0.177059	0.225918		chr14	21365301	21389909	+	antisense
ENSMUSG00000084929	4732418A04Rik	0	0	0.0114778	0.0116407	0	0	0	0	0	0	0	0	0	0	0	0	0.0222174	0	0.0221005	0.0349749	0	0	0.0111055	0	0	0	0.0102117	0	0	0	0	0	0	0	0.0109457		chr4	119963955	119976497	+	antisense
ENSMUSG00000084930	Gm11706	0	0	0	0	0	0	0.143941	0	0	0	0	0	0.153383	0	0	0	0	0	0	0	0	0	0	0	0	0	0	0	0	0	0	0	0	0	0		chr11	106675984	106677322	-	antisense
ENSMUSG00000084932	Gm15156	0	0	0	0	0	0	0	0	0	0	0	0	0	0	0	0	0	0	0	0	0	0	0	0	0	0	0	0	0	0	0	0.0934611	0	0	0		chrX	152057332	152057904	+	antisense
ENSMUSG00000084933	Gm13962	0	0	0	0	0	0	0	0	0	0	0	0	0	0	0	0	0	0	0	0	0	0	0	0	0	0	0	0	0	0	0	0	0	0	0		chr2	111086288	111096320	-	antisense
ENSMUSG00000084934	Gm16035	0	0.106903	0	0	0	0.108435	0	0	0	0.336804	0.404508	0.179515	0.186021	0.578762	0.266435	0.369292	0.380213	0.0999987	0.448562	0.62273	0.289297	0.469566	0.200906	0.457538	0.26755	0.641014	0.680253	0.0894564	0.382841	0.729652	0.779346	0.442229	0.79254	0.515519	1.06274	0.000182343	chr5	141849133	141856880	-	antisense
ENSMUSG00000084935	Gm14161	0	0	0	0.143662	0	0	0	0	0	0	0	0	0	0	0	0	0	0	0	0	0	0	0	0	0	0	0	0	0	0	0	0.136354	0	0	0		chr2	152375450	152379668	-	antisense
ENSMUSG00000084936	Gm11583	1.86861e-09	2.26147e-08	9.67409e-09	1.45777e-08	3.93055e-08	5.66421e-09	8.56137e-09	1.95566e-08	4.87481e-09	8.59194e-09	1.6859e-08	1.72271e-08	2.88269e-08	4.94016e-09	1.40211e-09	1.59643e-08	5.70318e-10	6.97438e-08	3.90525e-08	4.66601e-08	2.50215e-08	1.03687e-07	8.42198e-08	1.76319e-08	4.43626e-08	1.83921e-07	1.1963e-08	4.7116e-08	1.65999e-08	3.27955e-08	3.76023e-08	1.81526e-07	3.82536e-08	1.42291e-08	3.95567e-08		chr11	97022304	97022989	+	antisense
ENSMUSG00000084940	Gm15935	0	0	0	0	0	0	0	0	0	0	0	0	0	0	0	0	0	0	0	0	0	0	0	0.0672134	0	0	0	0	0	0	0	0	0.0659789	0	0		chr14	22560765	22565854	+	antisense
ENSMUSG00000084942	7330404K18Rik	0	0	0	0	0	0	0	0	0	0	0	0	0	0	0	0	0	0	0	0	0	0	0	0	0	0	0	0	0	0	0	0	0	0	0		chr14	21217581	21218152	+	antisense
ENSMUSG00000084946	Dlx1as	0	0	0.0521517	0.0526525	0.0595234	0	0	0	0.0817192	0.06392	0	0	0	0	0	0	0.050237	5.67836e-09	0	0.0360499	0	0	0	0	0	0	0.0499478	0	0	0.0236095	0	0	0	0.0493963	0		chr2	71354511	71375948	-	antisense
ENSMUSG00000084947	Gm15594	0.0157058	0	0	0	0	0	0	0	0	0	0	0	0	0	0	0.0124214	0	0	0	0	0	0	0	0	0	0	0	0	0	0	0	0	0	0	0		chr6	18374684	18377885	+	antisense
ENSMUSG00000084948	1700061H18Rik	0	0	0	0	0	0	0	0	0	0	0	0	0	0	0.0473254	0.167837	0	0	0.05097	0	0.0608112	0	0	0	0	0	0	0	0	0	0	0	0	0.0624012	0		chr18	70102974	70129263	-	antisense
ENSMUSG00000084949	Gm16249	0	0	0	0	0	0	0	0.0200941	0	0	0	0	0.0197978	0	0	0	0	0	0	0	0	0	0	0	0.0200574	0	0	0	0	0	0	0.0210501	0	0	0		chr13	54878875	54884452	-	antisense
ENSMUSG00000084951	Gm15919	0.112729	0	0	0	0	0	0.0474214	0.0504996	0	0.0478904	0	0	0	0.100667	0.0968993	0	0	0	0	0	0	0.0560761	0	0	0	0	0	0	0	0	0	0	0	0	0		chr14	61395166	61403418	-	antisense
ENSMUSG00000084956	Gm16194	1.94471	2.22906	1.72245	1.9187	2.3607	2.53394	2.12999	1.71258	0.979067	1.82524	2.02276	1.49274	1.89325	1.33889	1.65819	0.828813	0.716436	0.352162	0.660735	0	0	0	0	0	0	0	0	0	0	0	0.145139	0	0	0	0	1.53874e-11	chr17	29251090	29270756	+	antisense
ENSMUSG00000084959	4933407I08Rik	0	0	0	0	0	0	0	0	0	0	0	0	0	0	0	0	0	0	0	0	0	0	0	0	0	0	0	0	0	0	0	0	0	0	0		chr18	43095124	43098541	+	antisense
ENSMUSG00000084970	1700060J05Rik	0	0.055328	0.0542653	0	0	0	0	0.0370132	0	0.0235654	0.0233454	0	0	0.0744212	0	0	0.0267843	1.92551e-07	0.103073	0	0	0	0.0265991	0	0	0	0	0	0	0	0.0276876	0	0	0.0259718	0.0261329		chr4	53575855	53577569	-	antisense
ENSMUSG00000084978	Gm11655	0	0	0	0	0	0	0	0	0	0	0	0	0	0	0	0	0	1.64164e-08	0	0	0	0	0	0	0	2.09478e-06	0	0	0	0	0	0	0	0.0387934	0		chr11	108043164	108055440	+	antisense
ENSMUSG00000084980	4921508A21Rik	0.0460526	0.0153187	0	0	0	0	0.0127713	0.0399785	0	0	0	0.0128805	0.0132604	0	0	0	0	0	0	0.0153841	0	0	0	0	0	0.0137259	0	0	0	0	0	0	0	0.0142498	0		chr11	55005221	55011366	-	antisense
ENSMUSG00000084981	Gm15962	0	0	0	0	0	0	1.92206e-14	0	0	0.0870686	0	0.0375755	0	0	0	0	0	0.0493309	0.191695	0	0	2.65498e-09	1.09218e-11	0.0901623	0.0500025	0	0	0.0429914	0.0555427	0.138714	0.174073	0.0808065	0	0.0587432	0.0483387		chr19	12780545	12795737	-	antisense
ENSMUSG00000084983	Gm11789	2.30245	2.80361	2.3854	3.46699	3.41153	3.64563	5.12615	5.02999	5.33986	4.72539	5.16866	5.19023	4.98846	5.20602	4.51355	5.01084	4.98977	5.02331	4.97375	4.81147	4.68868	5.08777	5.02499	5.21084	5.27161	5.67806	5.71417	5.34736	5.49906	5.27096	5.42033	5.57101	5.12075	5.32183	5.43227	2.44187e-13	chr11	120388169	120393098	-	antisense
ENSMUSG00000084984	1700006P19Rik	0	0	0.0329634	0	0	0	0	0	0	0	0	0	0	0	0	0	0	0	0	0	0	0	0	0	0	0	0	0	0	0	0	0	0	0	0		chr7	120674003	120708501	-	antisense
ENSMUSG00000084985	Gm16135	0	0.0622494	0	0	0	0	0	0.10977	0	0	0.0522761	0	0	0	0	0	0	0	0	0	0	0	0	0	0	0	0	0	0	0	0	0	0	0.0579907	0		chr10	62461527	62462437	+	antisense
ENSMUSG00000084986	Gm16224	0	0	0	0	0	0	0	0	0	0.0876316	0	0.171428	0	0	0	0	0	0	0.0969875	0	0	0	0	0	0	0	0	0	0	0	0	0	0	0	0		chr4	134699336	134700200	-	antisense
ENSMUSG00000084987	Gm13134	0	0	0	0	0	0	0	0	0	0	0	0	0	0	0	0	0	0	0	0	0	0	0	0	0	0	0	0	0	0	0	0	0	0	0		chr4	153975306	153978311	+	antisense
ENSMUSG00000084990	Gm14549	9.94065e-06	2.34384e-05	7.39322e-06	1.29814e-05	1.18766e-05	6.89948e-06	1.19388e-05	7.53873e-06	4.80634e-06	1.92539e-05	3.80378e-06	1.94976e-05	1.21297e-05	6.27311e-06	6.27128e-06	4.34767e-05	1.41258e-05	9.46008e-06	1.03835e-05	0.000110168	1.6492e-06	8.88798e-06	1.39226e-05	5.91224e-06	1.88657e-05	2.38138e-05	5.20905e-07	2.48577e-05	0.00016892	2.68997e-05	2.32241e-06	8.88439e-06	4.23126e-05	7.07798e-05	4.04556e-07		chrX	34354766	34357195	+	antisense
ENSMUSG00000084995	4930596M17Rik	0	0	0	0	0	0	0	0	0	0	0	0	0	0	0	0	0	0	0	0	0	0	0	0	0	0	0	0	0	0	0	0	0	0	0		chr9	121496115	121523373	+	antisense
ENSMUSG00000084998	Gm16279	0.0713154	0.201325	0.124539	0.0716526	0.0465115	0.0403079	0.247004	0.071937	0.0955833	0.173239	0.121046	0.127488	0.103871	0.0812984	0.120804	0.209613	0.120468	0.234875	0.243551	0.103201	0.0578205	0.151686	0.134606	0.180525	0.0900782	0.129863	0.164543	0.112504	0.100179	0.129838	0	0.150062	0.0681046	0.118325	0.0941865		chr17	36033891	36049160	+	antisense
ENSMUSG00000085001	BB114351	0.12607	0.137465	0.268077	0.659057	0.360798	0.395053	0.535128	0.478412	0.794744	0.437435	0.660704	0.698599	0.866787	0.486396	0.404911	0.471584	0.472896	1.04351	0.449907	0.441007	0.46547	1.45836	1.15172	0.51421	0.773295	1.33426	0.801594	0.658829	1.12935	0.545933	0.526421	1.36411	0.960062	0.749243	0.664467	0.101462	chr2	72062745	72070359	-	antisense
ENSMUSG00000085002	Gm12984	0	0	0	0	0	0	0	0	0	0	0	0	0	0	0	0	0	0	0	0	0	0	0	0	0	0	0	0	0	0	0	0	0	0	0		chr4	134863264	134865434	+	antisense
ENSMUSG00000085003	4930418C01Rik	0	0	0	0	0	0	0	0	0	0	0	0	0	0	0	0	0	0	0	0	0	0	0	0	0	0	0	0	0	0	0	0	0	0	0		chr19	24490499	24504819	+	antisense
ENSMUSG00000085004	5430427M07Rik	0	0	0	0	0	0	0	0	0	0	0	0	0	0	0	0	0	0	0	0	0	0	0	0	0	0	0	0	0	0	0	0	0	0	0		chr12	92288809	92318347	+	antisense
ENSMUSG00000085008	Gm13399	0.0440722	0.126157	0.0330504	0.0396742	0.0868285	0.0379814	0.118087	0.00640314	0.0443043	0.0870713	0.037074	0.0312221	0.0341061	0.0635913	0.0409996	0.0783638	0.0258124	0.033393	0.0751859	0.0447379	0.0392753	0.0127217	0.0362836	0.110964	0.0169207	0.0115122	0.0442219	0.0396539	0.0424341	0.0761052	0.0332956	0.0402753	0.0393191	0.065014	0.0612828		chr2	27000418	27018223	-	antisense
ENSMUSG00000085009	Gm12977	0.0326913	0.0832417	0.0511499	0	0.058558	0.0519567	0.0864981	0.0918696	0	0.188872	0.0862195	0.0444103	0.0555237	0	0.0456012	0	0	0	0	0	0	0.0519694	0	0.0503974	0	0	0	0	0.031521	0	0	0	0.0304176	0	0		chr4	133427745	133432448	+	antisense
ENSMUSG00000085010	0610038P03Rik	0	0.058391	0	0	0.238323	0	0	0	0	0.0760012	0	0	0.0398021	0	0.0591714	0	0	0	0	0	0	0.0451394	0.0649158	0	0	1.13105e-08	0	0	0	0	0.0454863	0	0	0	0		chr2	155418055	155420691	+	antisense
ENSMUSG00000085012	Gm15492	0	0.118071	0	0	0.0681532	0.373634	0.380858	0.245784	0.486315	0.100292	0.186531	0.48145	0.185006	0.133043	0.146598	0.257878	0.213484	0.384577	0.515583	0.364348	0.40941	0.324104	0.169878	0.166299	0.18345	0.396009	0.35352	0.196326	0.0974648	0.301698	0.276972	0.336151	0.254298	0.212731	0.252045		chr6	113258660	113276741	-	antisense
ENSMUSG00000085019	Gm12747	0	0	0	0	0	0	0	0	0.0353335	0	0	0	0	0	0	0	0	0	0	0	0	0	0	0	0	0	0	0	0	0	0	0	0	0	0		chr1	62177769	62182683	-	antisense
ENSMUSG00000085023	Gm12744	3.88788e-06	2.51854	2.53504e-05	1.60854	1.45195	0.547821	1.27152e-05	1.75648e-05	4.75767	2.05014e-05	1.42446e-06	1.47304	7.01614e-06	0.577093	1.40877e-06	1.17531e-06	1.82339e-06	4.94305	1.00426e-06	1.71795e-06	5.13001e-06	2.35706e-05	2.39364	7.31818e-07	7.86519e-06	6.16705	7.01778	1.98867	0.510167	0.322544	3.08299e-06	5.16274	2.01471e-06	5.18131e-06	2.96818e-05	0.809837	chr4	106259702	106261713	-	antisense
ENSMUSG00000085026	4930521C21Rik	0	0	0	0	0	0	0	0	0	0	0	0	0	0	0	0	0	0	0	0	0	0	0	0	0	0	0	0	0	0	0	0	0	0	0		chr5	136318927	136320816	-	antisense
ENSMUSG00000085029	Gm13569	0	0	0	0	0	0	0	0	0	0	0	0	0	0	0	0	0	0	0	0	0	0	0	0	0	0	0	0	0	0	0	0	0	0	0		chr2	62647244	62648755	+	antisense
ENSMUSG00000085030	2810455O05Rik	0	0	0	0	0	0	0	0	0	0	0	0	0	0	0	0	0	0	0	0	0	0	0	0	0	0	0	0	0	0	0	0	0	0	0		chr8	126362453	126364685	-	antisense
ENSMUSG00000085033	Gm11646	0	0	0	0	0	0	0	0	0	0	0	0	0	0	0.0960747	0	0	0	0.103356	0	0	0	0	0	0	0	0	0	0	0	0	0	0.103779	0	0		chr11	105912465	105913166	-	antisense
ENSMUSG00000085036	Gm14011	0	0	0	0	0	0	0	0	0	0	0	0	0	0	0	0.176402	0	0.171603	0	0	0	0.184552	0	0	0	0	0	0	0	0	0	0	0	0	0.174561		chr2	128577007	128579441	-	antisense
ENSMUSG00000085041	BB031773	0	0	0	0	0	0	0	0	0	0	0	0.00608953	0	0	0	0	0	0	0	0	0	0	0	0	0	0	0	0	0	0	0	0	0	0	0		chr4	102676711	102684570	-	antisense
ENSMUSG00000085042	2010001M06Rik	0.323282	0.452015	0.966236	0.689094	0.300084	0.360173	0.665215	0.933314	0.58046	0.501744	0.496118	0.569044	0.751383	0.640172	0.715661	0.693613	0.354358	0.879438	0.664502	0.692926	0.513026	0.448219	0.479019	0.43705	0.548755	0.489116	0.97162	0.597951	0.447161	0.251394	0.27369	0.382699	0.430763	0.341159	0.155691		chr5	135487984	135489123	-	antisense
ENSMUSG00000085043	Gm13184	0.0557948	0.107649	0.0538437	0.0547943	0.180501	0	0.0461355	0	0.0479233	0.0466957	0	0	0	0.0509989	0.0484222	0	0	0	0.10369	0	0	0	0	0	0	0	0	0	0	0	0	0	0	0	0.0520554		chr2	3385885	3391818	+	antisense
ENSMUSG00000085045	4921522H14Rik	0	0	0	0	0	0	0	0	0	0	0	0	0	0	0	0	0	0	0	0	0	0	0	0	0	0	0	0	0	0	0	0	0	0	0		chr11	62570680	62574060	-	antisense
ENSMUSG00000085048	Gm15537	0.298588	0	0	0.152352	0.0888071	0	0.0437948	0	0.0976759	0.183653	0	0.19377	0.29202	0.0719389	0.135021	0.145233	0.0765948	0	0.0747459	0.153728	0.147038	0.0784986	0	0	0	0.139365	0.314922	0.129932	0.0775152	0	0	0	0	0.0733416	0		chr16	3927789	3929357	-	antisense
ENSMUSG00000085049	A230071N21Rik	0	0	0.0218204	0.0221263	0	0	0.0185785	0.0580263	0.0745933	0	0	0.0187508	0.0193146	0	0	0.0617006	0	0.020823	0.0210968	0.0223422	0	0	0	0	0	0	0	0	0	0.0208238	0	0	0.0209689	0.020703	0		chr7	119670486	119679197	-	antisense
ENSMUSG00000085057	Gm13415	0	0.00888915	0.0166349	0	0.00948825	0	0	0	0	0.0239702	0	0.00778173	0.0255326	0.00872515	0.0165171	0	0.00809578	0	0	0.00854137	0.00803267	0.0125959	0.00806374	0.0242939	0.0149001	0.0151793	0.00742064	0.0218961	0.0165507	0.0210662	0	0	0.0773034	0	0.0158591		chr2	24295938	24342375	+	antisense
ENSMUSG00000085058	8030453O22Rik	0.12738	0.239064	0.0540952	0	0.177331	0	0.0611447	0.110727	0.0625115	0.0311779	0.147414	0.0914317	0.0478513	0.0496391	0.182475	0.11213	0.0177696	0.209433	0.227378	0.0186852	0.151858	0.0184269	0.0351708	0.0354992	0.0163727	0	0.0162802	0.0935664	0	0.017428	0.145449	0.0172027	0	0.0173326	0		chr6	39477512	39494485	+	antisense
ENSMUSG00000085063	Gm16024	0	0	0	0	0	0	0	0	0	0	0	0	0	0	0	0	0	0	0	0	0	0	0	0	0	0	0	0	0	0	0	0	0	0	0		chr4	154990518	154990896	+	antisense
ENSMUSG00000085068	Gm15895	0	0	0	0.0897864	0	0	0.0385377	0	0.0387868	0	0.039421	0.147346	0.040287	0.0415322	0	0.0428501	0.0430453	0	0	0.089183	0.0424995	0	0	0	0	0	0	0.0382982	0.0440308	0.0419441	0.0451678	0	0.0425003	0	0		chr8	113329538	113331377	+	antisense
ENSMUSG00000085072	C920011F04Rik	0.0566265	0.0281617	0.027609	0.0280153	0.0315283	0.0550939	0.0235316	0.0248751	0	0.0471385	0	0	0.0485764	0	0.0485494	0.0264521	0	0.0263461	0.104063	0	0.0267055	0.0279144	0	0.0797583	0	0.0253102	0	0	0	0	0.0279573	0	0	0.0262097	0		chr11	115267900	115269628	-	antisense
ENSMUSG00000085080	2310044K18Rik	0	0.0315522	0	0.0550001	1.67979e-10	0	0	0	0	0	0	0.047142	0	0	0.0952034	0	0	0	0	0	0.0527924	0	0.136829	0	0	0	0	0	0	0	0	0	0	0	0		chr7	90808085	90809473	+	antisense
ENSMUSG00000085081	A430071A18Rik	0.752211	0.447499	0.641602	0.408386	0.888844	0.793352	0.299627	0.400591	0.323436	1.21754	1.32955	1.48059	1.17672	0.892796	0.964687	0.749235	1.28619	1.0138	0.964224	0.333992	0.317097	0.163318	0.157336	0.092797	0.0643595	0	0.202795	0.142421	0.0713816	0.0684137	0	0.0228764	0.0463388	0.132873	0.0231922	1.85682e-09	chr11	119682126	119695679	-	antisense
ENSMUSG00000085083	Gm11615	0	0	0	0	0	0	0	0	0	0	0	0	0	0	0	0	0	0.0369167	0	0	0	0	0	0	0	0	0	0	0	0	0	0	0	0	0		chr11	101126076	101127617	-	antisense
ENSMUSG00000085087	Gm13528	0.105822	0	0.520347	0	0	0	0.0875	0.0941992	0.0894729	0.0883708	0	0.0890094	0.179057	0.0945786	0.256927	0.275325	0.28361	0	0.35674	0.199516	0	0.102932	0.100005	0.363935	0.258094	0.264951	0.1747	0.244648	0.101689	0.275981	0.205137	0.42735	0.357777	0.270827	0.504558		chr2	33033422	33037401	+	antisense
ENSMUSG00000085089	A430092G05Rik	0	0	0.0154092	0	0	0	0.0131109	0	0	0	0	0	0	0	0	0	0	0	0	0	0	0	0	0	0	0	0	0	0	0	0	0.0299727	0	0	0		chr2	43914758	43920844	-	antisense
ENSMUSG00000085091	E230015J15Rik	0	0	0	0.0561214	0.0141912	0	0	0	0	0.010689	0.00530071	0	0.00550032	0.0171044	0.032807	0.00596392	0	0	0.0180566	0.0127821	0.0239342	0.0557718	0.0180547	0.0540338	0.0604336	0.00570383	0.0111073	0.0488005	0.322688	0.0469134	0	0.0745291	0.373765	0.0582318	0.0118973		chr11	16715434	16730705	-	antisense
ENSMUSG00000085095	Gm15635	0	0	0	0	0	0.0923487	0	2.60086e-12	0	0	0	0	0	0	0	0.117381	0	0	0	0.0415738	0.240429	0.344908	0	0	0	0.27191	0	0	0	0	0.199262	0.114893	0.322196	0	0		chr7	106809949	106815904	+	antisense
ENSMUSG00000085100	Gm13324	0	0	0	0	0	0	0	0	0	0	0	0	0	0	0	0	0	0	0	0	0	0	0	0	0	0	0	0	0	0	0	0	0	0	0		chr2	17480687	17481625	+	antisense
ENSMUSG00000085102	1700010K24Rik	0	0	0	0	0	0	0.336735	0	0	0	0	0	0	0	0	0	0	0	0	0	0	0	0	0	0	0	0	0	0	0	0	0	0	0	0		chr3	108051827	108059903	-	antisense
ENSMUSG00000085106	Gm16000	0	0	0.0236813	0	0	0	0	0	0	0	0	0	0	0	0	0.106094	0	0	0	0	0	0	0	2.05019e-14	4.7656e-10	0	0	0	0	0	0	0	0	0	1.00588e-13		chr3	80841330	80844359	-	antisense
ENSMUSG00000085108	4930457A20Rik	0	0	0	0	0	0	0	0	0	0	0	0	0	0	0	0	0	0	0	0	0	0	0	0	0	0	0	0	0	0	0	0	0	0	0		chr4	86204350	86205708	+	antisense
ENSMUSG00000085109	Gm15356	0	0	0	0	0	0	0	0	0	0.00811263	0	0	0	0	0.00836265	0	0	0	0	0.00969685	0	0	0	0	0	0	0	0	0	0.00901181	0	0	0	0	0		chr8	68963354	68966708	-	antisense
ENSMUSG00000085110	Gm13920	0	0.0186852	0	0.0175581	0.0405294	0.0176869	0	0.0154092	0.0432667	0.0146846	0.0153721	0	0	0.0149577	0	0.0494582	0	0.0169608	0	0	0	0	0	0	0	0	0	0.0143011	0	0	0	0	0	0	0		chr2	101897744	101901587	+	antisense
ENSMUSG00000085111	Ascl4	0	0	0	0	0	0	0	0.0440193	0	0	0	0	0	0	0	0.0235794	0	0	0	0.0252413	0	0	0	0	0	0	0	0.0215728	0	0	0	0	0	0	0		chr10	85391236	85408951	+	antisense
ENSMUSG00000085118	Gm15774	0.691699	0.746867	0.414303	0	0.244141	0.165022	0.370707	0.126553	0.144434	0.476149	0.0884165	0.11071	0.0841386	0.0366329	0.102033	0.0382662	0	0.0128499	0	0	0.0130075	0	0	0.0131362	0	0	0.0119387	0	0	0	0	0	0	0	0		chr7	128016206	128018812	-	antisense
ENSMUSG00000085127	4930444E06Rik	0	0	0	0	0	0	0.0193636	0	0	0	0	0	0	0	0	0	0	0	0	0	0	0	0	0	0	0	0	0	0	0	0	0	0	0	0		chr2	144068977	144070585	+	antisense
ENSMUSG00000085130	Gm11417	0	0	0	0	0	0	0	0	0	0	0	0	0	0	0	0	0	0	0	0	0	0	0	0	0	0	0	0	0	0	0	0	0	0	0		chr11	80885905	80896860	+	antisense
ENSMUSG00000085132	Gm12265	0	0.333934	0	0.282034	0	0	0.17101	0	0.259373	0.11419	0.0950648	0.204612	1.04057	1.68041	0.955119	2.23073	1.86515	1.96371	2.52846	1.83555	0.782014	0.807621	1.10587	1.94749	1.63769	1.78206	1.35802	2.11658	2.55611	1.7728	1.87485	1.8808	1.46645	1.4949	1.73832	1.38984e-10	chr11	60054312	60055432	+	antisense
ENSMUSG00000085134	Gm11659	0	0	0	0	0	0	0	0	0	0	0	0	0	0	0	0	0	0	0	0	0	0	0	0	0	0	0	0	0	0	0	0	0	0	0		chr11	104112216	104120675	-	antisense
ENSMUSG00000085135	Gm13713	0.446539	0	0	0	0	0	0	0	0	0	0	0.0459749	0	0.0525194	0	0	0.424144	0	0	0	0.204674	0	0.243741	0	0	0.193376	0	0	0.207248	0	0	0.37048	0	0	0		chr2	85000935	85033482	+	antisense
ENSMUSG00000085143	Gm11520	1.21361	1.04641	1.05733	0.682221	0.752475	0.577932	0.624995	0.307843	0.334759	0.437503	0.25199	0.331578	0.485927	0.186512	0.413278	0.0997875	0.150753	0.320643	0.100482	0.106168	0.0513555	0.0535681	0.0516955	0.242763	0.0935544	0.31034	0.339288	0.293797	0.335043	0.280734	0.38554	0.234165	0.193943	0.191014	0.402226	5.06153e-09	chr11	95171743	95185810	+	antisense
ENSMUSG00000085145	Gm11614	0	0	0	0	0.0490859	0	0	0	0	0	0.0366596	0	0	0	0	0	0	0	0.0415483	0	0	0	0	0	0	0	0	0	0	0	0	0	0.0816351	0	0		chr11	97584965	97587025	+	antisense
ENSMUSG00000085146	Eif2c5	0	0	0	0	0	0.0195929	0	0	0	0	0.0165942	0	0	0	0.0172841	0	0.0190252	0	0	0	0	0	0	0	0	0	0	0	0	0	0	0	0	0	0		chrX	137310774	137331419	+	antisense
ENSMUSG00000085150	Gm16346	0	0	0	0	0	0	0	0	0	0	0	0	0	0	0	0	0	0	0	0	0	0	0	0	0	0	0	0	0	0	0	0	0	0	0		chr8	16226003	16232305	+	antisense
ENSMUSG00000085152	Gm11496	0	0.060285	0.273815	0.225855	0.0676982	0.0601927	0.28077	0.252295	0.286768	0.239759	0.0506083	0.240532	0.153869	0.389548	0.103633	0.111546	0.168348	0.213461	0.0572046	0	0	0.0599866	0.0579422	0.114071	0	0	0	0	0	0	0.0608773	0.109855	0.0570989	0.11021	0		chr11	88854354	88857858	-	antisense
ENSMUSG00000085157	4930515L19Rik	0	0	0	0	0	0	0	0	0	0	0	0	0	0	0	0	0	0	0	0	0	0	0	0	0	0	0	0	0	0	0	0	0	0	0		chrX	43620736	43682088	-	antisense
ENSMUSG00000085160	Gm13617	0	0	0	0	0	0	0	0	0	0	0	0	0	0	0	0	0	0	0	0	0	0	0	0	0	0	0	0	0	0	0	0	0	0	0		chr2	65782356	65792127	-	antisense
ENSMUSG00000085161	Gm7580	0	0	0	0	0	0	0	0	0	0	0	0	0	0	0	0	0	0	0	0	0	0	0	0	0	0	0	0	0	0	0	0	0	0	0		chr7	81537584	81556119	+	antisense
ENSMUSG00000085165	Gm12089	0	0	0.0938637	0	0	0	0	0	0	0	0	0	0	0	0	0	0	0	0	0	0	0	0	0.0929411	0.0848985	0	0	0	0	0	0	0	0	0	0.0905223		chr11	29415086	29417355	+	antisense
ENSMUSG00000085168	Gm16252	0.107368	0	0.103665	0	0	0.0705854	0	0	0	0	0	0	0	0	0	0	0	0	0	0	0	0	0	0	0	0	0	0	0	0	0	0	0	0	0		chr9	103374414	103395260	+	antisense
ENSMUSG00000085170	4930557C09Rik	0	0	0	0	0	0	0	0.0361931	0	0	0	0	0	0	0	0	0	0	0	0	0	0	0	0	0	0	0	0	0	0	0	0	0	0	0		chr11	62448206	62452290	+	antisense
ENSMUSG00000085175	Gm11423	0.576146	1.06862	0.691138	1.17704	1.0687	1.04956	2.10677	1.68027	2.36381	0.789897	1.09721	0.861772	1.31513	1.26754	1.29173	1.02577	1.20382	1.13481	1.19773	1.03693	0.953997	1.19333	1.06953	1.15404	1.26077	1.37558	1.67146	1.24455	0.880617	1.05072	1.51706	1.36891	1.11562	1.39846	1.60854	0.000113566	chr11	82593103	82594544	-	antisense
ENSMUSG00000085177	Gm11209	0	0	0.0927955	0.0939637	0	0	0	0.245071	0.0822043	0.0811746	0	0.23242	0.0846703	0	0	0	0	0	0.0899741	0	0	0	0	0	0	0.0862119	0	0.079562	0.0934984	0	0	0.0884245	0	0.0883562	0		chr4	62288711	62294746	-	antisense
ENSMUSG00000085178	1700064E03Rik	0	0.201638	0.14634	0	0.159574	0.037789	0.150726	0.134191	0.0329903	0.0628807	0.209995	0.062096	0.0333183	0.067608	0.032729	0.137582	0.070354	0.168385	0.137983	0	0.108137	0.0741241	0.235552	0.0363622	0	0.0334433	0.0998287	0.130197	0.106528	0.0373282	0.0732127	0	9.61028e-16	0.0345599	0.0359418		chr11	69215015	69216202	+	antisense
ENSMUSG00000085181	Gm12709	0	0	0	0	0	0	0	0	0	0	0	0	0	0	0	0	0	0	0	0	0	0	0.0277936	0.0271802	0.0249332	0	0	0	0.0154519	0.014572	0	0	0	0	0		chr4	102639871	102662360	-	antisense
ENSMUSG00000085182	Gm13596	0	0	0	0	0	0	0	0	0	0	0	0	0	0	0	0	0	0	0	0	0	0	0	0	0	0	0	0.161167	0	0	0	0	0	0	0		chr2	68314139	68315809	+	antisense
ENSMUSG00000085186	Gm14377	0	0	0	0	0	0	0	0	0	0	0	0	0	0	0	0	0	0	0	0	0	0	0	0	0	0	0	0	0	0	0	0	0	0	0		chr7	54366221	54381360	+	antisense
ENSMUSG00000085189	Gm11963	0.348487	0.279226	0.335009	0.212785	0.379941	0.146888	0.621919	0.31114	0.545642	0.787223	0.852399	0.790189	0.772229	0.618188	0.843058	0.636227	0.787315	0.846138	0.490423	0.214933	0.861397	0.664758	0.270035	0.908214	1.02523	0.938999	0.354826	0.743103	0.658023	0.436227	0.676248	0.581003	0.541408	0.430454	0.680582	0.000181262	chr11	5398843	5405702	+	antisense
ENSMUSG00000085192	Gm12195	0.0847902	0.0827766	0.0810903	0.159838	0	0.0833065	1.60386	1.19049	1.60243	0.587334	0.375511	0.813883	0.793257	0.461711	0.389907	0.41661	0.157002	0.470885	0.641391	0.374217	0.0793681	0.305269	0.296462	0.296822	0.392281	0.667353	0.496907	0.319306	0.232066	0.291027	0	0.410839	0.0786462	0.350177	0.530933	3.68034e-07	chr11	49947584	49948506	-	antisense
ENSMUSG00000085197	1700125H03Rik	0	0	0	0	0	0	0	0	0	0	0	0	0	0	0.125796	0	0	0	0	0	0	0	0	0	0	0	0	0	0	0	0	0	0	0	0		chr8	70892333	70899609	+	antisense
ENSMUSG00000085199	Gm15346	0	0	0	0	0	0	0	0	0	0	0	0	0	0	0	0	0	0	0	0.0813897	0	0	0	0	0	0	0	0	0	0	0	0	0	0	0		chr8	23796737	23806118	+	antisense
ENSMUSG00000085201	Gm13507	0	0	0.0683606	0	0.152834	0	0.0438514	0.0629108	0	0.224326	0.0586695	0.0596866	0	0	0.230466	0.0658898	0	0	0	0	0	0	0.0672211	0	0.0616537	0	0	0	0	0	0	0.0648715	0	0	0		chr2	38678777	38707890	+	antisense
ENSMUSG00000085203	Gm12927	0.125199	0	0	0	0	0	0	0.719426	0	0	0	0	0	0	0	0	0	0	0	0	0	0	0	0	0	0	0	0	0	0	0	0	0	0	0		chr4	118925127	118929580	-	antisense
ENSMUSG00000085205	Gm13185	0	0	0.0621665	0	0	0	0	0	0	0	0	0	0	0	0	0	0	0	0	0	0.0304108	0	0.0305716	0	0	0	0	0	0.0313694	0	0.0318586	0	0	0	0		chr2	3670258	3672449	-	antisense
ENSMUSG00000085207	Gm11767	0.078436	0.408619	0.0750992	0.148335	0	0.129955	0.499031	0.373441	0.304503	0.300876	0.297198	0.0657273	0.311903	0.136785	0.466709	0.330648	0.455389	0.384875	0.577064	0.0768806	0.318252	0.218095	0.211465	0	0.132526	0.199212	0.307429	0.0647259	0.280782	0.14162	0.222613	0.139335	0.142037	0.38361	0.327414		chr11	119797117	119804012	-	antisense
ENSMUSG00000085208	4632419I22Rik	4.1566	3.8079	3.841	2.81528	3.12825	2.76317	3.18332	3.12036	2.90256	3.44841	3.14481	3.26809	3.5672	3.4254	3.62545	3.09714	2.88848	3.07971	3.05808	2.88079	2.86945	2.44637	2.63316	2.76676	3.00033	2.52697	2.27707	2.8437	2.60387	2.35805	2.44408	2.36885	2.35381	2.41261	2.49692	1.88202e-09	chr11	86014872	86117945	+	antisense
ENSMUSG00000085211	B430219N15Rik	0.080298	0	0	0.746224	0.123021	0.396429	0.589541	0.635385	0.758819	0.182708	0.353057	0.297515	0	0.165779	0.219706	0.0360778	0.0369575	0.112827	0.210398	0.156877	0.267781	0.855554	0.600599	0	0.10107	0.415456	0.832907	0.53253	1.10929	0.303117	0.461673	0.848973	0.205967	0.13629	0.299134	0.000382532	chr10	7500066	7501155	+	antisense
ENSMUSG00000085213	Gm13091	9.65557e-08	0.0487986	0	4.29056e-07	0	0	0.0655559	8.49055e-09	7.81519e-09	0.182335	0.372463	0	0	4.26454e-06	0.0727481	0.124767	0.0469509	0	1.89841e-08	0	0	0.0363417	0	2.69466e-06	0.0550403	0	0	0	0	0.142572	0	0.0426026	0	0	0		chr4	149940978	149942653	-	antisense
ENSMUSG00000085220	Gm12521	0.048167	0.230702	0.00109848	0.181132	0	0.11091	0.234774	0.170965	0.295504	0.178833	0.13279	0.0892366	0.0510081	0.00230366	0.00351989	0.239063	0.170611	0.191294	0.291408	0.198136	0.219984	0.148438	0.187111	0.165763	0.166478	0.165217	0.156166	0.161097	0.22298	0.158835	0.183418	0.265719	0.147924	0.216757	0.0580735		chr3	108739741	108741156	-	antisense
ENSMUSG00000085224	Gm13425	0	0	0	0	0	0	0	0	0	0	0	0	0	0	0	0	0	0	0	0	0	0	0	0	0	0	0	0	0	0	0	0	0	0	0		chr2	31493690	31496109	-	antisense
ENSMUSG00000085225	Gm14637	0	0	0	0	0	0	0	0	0	0	0	0	0	0	0	0	0	0	0	0	0	0	0	0	0	0	0	0	0	0	0	0	0	0	0		chr2	170401554	170403924	+	antisense
ENSMUSG00000085229	Gm11672	0	0.0521771	0.0511406	0	0	0	0	0.0466488	0	0	0.0437373	0	0	0	0.0455794	0.0491435	0	0.141757	0.0495027	0	0.0497197	0	0.0500437	0	0	0.047086	0	0	0	0	0.0524564	0.0951991	0	0	0.0490378		chr11	105987650	105988665	-	antisense
ENSMUSG00000085234	Gm15614	0.016995	1.77003e-07	0.0151534	0.0663444	0.074369	0	0	9.1301e-08	0	0	0	0	0	0	0	0.0145895	0	0	0	0	0	0	0	0.0641486	0	0	0	0	0	0	0	0	0	0	0		chr5	32809557	32953438	-	antisense
ENSMUSG00000085235	Gm12576	0.0432882	0.10873	0.00849567	0.0256972	0.0382729	0.0583866	0.176665	0.0884286	0.0791688	0.138978	0.0977034	0.0430636	0.0515461	0.0460563	0.0661422	0.232178	0.0487826	0.0790807	0.13358	0.0681681	0.0797985	0.0671381	0.064432	0.0570826	0.0301921	0.0231277	0.0373994	0.00747094	0.0168561	0.0556516	0.00850186	0.0394555	0.0162487	0.0160652	0.00809845		chr11	83631184	83662995	-	antisense
ENSMUSG00000085239	Gm12150	0	0	0.0817953	0	0	0	0	0	0	0	0	0	0	0	0	0	0	0	0.0796489	0	0	0	0	0	0	0	0	0	0	0	0	0	0	0	0		chr11	43393104	43394618	-	antisense
ENSMUSG00000085240	Gm12119	0	0	0	0	0	0	0	0	0	0	0	0	0	0	0	0	0	0	0	0	0	0	0	0	0	0	0	0	0	0	0	0	0	0	0		chr11	33595894	33597908	+	antisense
ENSMUSG00000085242	Gm11537	1.83847e-06	0	9.61028e-16	6.40685e-16	0.0893579	0	8.39638e-08	3.00552e-06	1.24069e-12	0	0	0	0	0	6.40685e-15	5.49341e-10	0.00320198	1.47769e-05	1.62864e-08	0	0	0	0	0	0	0	0.048932	0.0743007	0	0	0.00216144	1.63061e-06	0	0	0		chr11	96628116	96629583	+	antisense
ENSMUSG00000085245	Gm11713	0.0717138	0.137069	0	0.069647	0	0.0703024	0	0	0	0	0	0	0	0	0	0	0	0	0	0	0	0	0	0	0	0	0	0	0	0	0	0	0	0	0		chr11	107271704	107274863	+	antisense
ENSMUSG00000085246	Gm15893	0.018101	0.0355109	0.0519364	0	0	0	0.0149021	0	0	0	0	0	0	0	0.0154996	0.0332833	0	0	0	0	0	0	0	0	0	0	0	0	0	0.0495417	0	0	0	0	0		chr11	88169793	88177449	+	antisense
ENSMUSG00000085247	4930545L23Rik	0	0	0	0	0	0	0	0	0	0.00894576	0	0	0	0.00956416	0	0	0	0	0.0100891	0	0	0	0	0	0	0	0	0	0.0103902	0.00993706	0	0	0.0100148	0	0.00995447		chr2	134995309	135041352	-	antisense
ENSMUSG00000085251	Gm12326	0	0	0	0	0	0	0	0.0495312	0	0	0	0	0	0	0	0	0	0	0	0	0	0	0	0	0	0	0	0	0	0	0	0	0	0	0		chr11	71552899	71553968	-	antisense
ENSMUSG00000085255	5330430P22Rik	0.268041	0.61605	0.322079	0.597033	0.363621	0.166736	0.696261	0.675871	0.989105	0.221447	0.380687	0.306302	0.450308	0.339194	0.329387	0.415363	0.465478	0.259274	0.47191	0.535719	0.512472	0.411283	0.262384	0.239102	0.431738	0.437896	0.554605	0.48252	0.244575	0.50636	0.495438	0.808196	0.706279	0.971516	0.814194	0.000504142	chr11	105926391	105927619	-	antisense
ENSMUSG00000085256	3010003L10Rik	0	0	0	0	0.156285	0	0	0	0	0	0	0	0	0	0	0	0	0	0.0451347	0	0	0	0	0	0	0	0	0	0	0	0	0	0	0	0		chr4	109649343	109650418	-	antisense
ENSMUSG00000085260	1700013G23Rik	0.403718	0.629828	0.748018	0.068871	0.461687	0.675501	0.332011	0.578509	0.632801	0.454242	0.286978	0.719104	0.462883	0.449422	0.389548	0.313234	0.0673121	0.309606	0	0.135984	0	0	0	0.0868456	0	0	0.0783125	0	0.133425	0	0	0	0	0	0		chr11	59760391	59761644	-	antisense
ENSMUSG00000085263	1700125G02Rik	0	0	0	0	0	0	0	0	0	0	0	0	0	0	0	0	0	0	0	0	0	0	0	0	0	0	0	0	0	0	0	0	0	0	0		chr4	124568132	124572026	-	antisense
ENSMUSG00000085264	Gm15581	0	0	0	0	0	0	0	0	0	0	0	0	0	0	0	0	0	0	0.00859049	0	0	0	0	0	0	0	0	0	0	0	0	0	0	0	0		chr6	17156823	17335604	-	antisense
ENSMUSG00000085265	1700081H22Rik	0	0	0	0	0	0	0	0	0	0	0	0	0	0	0	0	0	0	0	0	0	0	0	0	0	0	0	0	0	0	0	0	0	0	0		chr7	57772679	57831341	-	antisense
ENSMUSG00000085269	Gm15777	0	0.0694163	0.0344384	0	0	0	0.141403	0	0	0.0296877	0.0863237	0.0588429	0	0	0.0605253	0.127687	0.0337183	0	0.097717	0	0	0	0	0	0	0	0	0	0	0	0	0	0	0.0326949	0		chr5	101099878	101107124	+	antisense
ENSMUSG00000085278	Gm12841	0.082843	0.387315	0	0.285795	0.386987	0.139204	4.1944e-05	2.66099e-07	0.248119	0	0	0	0	0.180705	0.234292	0	5.75808e-07	0	0	0	0	0.0279501	0.229192	0	0	0	0	0	0	0	0.153136	0	0	0	0.219424		chr4	117556226	117558600	+	antisense
ENSMUSG00000085279	Gm15965	0.0397082	0.0773265	0.112351	0.0196148	0.0220375	0.0194049	0.0327332	0.0514492	0.0334945	0.0653294	0	0	0.0171034	0	0.0171188	0.0367353	0	0.0366831	0.0186998	0	0.0553084	0.0195311	0.0372744	0.0189184	0	0.0176878	0.0342245	0	0	0.0366647	0.0194782	0.0181989	0	0.0183499	0.0184665		chr16	90984152	90987482	+	antisense
ENSMUSG00000085280	Gm16151	0	0	0	0	0	0	0	0	0	0	0	0	0	0	0.0461675	0	0.100274	0	0.0501354	0.0530261	0	0.0525355	0	0	0.0917807	0	0.0461363	0	0.0518754	0	0.0531458	0.0964048	0	0	0		chr1	38364747	38368775	+	antisense
ENSMUSG00000085284	Gm16189	0	0	0.0294325	0	0	0	0.025109	0	0	0	0	0	0	0	0	0	0	0	0	0	0	0	0	0	0	0	0	0	0	0	0	0	0	0	0		chrX	68692889	68723026	+	antisense
ENSMUSG00000085286	1700121F15Rik	0.0848854	0.173267	0.0818163	0.0420688	0.0474834	0.0420147	0.1694	0.0743714	0	0	0.103752	0.0358995	0	0.0757248	0	0.182788	0	0.0782051	0.117361	0	0	0	0	0	0.0373247	0	0	0.0361809	0.0819534	0.116272	0.042367	0.0392242	0.0789728	0	0		chr4	148708748	148710006	+	antisense
ENSMUSG00000085289	Gm15337	0.0209679	0	0	0.0135594	0	0	0	0.0117642	0.00578046	0.00568526	0	0.00572287	0	0.00611588	0	0.0381541	0.00649048	0.0125735	0.0193188	0	0	0	0.00641134	0.0130795	0	0	0	0.00584291	0.0132975	0.0126641	0.00664735	0	0.0256761	0.00635717	0		chr18	39526692	39549079	-	antisense
ENSMUSG00000085292	Gm12853	0	0	0	0	0	0	0	0	0	0	0	0	0	0	0	0	0	0	0	0	0	0	0	0	0	0	0	0	0	0	0	0	0	0	0		chr4	118305452	118308667	-	antisense
ENSMUSG00000085295	4930430E12Rik	0.0536249	0.0526194	0.0515737	0.221589	0.0955029	0	0.0871391	0.0470545	0.173072	0.223603	0	0.0447733	0.176662	0.047781	0	0.0495634	0.0507884	0.04923	0	0	0.190903	0	0.0504737	0	0	0	0	0	0	0.0495524	0	0	0	0	0		chr4	6279252	6284677	-	antisense
ENSMUSG00000085297	Gm11651	0	0	0	0	0	0	0	0	0	0	0	0	0	0	0	0	0	0	0	0	0	0	0	0	0	0	0	0	0	0	0	0	0	0	0		chr11	105826922	105847008	-	antisense
ENSMUSG00000085304	Gm12802	0	0	0	0	0	0	0	0	0	0	0	0	0	0	0	0	0	0	0	0	0	0	0	0	0	0	0	0	0	0	0	0	0	0	0		chr4	106799218	106808857	+	antisense
ENSMUSG00000085307	Gm11525	0.0926264	0.251017	0.262143	0.151639	0.121396	0.0722898	0.156428	0.0488073	0.101063	0.121755	0.031099	0.069666	0.0560269	0.0335676	0.0950261	0.00881767	0.0178926	0.0175857	0.00893248	0.0188684	0	0.0277817	0.0266498	0.00902552	0	0.0334447	0.00822337	0.0242442	0.0274195	0	0.0184496	0.0173108	0.00886549	0.0261352	0		chr11	96780255	96783807	-	antisense
ENSMUSG00000085310	Gm11491	0.0698238	0.0885296	0.0311913	0.0549539	0.0703852	0	0.0921306	0	0.0255729	0	0	6.40685e-16	0.0245109	0	0	2.27443e-14	0	0	0	0.0272023	0	0	0	0	0	0	0	0	0	3.45706e-07	0	0	0	5.32037e-08	0		chr11	86935069	86940460	-	antisense
ENSMUSG00000085311	Gm15445	0	0.112273	0	0.111516	0.0642412	0	0	0	0	0	0.0480154	0	0	0	0	0.0539428	0.0553162	0	0.0543006	0	0	0	0	0	0	0	0	0.0486151	0	0	0	0	0.0541817	0	0.053817		chr1	137049540	137050383	+	antisense
ENSMUSG00000085317	Gm14256	0.267041	0	0	0	0	0.0962426	0.120692	0.0865975	0.12336	0	0	0	0.0431821	0	0.101236	0.134777	0	0.12158	0	0.0494048	0	0	0.0316407	0.366767	0.0392389	0.0874045	0	0.181259	0.0949741	0.0462937	0.203711	0.174339	0.0872816	0.159089	0.197853		chr2	155416867	155418587	+	antisense
ENSMUSG00000085318	Gm12524	0	0	0	0.0174659	0	0	0	0.0154356	0	0.0147835	0	0	0	0	0	0	0	0.016435	0	0.0176356	0	0	0.0166919	0	0	0	0	0.0151057	0	0	0	0	0	0	0.0326906		chr3	107969361	107988825	+	antisense
ENSMUSG00000085319	Gm13330	0	0	0	0	0	0	0	0	0	0	0	0	0	0	0	0	0	0	0	0	0	0	0	0	0	0	0	0	0	0	0	0	0	0	0		chr2	17954160	17961260	+	antisense
ENSMUSG00000085323	9130410C08Rik	0	0	0.026497	0	0.0598179	0	0	0.137582	0	0	0	0	0	0	0	0	0	0	0	0	0	0	0	0	0	0	0	0	0	0	0	0	0	0	0		chr4	114489766	114575464	-	antisense
ENSMUSG00000085326	Gm15642	0	0	0	0	0	0	0	0	0	0	0	0	0	0	0	0	0	0	0	0	0	0	0	0	0	0	0	0	0	0	0	0	0	0	0		chr11	109298486	109299459	-	antisense
ENSMUSG00000085327	Gm16104	1.57723	1.79355	1.23706	1.46214	1.31431	1.06696	0.779181	0.768307	0.847672	0.670876	0.602381	1.04322	0.755678	0.0983731	0.491503	0.101591	0.202727	0.193625	0.369429	0.107203	0	0	0.10399	0.103907	0	0.097561	0	0	0	0	0	0	0	0.0997896	0	4.77798e-11	chr10	80872320	80874324	+	antisense
ENSMUSG00000085331	Gm11274	0.431529	0.422601	0.151961	0.0789871	0.173959	0	0	0.0721063	0.0688474	0	0.19248	0	0.138107	0.331828	0	0.280109	0.150985	0.074458	0	0.0798293	0.148712	0.0793833	0	0	0.0704079	0	0.0695268	0	0.0784109	0	0	0	0.0755923	0	0.0750488		chr13	21860994	21862345	+	antisense
ENSMUSG00000085333	1700030A11Rik	0.0350933	0	0	0	0	0	0	0	0	0	0	0	0	0	0	0	0	0	0	0	0	0	0	0	0	0	0	0	0	0	0	0	0.0326021	0	0		chr17	29042210	29043716	+	antisense
ENSMUSG00000085341	Gm15863	0.00685071	0.00644628	0	0	0.0141845	0	0.0165174	0	0	0.0167875	0.00556129	0.00544786	0	0	0.0232772	0.0435846	0	0.0178633	0.0496302	0	0	0	0.0185708	0.0246517	0.00569965	0	0	0.00551883	0	0.0063677	0.00636617	0	0	0.00604127	0.00613251		chr6	54585183	54593344	-	antisense
ENSMUSG00000085343	Gm15463	0	0	0	0	0	0	0.56051	0	0.307462	0.30899	0	0	0	0	0	0	0	0	0	0.34341	0	0	0	0	0	0	0	0	0	0	0.36904	0	0	0.323207	0		chr6	47995547	47995954	+	antisense
ENSMUSG00000085346	Gm15099	0	0	0	0	0	0	0	0	0	0	0	0	0	0	0	0	0	0	0	0	0	0	0	0	0	0	0	0	0	0	0	0	0	0	0		chrX	145316387	145317087	-	antisense
ENSMUSG00000085347	2210417K05Rik	1.67498	2.13714	1.91577	1.69995	1.50868	1.635	0.883585	1.24037	1.52609	0.704364	0.837331	1.15841	0.772359	0.343167	0.890286	0.143228	0.200818	0.33798	0.203038	0.0707876	0	0	0	0	0	0.0664315	0	0	0	0.0666684	0.0235593	0.128651	0.0671082	0.0659075	0	3.66677e-13	chr10	61803004	61826115	+	antisense
ENSMUSG00000085348	Gm12300	0	0.0401848	0	0.0413244	0	0	0	0.0220119	0	0	0	0	0	0	0	0	0	0	0	0	0	0	0	0	0	0	0	0	0	0	0	0	0	0	0		chr11	67024758	67051075	-	antisense
ENSMUSG00000085351	Gm12472	0.0259459	0	0.0250784	0	0	0	0.0213691	0	0	0	0	0	0	0	0	0.0239893	0	0	0	0	0	0	0	0	0	0	0	0	0	0	0	0.0236186	0	0	0		chr4	43600944	43621627	+	antisense
ENSMUSG00000085352	Gm4128	0	0	0	0	0	0	0	0	0	0	0	0	0	0	0	0	0	0	0	0	0	0	0	0	0	0	0	0	0	0	0	0	0	0	0		chr5	14056438	14074157	-	antisense
ENSMUSG00000085358	Gm14437	0	0	0	0	0	0	0	0	0	0	0	0	0	0	0	0	0	0	0	0	0	0	0	0	0	0	0	0	0	0	0	0	0	0	0		chr2	165267764	165275985	+	antisense
ENSMUSG00000085360	Gm11647	0.156336	0.0730377	0.124318	0.0321608	0	0.0265151	0.0478864	0.183832	0.0665902	0.0260833	0.0584649	0	0.0261914	0	0.0253068	0	0	0.0636522	0	0	0	0.0362123	0.0303896	0.0235889	0	0.0436495	0	0.10563	0.0329098	0	0.0585781	0	0	0	0		chr11	103217015	103222406	+	antisense
ENSMUSG00000085363	Gm15478	0.0125497	0.0246886	0.0242175	0	0	0.0121644	0.010329	0.155016	0	0	0	0.0104143	0	0	0.0107442	0	0	0	0	0	0	0	0	0.0118785	0	0	0	0	0	0	0	0	0.0116675	0	0		chr5	68033640	68038015	+	antisense
ENSMUSG00000085368	Gm16188	0	0.0988694	0	0	0	0	0.0839592	0.0903207	0	0.0847933	0.0835694	0.242322	0.0885069	0.0907571	0	0	0	0	0.0939069	0	0	0	0	0	0	0	0	0	0	0	0	0	0	0	0		chr4	149150361	149157441	+	antisense
ENSMUSG00000085376	Gm14508	0.284043	0.91103	0.407663	0.0988874	0.341076	0.460944	0.261587	0.224574	0.217579	0.401731	0.261114	0.239767	0.142212	0.0306627	0.0868317	0.720391	0.0955387	0.122994	0.266599	0.131654	0.0637158	0.0336518	0.125389	0.095691	0.0298741	0.0896531	0	0.0853983	0	0.123295	0.0667584	0.0313716	0.0940048	0.235151	0.0318164		chr5	116459325	116466114	+	antisense
ENSMUSG00000085383	Gm14218	0	0	0	0	0	0	0	0	0	0	0	0	0	0	0	0	0	0	0	0	0	0	0	0	0	0	0	0	0	0	0	0	0	0	0		chr2	135962742	135965897	+	antisense
ENSMUSG00000085388	Gm13336	0	0	0	0	0	1.83811e-10	0	2.02548e-06	0.028473	0	0	4.60867e-06	0	0	0	0	0	0	0	4.88387e-08	0	0	2.23782e-08	0	0	0	0	0	0	0	0	0	0	0	0		chr2	19363135	19368301	-	antisense
ENSMUSG00000085391	Gm16150	0	0	0	0	0	0.09353	0	0.236703	0	0	0	0.0418848	0	0	0	0	0	0.0866445	0	0	0	0	0	0	0	0	0	0	0	0	0	0	0	0	0		chr1	38292265	38303511	+	antisense
ENSMUSG00000085393	Gm11280	0	0	0	0	0	0	0	0	0	0	0	0	0	0	0	0	0	0	0	0	0	0	0	0	0	0	0	0	0	0	0	0	0	0	0		chr13	22032243	22037066	-	antisense
ENSMUSG00000085397	Gm13524	0	0	0	0.0500436	0	0	0	0	0.0433042	0.0427264	0	0.0428348	0	0	0	0	0	0	0	0	0.0479873	0	0	0	0	0	0	0	0	0	0	0	0	0	0		chr2	32701706	32703688	+	antisense
ENSMUSG00000085400	Gm11610	0	0	0	0	0	0	0	0	0	0	0.0299492	0	0.121228	0	0	0.0987326	0	0.0335317	0.192857	0.171512	0.131575	0.232233	0.253437	0.225491	0.235044	0.183427	0.121249	0.147113	0.0693655	0.0664944	0.170287	0.158607	0.221679	0.356912	0.249249		chr1	62503299	62545835	-	antisense
ENSMUSG00000085403	Gm13068	1.69139e-09	0.0835477	6.41584e-09	0.184999	0.0473998	0.157193	0.14854	6.66019e-09	0.10435	0.22649	0.133305	3.0369e-09	0.0656856	0.1405	0.0696762	0.0758946	0.0383887	0.0768471	0.102957	5.75668e-09	3.5405e-09	1.30335e-09	0.0372766	0.080809	3.14027e-09	0.0369738	3.65642e-09	1.57235e-09	3.17931e-09	2.41617e-09	6.25919e-09	1.40743e-09	1.76567e-09	0.0749511	0.0805126		chr4	149122627	149123716	+	antisense
ENSMUSG00000085404	Gm12909	0.0561458	0.0550705	0	0	0	0	0	0	0	0	0.0461869	0	0.048436	0.0983968	0	0.631662	0.0531948	0.368335	0.702199	0.055258	0.889482	0.107525	0.922683	1.08718	0.630518	1.28556	1.08294	1.27392	0.653451	1.27987	1.14714	1.13065	1.23954	1.39432	1.29958	5.41762e-08	chr4	61749322	61751558	+	antisense
ENSMUSG00000085413	1700010K10Rik	0	0	0	0	0	0	0	0	0	0	0	0	0	0	0	0	0	0	0	0.0964544	0	0	0	0	0	0	0	0	0	0	0	0	0	0	0.176364		chr6	95064011	95067625	-	antisense
ENSMUSG00000085414	Gm15705	0	0	0	0	0	0	0	0	0	0	0	0	0	0	0	0	0	0	0	0	0	0	0	0	0	0	0	0	0	0	0	0	0	0	0		chr6	145900176	145906054	-	antisense
ENSMUSG00000085416	1700019G24Rik	0	0	0.27164	0.0737899	0	0	0	0	0	0	0	0.0637144	0	0	0	0	0	0	0	0	0	0	0	0	0	0	0	0	0	0	0	0	0	0	0		chr6	5913909	5927393	-	antisense
ENSMUSG00000085417	Gm13919	0.585951	0.311331	0.0781811	0.269977	0.214843	0.350851	0.811573	0.543536	0.659537	0.54387	0.0983987	0.437117	0.387506	0	0.136286	0.195407	0.155454	0.432411	0.0333426	0	0.0879087	0	0	0	0.0725121	0	0	0	0.137664	0	0	0.133503	0	0.0831705	0		chr2	101879786	101906882	+	antisense
ENSMUSG00000085418	4930483C13Rik	0.0726386	0	0	0.0241362	0	0	0	0	0	0	0	0	0	0.0485671	0	0	0	0	0	0	0	0	0	0	0	0	0	0	0	0	0	0	0	0	0		chr10	119262260	119289446	-	antisense
ENSMUSG00000085420	4930453O03Rik	0	0	0	0	0	0	0	0	0	0	0	0	0	0	0	0	0	0	0	0	0	0	0	0	0	0	0	0	0	0	0	0	0	0	0		chr1	90244064	90249505	-	antisense
ENSMUSG00000085423	Gm15735	0	0	0	0.0714583	0	0	0.175125	0.0649846	0	0	0	0	0	0.065682	0	0.0680131	0	0	0	0	0	0	0	0.0695746	0	0	0.0628719	0.0608762	0	0	0	0	0	0.131193	0		chr14	123351341	123355565	+	antisense
ENSMUSG00000085424	Gm13037	0	0	0	0	0	0	0	0	0	0	0	0	0	0	0	0	0	0	0	0	0	0	0	0	0	0	0	0	0	0	0	0	0	0	0		chr4	141538907	141542712	+	antisense
ENSMUSG00000085425	Gm15648	0	0	5.59129e-09	0	0	3.52377e-14	0	0	0	2.17483e-07	0.200975	0	0	0	0	0	0	0	2.4463e-11	1.18808e-06	5.04736e-08	1.05209e-05	8.97747e-06	4.02001e-11	9.28994e-15	4.5244e-06	0	4.42617e-06	6.57583e-07	3.67662e-06	1.56283e-06	0.00195253	0	7.87263e-07	9.41507e-08		chr16	17152723	17153797	+	antisense
ENSMUSG00000085430	Gm15619	0	0	0	0	0	0	0	0	0	0	0	0	0	0	0	0	0	0	0	0	0	0	0	0	0	0	0	0	0	0	0	0	0	0	0		chr9	105235843	105250710	+	antisense
ENSMUSG00000085433	Gm16001	1.01112	0.575436	0.625649	0.97802	0.63194	0.548454	0.76949	0.577127	0.410561	0.705435	0.711504	0.464685	0.547532	0.475531	0.795663	0.584583	0.3411	0.186977	0.470651	0.471236	0.29167	0.325667	0.190284	0.553335	0.204997	0.166473	0.115588	0.158574	0.151838	0.320296	0.212846	0.145542	0.194542	0.283359	0.20104	0.000315163	chr5	124561118	124562250	-	antisense
ENSMUSG00000085434	Gm11725	0	0	0	0	0	0	0	0	0	0	0	0	0	0	0	0.0139013	0	0	0	0	0	0	0	0	0	0	0	0	0	0	0	0	0	0	0		chr11	117732564	117748730	+	antisense
ENSMUSG00000085435	4930486F22Rik	0	0	0	0	2.36857e-09	0	0	0	0	0	0	0	0	0	0	0	0	0	0	0	0	0	0	0	0	0	0	0	0	0	0	0	0	0	0.0174522		chr10	85558630	85576325	+	antisense
ENSMUSG00000085436	Gm11458	1.43258	2.25271	1.34134	1.3997	0.999893	1.36733	1.16959	1.11349	1.20724	1.11517	1.20884	1.25002	1.16222	1.23677	1.39432	0.822814	0.94409	1.0019	0.644578	0.741215	0.663709	0.527455	0.332491	0.358194	0.883977	0.853615	0.894525	0.558532	0.716431	0.464276	0.658339	0.672185	0.660146	0.777657	0.648754	7.47398e-06	chr2	164736854	164745453	+	antisense
ENSMUSG00000085437	1700047A11Rik	0	0	0	0	0	0	0	0.0471501	0	0	0	0	0	0	0	0	0	0	0	0	0	0	0	0	0	0	0	0	0	0	0	0	0	0	0		chr8	27193081	27213166	+	antisense
ENSMUSG00000085439	Gm13634	0.00485264	0	0	0.0526005	0.224249	0	0.0445136	0.0473635	0	0.04494	0	0	0	0	0	0.18995	0	0	0	0	0	0.0526482	0	0.0916576	0	0.0477963	0.0462347	0.172313	0.197572	0.126512	0.000720841	0.146916	0	0.0493188	0.0978889		chr2	71935660	71986853	-	antisense
ENSMUSG00000085440	D330022K07Rik	0	0	0	0.0322576	0	0	0	0	0	0	0.00913397	0	0	0	0	0.0301863	0	0.0101671	0.0102568	0	0.0203756	0	0	0.0103765	0	0	0	0.00932799	0	0	0	0	0	0	0		chr8	46808679	46904651	-	antisense
ENSMUSG00000085443	Gm15416	0	0	0	0	0	0.0917725	0	0	0	0	0	0.152629	0	0.0833329	0	0	0	0.085064	0	0	0	0	0	0	0	0	0	0	0	0	0	0	0	0	0		chr7	103960943	103965995	-	antisense
ENSMUSG00000085444	Gm13936	0	0	0	0	0	0	0	0	0	0	0	0	0	0.0412298	0	0	0	0.0425583	0	0	0	0	0	0	0	0	0	0	0	0	0	0	0	0.0423518	0		chr2	110037046	110096288	+	antisense
ENSMUSG00000085448	Gm13963	0	0	0.0348866	0.0351181	0	0	0	0	0	0.0294607	0	0	0.0301613	0.0623809	0	0.0330876	0.0339222	0	0	0.0363722	0	0	0	0	0	0	0	0	0	0	0	0	0	0	0		chr2	113227264	113281251	-	antisense
ENSMUSG00000085449	Gm15520	0	0	0	0	0	0	0	0	0	0	0	0	0	0	0	0	0	0	0	0	0	0	0	0	0	0	0	0	0	0	0	0	0	0	0		chr9	28867384	28877784	+	antisense
ENSMUSG00000085450	Gm13686	0	0	0	0	0	0	0	0	0	0	0	0	0	0	0	0	0	0	0	0	0	0	0	0	0	0	0	0	0	0	0	0	0	0	0		chr2	83540814	83541273	-	antisense
ENSMUSG00000085454	Gm16320	0	0	0	0	0	0	0	0	0	0.125463	0	0	0	0.0361993	0	0	0.0302177	0	0	0	0	0	0	0	0	0	0	0	0	0	0	0	0	0	0		chr10	118866423	118892435	-	antisense
ENSMUSG00000085455	1810059H22Rik	0.977739	1.27248	1.32695	1.00741	1.26261	1.20024	1.14003	1.49683	1.3032	1.23649	1.0432	1.37755	1.35313	1.2955	1.23506	1.84443	1.64731	2.15742	1.58477	1.54998	1.08661	0.915516	1.52318	1.58992	1.547	1.87105	1.67739	1.19411	1.11495	1.36779	1.51697	1.69594	0.998241	1.24757	1.33878	0.00226996	chr5	149765324	149781698	-	antisense
ENSMUSG00000085459	Gm12272	0	0	0	0	0	0	0	0	0	0	0	0	0	0	0	0	0	0	0	0	0	0	0	0	0	0	0	0	0	0	0	0	0	0	0		chr11	61341257	61342079	+	antisense
ENSMUSG00000085464	Gm16208	0	0	0	0	0	0	0	0.0745793	0	0	0.0693029	0	0	0	0	0.0778093	0.155967	0	0.0780664	0	0	0.082032	0	0	0.0727537	0	0	0	0	0.151837	0	0	0.0781202	0	0		chr8	109553575	109555088	-	antisense
ENSMUSG00000085465	Gm15347	0	0	0	0	0	0	0	0	0	0	0	0	0	0	0	0	0	0	0	0	0	0	0	0	0	0	0	0	0	0.110443	0	0	0	0	0		chr8	12860358	12877344	-	antisense
ENSMUSG00000085467	Gm11842	0.0659991	0	0	0	0	0	0	0	0	0.0594206	0	0	0	0	0	0	0	0	0	0	0	0	0	0	0	0	0	0	0	0	0	0	0	0	0		chr4	11954652	11968041	+	antisense
ENSMUSG00000085468	Gm15343	0.155563	0.152742	0.109895	0.151751	0.370736	0.530852	1.33776	0.871749	1.14538	0.395087	0.240629	0.528334	0.695268	0.68667	0.532111	0.641958	0.516937	0.231355	0.579179	0.423908	0.278199	0.454232	0.47769	0.895671	0.863366	0.553874	1.11592	0.706315	1.09087	1.4598	1.64754	1.68128	1.82077	2.05358	2.01414	6.52401e-12	chr10	76027510	76033277	-	antisense
ENSMUSG00000085470	1700012C14Rik	0.0772297	0.280808	0	0.146143	0.109358	0.357546	0.239734	0.284531	0	0.307073	0.336756	0.270733	0.086721	0.257925	0.276749	0.0919515	0	0.263829	0.337559	0	0	0	0	0	0.0667475	0	0	0	0	0	0	0	0	0.0904235	0		chr6	30410128	30413313	+	antisense
ENSMUSG00000085471	4933423P22Rik	0.0281441	0.0167657	0.0164477	0.0111428	0.0124879	0.00549147	0.00931977	0.0406593	0.00953817	0.0187482	0.00931079	0.00470278	0.0192543	0.0150526	0.0145183	0.0208722	0.0441063	0.00525086	0.00531741	0.0224106	0.0590659	0.0165748	0.0316057	0.0213623	0.019605	0.019966	0.00977437	0.0192793	0.0163574	0.0431852	0.00549804	0.0675057	0.0209864	0.0104155	0.015675		chr2	90319393	90328582	+	antisense
ENSMUSG00000085472	Gm15691	0	0	0	0	0	0	0	0	0	0	0	0	0	0	0	0	0	0	0	0	0	0	0	0	0	0	0	0	0	0	0	0	0	0	0		chr12	30744522	30746978	+	antisense
ENSMUSG00000085477	Gm13335	0	0	0	0	0	0	0	0	0	0	0	0	0	0	0	0	0	0	0	0	0	0	0	0	0	0	0	0	0	0	0	0	0	0	0		chr2	20342197	20354561	-	antisense
ENSMUSG00000085479	9430073C21Rik	0	0	0	0.0129512	0	0	0	0	0	0	0	0	0	0	0	0.0119391	0	0	0	0	0	0	0	0	0	0	0	0	0	0	0	0	0	0	0		chr11	67009182	67012736	-	antisense
ENSMUSG00000085482	A230083N12Rik	0.0629041	0.0616315	0.0603968	0	0	0	0.150426	0.0553571	0.153787	0.102975	0.10171	0.103336	0	0.0560892	0.20462	0.114013	0	0.113099	0	0	0.0588407	0.0613363	0	0	0	0.0557202	0	0	0	0	0	0	0	0.11263	0.0579877		chr4	73896228	73897618	-	antisense
ENSMUSG00000085483	Gm14198	4.35996	4.55062	4.57134	3.21838	3.3187	3.35334	2.18838	2.54712	2.43711	3.07719	2.95826	2.93527	1.95375	2.10925	2.47302	0.229609	0.57045	0.63507	0.0326028	0	0.0602209	0	0	0	0	0	0	0.0864029	0	0	0	0.0296235	0	0	0	3.56917e-23	chr2	154455738	154458372	-	antisense
ENSMUSG00000085484	Gm13539	0	0	0	0	0	0	0	0	0	0	0	0	0	0	0	0	0	0	0	0	0	0	0	0	0	0	0	0	0	0	0	0	0	0	0		chr2	25640137	25642542	+	antisense
ENSMUSG00000085485	Gm14024	3.02592e-09	8.17412e-08	4.78301e-09	3.69204e-08	2.87718e-09	5.1274e-11	2.02759e-08	1.36388e-09	8.8943e-09	8.99135e-10	7.76264e-10	1.8157e-09	1.27031e-09	3.51324e-10	2.81434e-10	6.07881e-09	2.60548e-09	3.62868e-09	4.27426e-09	1.83498e-08	7.52641e-10	3.84126e-10	5.95681e-07	9.29763e-10	4.55287e-09	1.84578e-07	2.92713e-08	1.25159e-08	1.29474e-10	0	0	2.78856e-08	0	0	0		chr2	129072112	129094262	+	antisense
ENSMUSG00000085486	Gm11634	0.0431163	0	0	0	0.0474855	0	0	0	0	0.0708861	0	0.035943	0	0.0757751	0	0	0	0	0.0401996	0	0	0.0420805	0	0	0.0737579	0	0	0.0361698	0	0	0	0	0	0	0		chr11	101455057	101460570	-	antisense
ENSMUSG00000085491	4930527E20Rik	0	0	0	0	0	0	0	0	0	0	0	0	0	0	0	0	0	0	0	0	0	0	0	0	0	0	0	0	0	0	0	0	0	0	0		chr2	30659313	30662949	+	antisense
ENSMUSG00000085493	Gm15469	0	0	0	0.0395017	0	0	0	0	0	0	0	0	0	0	0	0	0.00667334	0	0	0	0	0	0	0	0	0	0	0	0	0	0	0	0	0	0		chr5	31438126	31439717	-	antisense
ENSMUSG00000085495	Gm16796	0	0	0	0.00830394	0	0	0.0227054	0	0.0152722	0	0.00750059	0	0	0	0	0.00867093	0	0	0	0	0	0	0	0	0	0	0	0	0.00834376	0	0	0.00777604	0	0	0		chr2	170324857	170337427	-	antisense
ENSMUSG00000085501	Gm11772	0.718544	0.906317	0.81647	0.824831	1.17599	1.23994	1.01458	0.938824	1.32415	0.899614	0.758333	0.837118	0.638581	0.436646	0.510351	0.830733	0.55656	0.86123	0.97588	0.25689	0.83879	0.660339	0.553258	0.643877	0.597941	0.337106	0.745521	0.615938	0.46683	0.54427	0.953307	0.705813	0.452041	0.12481	0.63045	0.0038007	chr11	120096548	120097436	-	antisense
ENSMUSG00000085502	Gm12320	0	0	0.0240389	0.0243744	0	0	0.0204783	0.0216199	0.0209567	0	0.020445	0.0410527	0.0629731	0	0.0212966	0	0.0234539	0	0	0	0.0232299	0	0	0.046681	0.021566	0.022004	0	0	0.0239745	0	0	0	0.0231083	0	0.0229643		chr11	70562207	70568653	-	antisense
ENSMUSG00000085505	Gm12868	0.606065	1.10865	0.509991	0.100021	0	0	0.167051	0	0	0.0873736	0	0	0	0	0	0	0	0	0	0	0	0	0	0	0	0	0	0	0	0	0	0	0	0	0.0947991	3.202e-07	chr4	118806354	118811406	-	antisense
ENSMUSG00000085509	Gm11521	0	0.292876	0	0	0	0	0	0	0.258688	0.133666	0.251605	0	0	0.142909	0	0	0	0	0.147025	0	0	0	0	0	0	0	0	0	0	0	0	0	0	0	0		chr11	95197325	95198722	-	antisense
ENSMUSG00000085511	Gm11738	0.0623279	0.108972	0.0955078	0.20914	0.148406	0.0491052	0.0815583	0.116438	0.0422249	0.0620798	0.0513697	0.0313447	0.0215876	0.0225216	0.0323709	0	0.0119484	0.0117696	0.0119145	0.0125968	0.0118964	0	0	0	0.011073	0	0	0	0	0.0118078	0	0	0	0.0116976	0		chr11	117976169	117979593	+	antisense
ENSMUSG00000085514	9530048J24Rik	0.149085	0.0992528	0.097316	0	0.0566179	0	0	0.0450934	0	0	0	0.0846063	0	0.175123	0.0868563	0.138142	0	0.0472289	0.182704	0.146928	0	0.145565	0.184538	0.228265	0.0877155	0.17412	0.28349	0.164708	0.0974343	0.138098	0	0.374878	0.138754	0.261501	0.137863		chr11	85580333	85589182	-	antisense
ENSMUSG00000085516	4930538E20Rik	0.236324	0	0.137147	0.129321	0	0.196456	0.00551527	0	0	0	0.0570199	6.70295e-11	0	0	0	0	0	0	0	0	0	0	0	0	0	0	0	0	0	0	0	0	0	0	0		chr11	24060528	24072824	-	antisense
ENSMUSG00000085517	Gm12963	0.103587	0	0	0.270297	0.455034	0	0.206767	0.248296	0.0985756	0.270235	0.146361	0.0440145	0.101899	0.37807	0.230839	0.282766	0.0767613	0.379062	0.122354	0	0.0384514	0	0.0975917	0.110058	0	0.103368	0.141218	0	0	0	0	0	0	0.0481865	0		chr4	129701500	129725018	-	antisense
ENSMUSG00000085519	Gm13703	0.0913761	0.17304	0.170088	0.089287	0	0.180489	0	0	0	0	0.0756613	0	0	0	0	0	0	0	0	0	0	0	0	0	0	0	0	0	0	0	0	0	0	0	0		chr2	73195325	73202390	+	antisense
ENSMUSG00000085529	Gm15865	0	0	0	0	0	0	0	0.0359472	0	0	0	0	0	0	0	0	0	0	0	0	0	0	0	0	0	0	0	0	0	0	0	0	0	0	0		chr5	43941169	43949008	-	antisense
ENSMUSG00000085531	Gm12233	0	0.0707612	0.135486	0.0702405	0	0.264883	0.225317	0.124969	0.282461	0.173816	0.116673	0.118681	0.180284	0.126318	0.178653	0.191886	0	0.190115	0	0	0.13233	0	0.068196	0	0.0625379	0.0640885	0	0.0598589	0	0	0.140309	0.0658053	0	0.128994	0		chr11	54950546	54953695	+	antisense
ENSMUSG00000085533	Gm12146	0	0	0	0	0	0	0	0	0	0	0	0	0	0	0	0	0	0	0	0	0	0	0	0	0	0	0	0	0	0	0	0	0	0	0		chr11	43010926	43073286	-	antisense
ENSMUSG00000085538	Gm11455	0	0	0.0431654	0	0	0	0.0369416	0	0.0378002	0	0	0	0.0385573	0	0	0	0	0	0	0	0	0	0	0	0	0	0	0	0	0	0	0	0	0	0		chr2	163961439	163966155	+	antisense
ENSMUSG00000085539	Gm15561	0	0	0	0	0.168063	0	0	0	0	0	0	0	0	0	0	0	0	0	0.0668037	0	0	0	0	0.0716609	0	0	0	0	0	0	0	0	0	0	0		chr12	70368758	70374419	-	antisense
ENSMUSG00000085540	Gm16036	0	0	0	0	0	0	0	0	0	0	0	0	0	0	0	0	0	0	0	0	0	0	0	0	0	0	0	0	0	0	0	0	0	0	0		chr5	142071939	142091956	-	antisense
ENSMUSG00000085546	Gm14252	0	0	0.00800489	0	0	0	0	0	0	0.0162013	0	0	0	0	0	0	0	0	0	0	0	0	0	0	0	0	0	0	0	0	0	0	0	0	0		chr2	156158053	156165117	-	antisense
ENSMUSG00000085550	Gm15658	0.199086	0.25137	0.15473	0.102253	0.273435	0	0.235819	0.318805	0.643184	0.220942	0.14303	0.106242	0	0	0.156903	0	0	0	0	0	2.18509e-11	0	0	0	0.0928331	0	0	0	0	0	0	4.65024e-07	0	0	0.0608588		chr16	33770516	33787198	-	antisense
ENSMUSG00000085553	Gm14808	0	0	0	0	0	0	0	0	0	0	0	0	0	0	0	0	0	0	0	0	0	0	0	0	0	0	0	0	0	0	0	0	0	0	0		chrX	96654364	96656092	+	antisense
ENSMUSG00000085563	2210411M09Rik	0.0534719	0.0524496	0	0	0.0588165	0	0	0.0469194	0	0	0	0	0	0	0	0	0	0	0	0	0	0	0	0	0	0	0	0	0	0	0	0	0	0	0		chr1	182882195	182888280	-	antisense
ENSMUSG00000085572	Gm16234	0	0	0	0	0	0	0	0	0.0339457	0	0	0	0	0	0	0.0408425	0	0	0	0	0	0	0	0	0	0	0	0	0	0	0	0	0	0.042281	0		chr10	14384026	14388124	+	antisense
ENSMUSG00000085573	Gm15418	0	0	0	0.0485681	0	0	0	0	0	0	0	0	0	0	0.0426794	0.0460236	0	0.0457415	0	0	0.0465559	0	0	0.0470908	0	0	0	0	0	0	0	0	0	0	0		chr8	11187755	11204503	+	antisense
ENSMUSG00000085575	Gm15485	0	0	0	0	0	0	0	0	0	0	0	0	0	0	0	0	0	0	0	0	0	0	0	0	0	0	0	0	0	0	0	0	0	0	0		chr18	16887242	16888187	+	antisense
ENSMUSG00000085581	Gm12786	0.0532832	0	0	0.0519371	0	0.102299	0.0865904	0.0467496	0	0.0443654	0	0	0.0459364	0.223143	0	0	0.0504623	0.0489191	0	0.199312	0.0498255	0	0.0501505	0.191782	0.134178	0.180136	0.132833	0.0444862	0.148803	0.142937	0.152291	0.184877	0.0494707	0.141414	0		chr4	106690540	106695104	-	antisense
ENSMUSG00000085583	Gm15676	0.154059	0.221818	0.21772	0.0773126	0.0441521	0.0770928	0.0330374	0.102613	0.161626	0.247421	0.29999	0	0.0344531	0.0704932	0.0343477	0.0731822	0.110812	0.0368845	0.177948	0.0395674	0.0739854	0	0	0.0379177	0	0	0.0680205	0.0336745	0.0386286	0.0370213	0	0	0.0372328	0.0366967	0		chr7	133944304	133952622	-	antisense
ENSMUSG00000085585	Gm12223	0	0	0	0	0	0	0	0	0	0	0	0	0	0	0	0.0653334	0	0	0	0	0	0	0	0	0	0	0	0	0	0	0	0	0	0	0		chr11	54061102	54067997	+	antisense
ENSMUSG00000085587	Gm14493	0	0	0	0	0	0	0	0	0	0	0	0	0	0	0	0	0	0	0	0	0	0	0	0	0	0	0	0	0	0	0	0	0	0	0		chrX	10294599	10295836	-	antisense
ENSMUSG00000085592	Gm16321	0	0	0	0	0	0	0	0	0	0	0	0	0	0	0	0	0	0	0	0	0	0	0	0	0	0	0	0	0	0	0	0	0	0	0		chr10	118879735	118880680	-	antisense
ENSMUSG00000085593	4930589P08Rik	0	0	0	0	0	0	0	0	0	0	0	0	0	0	0	0	0	0	0	0	0	0	0	0	0	0	0	0	0	0	0	0	0	0	0		chr4	150750579	150753691	+	antisense
ENSMUSG00000085594	Gm11551	0	0	0	0	0	0	0	0	0	0	0	0	0	0	0	0	0	0	0	0	0	0	0	0	0	0	0	0	0	0	0	0	0	0	0		chr11	101747551	101752520	+	antisense
ENSMUSG00000085595	Gm16090	0.107935	0.0669228	0.0661292	0.0174116	0.117058	0.108945	0.0741593	0.118591	0.0292031	0.16087	0.129225	0.157108	0.120014	0.0463782	0.130644	0.242429	0	0	0.133749	0.104278	0.0174496	0.0689392	0.0494087	0.18594	0.0917387	0.0589865	0.139206	0.116969	0.0345525	0.101076	0.0858034	0.0609227	0.0509236	0.142548	0.128536		chr18	20756465	20823761	-	antisense
ENSMUSG00000085599	Gm13449	0	0	0.0455254	0	0	0	0.131473	0	0	0.0197122	0.0195008	0	0.0203083	0.0623514	0.0600958	0.0857772	0.0223674	0	0.168509	0.0234822	0	0	0	0.0663055	0	0	0.0204109	0.0200774	0	0	0.0231401	0	0.0437469	0	0		chr2	34849493	34868966	+	antisense
ENSMUSG00000085604	Gm11547	0	0	0	0.0524665	0.0196873	0.0176268	0	0.0155858	0.0151306	0	0.0292049	0.014804	0.0151297	0	0.0152896	0.0167152	0	0	0.0169847	0	0.0167902	0.034747	0	0.0170217	0	0.0628624	0.0458216	0.0300336	0.0173299	0	0	0	0.0489271	0.0326743	0.0166586		chr11	100548731	100558834	+	antisense
ENSMUSG00000085606	Gm15792	0.199389	0.232488	0.26292	0.0812308	0.135067	0.265709	0	0.0368327	0.0356072	0.102736	0.0346638	0.13566	0.0716622	0	0.0713124	0.149989	0	0.113446	0	0	0	0	0	0.0787974	0	0	0.036568	0	0	0	0	0	0	0	0		chr5	110760225	110762222	-	antisense
ENSMUSG00000085612	Gm15868	0	0	0	0	0.0903582	0	0.0616681	0	0	0.123876	0.0607743	0	0	0	0	0.0708597	0	0	0	0	0	0	0	0.161325	0	0	0	0	0.081658	0	0	0	0.0877336	0	0		chr16	14311934	14314107	+	antisense
ENSMUSG00000085623	Gm16041	0	0	0	0	0	0	0	0	0	0	0	0	0	0	0	0	0	0	0	0	0	0	0	0	0	0	0	0	0	0	0	0	0	0	0		chr1	4960938	4966901	+	antisense
ENSMUSG00000085624	Gm14573	0	0.0892419	0.0865444	0	0	0	0	0	0	0	0	0	0	0	0.151064	0.162388	0	0.082391	0.0836995	0	0	0	0	0	0	0	0	0	0.086965	0.0836563	0	0	0	0	0		chr6	91108707	91109250	-	antisense
ENSMUSG00000085628	D630032N06Rik	0.253312	0.46112	0.453441	0.292266	0	0.202311	0.324813	0.305002	0.0458833	0.213337	0.249772	0.291453	0.179015	0.227553	0.219298	0.098812	0.149464	0.276501	0.237006	0.105312	0.100018	0.153827	0.100657	0.0514431	0.339703	0.307837	0.410403	0.213911	0.289393	0.400303	0.423769	0.469134	0.361818	0.31677	0.278063		chr11	85048673	85051806	+	antisense
ENSMUSG00000085629	Gm11697	0.0713358	0.136394	0.13488	0	0.0784554	0.136597	0.115446	0.0629313	0.22721	0.0595717	0.0586818	0.117382	0	0	0.0611733	0	0	0	0	0	0.0669742	0	0	0	0	0	0	0	0	0	0	0	0	0	0.0657365		chr11	109797630	109799449	+	antisense
ENSMUSG00000085631	9630028H03Rik	0	0	0	0	0	0	0	0	0	0	0	0	0	0	0	0	0	0	0	0	0	0	0	0	0	0	0	0	0	0	0	0	0	0	0		chr2	135151183	135409320	-	antisense
ENSMUSG00000085633	4930580A09Rik	0.225388	0.0927617	0	0.136133	0.103802	0.178834	0.0395626	0.16123	0.191923	0.078803	0.0778827	0.259351	0.158607	0.202037	0.230815	0.16977	0.0894305	0.12843	0	0.137473	0.0883692	0.0921672	0.0889096	0.045381	0.0415525	0.12388	0.0811434	0.079233	0.0910203	0.0443292	0.0929946	0.0860507	0.0445574	0.0864675	0		chr2	122559026	122564098	-	antisense
ENSMUSG00000085639	Gm15410	0	0	0.0649015	0	0	0	0	0	0	0	0	0	0	0.118267	0	0	0	0	0	0	0	0	0	0	0	0	0	0	0	0	0	0	0	0	0		chr5	149758168	149760442	-	antisense
ENSMUSG00000085645	0610040B09Rik	0.116322	0.714802	0.0570049	0.777711	1.22997	1.03983	0	0.637906	0.277325	0.0494207	0.0488112	0	0.0512231	1.81582	0.0508721	0	1.24333	0.0544176	0.0551922	0.168444	0	0	0.0558755	0.0561018	1.20957	1.07537	0	0.0493977	0	0	0	0	1.35575	0.0541803	0.0547054	0.276082	chr11	96152338	96168224	-	antisense
ENSMUSG00000085649	A730032A03Rik	0	0	0	0	0	0	0	2.50924e-12	0	0	1.46044e-12	0	0	0	0	0	0	1.13045e-08	0	0	0	0	0	0	0	0	5.16072e-12	0	0	0	0	0	0	7.23974e-14	0		chr2	164003320	164022300	+	antisense
ENSMUSG00000085651	Gm11695	0	0	0	0.674753	0.130926	0.621311	1.47805	1.40935	1.49725	0.478967	0.594461	0.473203	0.498553	0.98098	1.40742	1.19063	1.17917	1.08417	2.63758	2.65267	2.9804	3.18097	2.83441	3.2509	2.56587	2.35287	0.728208	1.00064	1.52541	1.14713	2.05285	1.32394	1.06037	1.72843	0.52576	1.66582e-09	chr11	115323359	115324768	-	antisense
ENSMUSG00000085653	Gm15179	0	0	0	0.121988	0	0	0	0.056439	0	0	0	0	0	0.0571766	0	0	0	0	0	0	0	0	0	0	0	0	0	0	0	0	0	0	0	0	0		chr1	75364787	75371587	-	antisense
ENSMUSG00000085655	Gm15952	0.475483	0.716577	1.00679	0.712152	0.574299	0.403966	0.894394	0.636322	0.81187	0.831535	0.642247	0.633328	1.08112	0.762311	0.707635	0.986707	0.97839	1.09626	1.03335	1.00094	0.749398	0.737033	0.841559	1.06341	0.614371	1.00198	0.778135	0.834055	0.897405	0.563303	1.01037	0.946811	0.881396	1.37059	0.916675	0.0701562	chr3	35831967	35841639	+	antisense
ENSMUSG00000085662	Gm16220	0	0	0	0	0	0	0	0	0	0	0	0	0	0	0	0	0	0	0	0	0	0	0	0	0	0	0	0	0	0	0	0	0	0	0		chr10	75455436	75456737	-	antisense
ENSMUSG00000085663	Gm15718	0.17951	0.17233	0	0	0	0	0	0	0	0	0	0	0	0	0	0.165544	0	0	0.164243	0	0	0	0.169739	0	0	0	0	0	0	0	0	0	0	0	0		chr7	140171265	140175235	-	antisense
ENSMUSG00000085672	Gm16193	0	0	0.0399775	0	0	0	0	0.0716189	0.0349824	0.0345104	0.0341119	0	0	0	0.035542	0	0	0	0	0	0	0	0	0	0	0	0	0	0	0	0	0	0	0	0		chr8	42138464	42150060	+	antisense
ENSMUSG00000085673	Gm16122	0.0254715	0	0	0	0	0.0247513	0	0	0	0	0	0	0	0	0	0	0	0	0	0	0	0	0	0	0	0	0	0	0	0	0	0	0	0	0		chr5	140550059	140561466	+	antisense
ENSMUSG00000085680	Gm13327	0	0	0	0	0	0	0	0	0	0	0	0	0	0	0	0	0	0	0	0	0	0	0	0	0	0	0	0	0	0	0	0	0	0	0		chr2	21263552	21290738	-	antisense
ENSMUSG00000085688	Gm15395	0	0	0	0	0	0	0	0	0	0	0	0	0	0	0	0	0	0	0	0	0	0	0	0	0	0	0	0	0	0	0	0	0	0	0		chr8	119560397	119567539	+	antisense
ENSMUSG00000085694	Gm14967	0	0	0	0	0	0	0	0	0	0	0	0	0	0	0	0	0	0	0	0	0	0	0	0	0	0	0	0	0	0	0	0	0	0	0		chr19	6543771	6544899	-	antisense
ENSMUSG00000085695	Gm15243	0	0	0	0	0	0	0	0	0	0	0	0	0	0	0	0	0	0	0	0	0	0	0	0	0	0	0	0	0	0	0	0	0	0	0		chrX	156965433	156970977	-	antisense
ENSMUSG00000085696	2700086A05Rik	0.398729	0.349867	0.393412	0.486429	0.430259	0.0636457	0.561072	0.491805	0.746816	0.377812	0.245303	0.335676	0.521998	0.385496	0.170521	0.271778	0.171688	0.367171	0.447558	0.290114	0.06106	0.124824	0	0.119754	0.167134	0.223089	0.346055	0.106282	0.121872	0.321912	0.299345	0.600617	0.0629901	0.11852	0.330055		chr6	52125216	52165075	+	antisense
ENSMUSG00000085698	Gm16022	0	0.0688018	0	0.133513	0	0.0689063	0	0.0620114	0	0.0585993	0	0	0.0608491	0	0	0.127135	0	0	0	0	0	0	0	0	0	0.0622897	0	0	0	0	0	0	0	0	0		chr7	52805904	52806985	-	antisense
ENSMUSG00000085702	Gm16722	0	0	0	0	0	0	0	0	0	0.0328211	0	0	0.0342128	0	0	0	0	0	0.006567	0	0	0	0	0	0	0	0	0	0	0	0	0	0	0	0		chr3	29911301	29952107	+	antisense
ENSMUSG00000085707	Gm12212	0	0	0	0	0	0	0	0	0	0	0	0	0	0.12824	0	0	0	0	0	0	0.123011	0	0	0	0	0	0	0	0	0	0	0	0	0	0.340321		chr11	53275881	53277115	-	antisense
ENSMUSG00000085712	Gm15124	0	0	0	0	0	0	0	0	0	0	0	0	0	0	0	0	0	0	0	0	0	0	0	0	0	0	0	0	0	0	0	0	0	0	0		chr10	79834700	79835961	+	antisense
ENSMUSG00000085714	Gm13008	6.82911e-09	9.07927e-08	3.23917e-08	0.431699	1.75978e-08	8.02059e-08	6.45558e-08	2.71048e-07	0.755458	4.33456e-08	1.1435e-08	3.92785e-08	3.02382e-07	9.94939e-08	2.29955e-08	9.42627e-08	3.38104e-07	1.20243	7.19913e-07	1.07676e-05	4.59969e-07	0.625745	2.42465e-06	2.07363e-08	5.33422e-08	0.9306	1.49524	3.12968e-07	2.75673e-07	9.65845e-08	1.79634e-07	1.20335	8.99274e-08	1.82036e-07	7.8422e-08	0.871128	chr4	135559481	135566852	+	antisense
ENSMUSG00000085715	Tsix	0.0204573	3.9306e-13	8.88631e-13	2.10035e-08	0	2.93698e-08	1.72317e-06	0	0.00223822	0.0106751	5.91649e-07	1.73566e-08	2.97919e-14	0	0.00225046	0.0168928	0	0	0	3.05814e-08	0	0	1.60937e-08	0.032655	1.81262e-08	0	0	0	3.65746e-08	0	3.18006e-08	3.55829e-08	0	0	0		chrX	100626856	100680296	+	antisense
ENSMUSG00000085716	Gm13388	0	0.0969493	0	0	0	0	0	0	0	0	0	0	0	0	0	0	0	0	0	0	0	0	0	0	0	0	0	0	0	0	0	0	0	0	0		chr2	6352832	6357079	-	antisense
ENSMUSG00000085717	4930546G22Rik	0	0	0	0	0	0	0	0	0	0	0	0	0	0	0	0	0	0	0	0	0	0	0	0	0	0	0	0	0	0	0	0	0	0	0		chr4	127938288	127940234	+	antisense
ENSMUSG00000085719	4933424L21Rik	0.0491167	0	0	0	0.0272979	0	0	0	0.0208738	0	0	0	0	0	0	0	0	0	0	0	0	0	0	0	0	0	0	0	0	0	0	0	0	0	0		chr11	57437200	57462996	-	antisense
ENSMUSG00000085723	Gm15915	2.97237	3.49202	3.15761	2.415	2.55739	2.82398	2.26297	2.38171	2.4257	2.02174	1.88439	2.07826	1.27248	1.03028	1.95887	0.261895	0.293965	0.287296	0.0318694	0.161298	0	0	0.0941594	0	0.0295901	0.0598135	0	0	0	0.0315221	0	0	0.180609	0	0	1.42007e-17	chr10	93136963	93146067	-	antisense
ENSMUSG00000085725	Gm15873	9.19142e-07	0	5.03531e-11	1.01221e-06	0	7.90975e-07	0	0	0	0	0	0	7.97702e-07	0.0472236	0	0	0	0	0	0	0	0	0	0	0	0.0639574	0	0	0	0	0	0	0	0	0		chr7	4478138	4479786	+	antisense
ENSMUSG00000085730	Gm13307	0.2357	0.348058	0.0750992	0.360215	0.367294	0	0.376812	0.33286	0.24281	0.135851	0.0718029	0.381816	0.0740353	0	0.21023	0.147876	0.0848756	0	0.0775661	0.310097	0.150233	0	0.0815578	0	0.142233	0.0695053	0.0799754	0	0	0	0.0900357	0	0	0	0.22041		chr4	41763904	41812834	-	antisense
ENSMUSG00000085731	Gm16229	0.0515034	0	0	0.0540677	0	0	0.0374415	1.60171e-15	0	0	0	2.30647e-14	0.0459991	0.0463386	0	0.0476974	0	0	0	0	6.40685e-16	0.0405691	0	0.0412489	0	0	0	1.50561e-14	0	0	0	0	0	0	0		chr10	127100895	127102540	+	antisense
ENSMUSG00000085732	Gm4279	0.0231784	0.011496	0.0224644	0	0.0128316	0	0	0	0	0	0	0	0	0	0	0	0	0	0	0	0	0	0	0	0	0	0	0.0295206	0.0223607	0.0319678	0	0.0211105	0.0108181	0	0		chr16	11688262	11691950	-	antisense
ENSMUSG00000085733	Gm11641	0.0405119	0.0726431	0.0827486	0.110281	0	0	0.186163	0.167599	0.0761106	0.0689869	0.0330928	0.0772941	0.0915378	0.147635	0.233086	0.0637317	0.0472359	0.0414156	0.0320833	0.0452702	0.0609172	0.0516958	0.0602998	0	0	0.0334389	0.0312542	0	0.033479	0.0368391	0	0	0	0.0362462	0		chr11	103224527	103225965	+	antisense
ENSMUSG00000085734	Gm11684	0	0	0	0	0	0	0.0354195	0	0	0.0357551	0	0	0	0	0	0	0	0	0.0400627	0	0	0	0	0	0	0	0	0	0	0	0	0	0	0	0		chr11	109629800	109631913	+	antisense
ENSMUSG00000085735	4930550G17Rik	1.97107e-06	0	0.0488826	0	0	0	0.16073	1.66998e-08	0	1.5108e-07	0	0	7.66414e-08	0.0452545	0	2.36337e-07	0	2.44724e-10	0.180597	0.0500468	1.15811e-06	0	0	0.0897454	0	0	0	0	0	0	0.0500744	0	0	0.0464413	0		chr2	69723785	69726212	+	antisense
ENSMUSG00000085737	Gm13442	0	0	0	0	0	0	0	0.0450009	0	0.0429502	0	0	0.0446798	0	0	0	0	0	0	0	0	0	0	0	0	0	0	0	0	0	0	0	0	0	0		chr2	31817210	31818067	-	antisense
ENSMUSG00000085739	Gm15862	0	0.12883	0	0	0	0	0	0	0	0	0	0	0	0	0	0	0	0	0	0	0	0	0	0	0	0	0	0	0	0	0	0	0	0	0		chr6	128331602	128349758	-	antisense
ENSMUSG00000085741	5430405H02Rik	0.543979	0.394951	0.686281	0	0.425239	0.447934	0.615234	0.319503	0.780795	0.445864	0.408873	0.482354	0.439903	0.544263	0.361872	0.42163	0.393073	0.674709	0.572518	0.573808	0.430461	0.604619	0.602799	0.406595	0.653945	0.701246	0.453873	0.485007	0.253661	0.296374	0.347085	0.523264	0.350282	0.558217	0.497179		chr2	156678166	156688681	-	antisense
ENSMUSG00000085742	Gm13536	0	0	0	0	0	0	0	0	0	0	0	0	0	0.0376702	0	0.0391169	0	0	0	0.0417531	0	0	0	0	0	0	0	0	0	0	0	0	0	0	0		chr2	33302322	33304727	+	antisense
ENSMUSG00000085744	Gm12259	0	0	0	0	0	0	0	0	0	0	0	0	0	0	0	0	0	0	0	0	0	0	0	0	0	0	0	0	0	0	0	0	0	0	0		chr11	58679467	58680656	+	antisense
ENSMUSG00000085745	Gm14372	0	0	0	0	0	0	0	0.0107556	0	0	0	0.0205385	0	0.0110288	0	0.0114846	0	0	0	0	0	0	0.011645	0	0	0	0	0	0	0	0.0120667	0	0.0115462	0	0		chr7	151553953	151592838	-	antisense
ENSMUSG00000085747	Gm11194	0.00726283	0	0	0.00714437	0	0	0	1.48488e-11	0	0	1.37658e-11	0	0	0	0	0	0	0	0	0.00721267	0.00774167	4.70679e-12	0.0157122	5.56083e-12	0	0.00662599	2.65884e-14	0.0130511	4.77311e-14	0.0405302	0.0144947	0.0136192	0.0206689	0.0135986	0.0344828		chr11	78207987	78219159	+	antisense
ENSMUSG00000085748	Gm12280	0	0	0.0167382	0	0	0	0	0	0	0	0	0	0	0	0	0	0	0	0	0	0	0	0	0	0	0	0	0	0	0	0	0	0	0	0		chr11	62377979	62379885	-	antisense
ENSMUSG00000085749	Gm12843	0.262078	0.32234	0.497996	0.883877	0.43096	0.467578	0.474308	0.749662	0.953812	0.27338	0.623862	0.759813	0.307141	0.927677	0.312389	0.393926	0.361113	0.576706	0.995507	0.283238	0.690033	0.595937	0.928729	0.420186	0.456084	0.576981	0.226713	0.61118	0.468701	0.343402	0.168067	0.626141	0.0547126	0.546249	0.106739		chr4	116968422	116970330	+	antisense
ENSMUSG00000085753	Gm16131	0	0	0	0	0	0	0	0	0	0	0	0	0	0	0	0	0	0	0	0	0	0	0	0	0	0	0	0	0	0	0	0	0	0	0		chr9	57965622	57966796	+	antisense
ENSMUSG00000085754	Gm15886	0	0	0	0	0	0	0	0	0	0	0	0	0	0	0.0242717	0	0	0	0	0	0	0	0	0	0	0	0	0	0	0	0	0	0	0.0244197	0		chr3	103575875	103593325	+	antisense
ENSMUSG00000085755	Gm13496	0.0986248	0.143538	0.0954193	0.0248019	0.0278905	0.0245872	0.0413707	0.0650295	0.0213217	0.0210325	0.0615254	0.0823448	0.0640769	0.0446504	0.0847867	0.0464493	0.0473647	0.0463208	0.0469492	0.0250508	0.046988	0.0490534	0.0471515	0.0239617	0.0649297	0.0444509	0.0217812	0.0425324	0.0484057	0	0.0964988	0.0680219	0	0.0460804	0		chr2	38852233	38853778	-	antisense
ENSMUSG00000085759	1700061E18Rik	0	0	0	0	0	0	0	0	0	0	0	0	0	0	0	0	0	0	0.0562475	0	0	0	0	0.0571824	0	0	0	0.0503237	0.168111	0.109713	0	0	0	0	0		chr13	41896152	41897164	+	antisense
ENSMUSG00000085760	Gm14302	0	0.11644	0	0.115452	0.363919	0.227879	0.439905	0.107149	0.101468	0.194146	0	0.101076	0.104987	0	0	0	0.220526	0	0.110664	0.419243	0	0	0.218918	0	0.103359	0.298188	0	0	0.222063	0.215443	0.33607	0	0.214786	0	0.308644		chr2	164285396	164286455	-	antisense
ENSMUSG00000085761	4930455G09Rik	2.63205	2.50592	2.55667	1.80488	1.67012	1.53358	1.20644	1.25891	1.43167	1.61407	1.18417	1.21677	0.678727	0.814796	0.972291	0.280775	0.287232	0.512645	0.194419	0.0540604	0.240242	0.105218	0.241732	0.197368	0.0935544	0.0956832	0.300992	0.0458149	0.246986	0.0507484	0.15689	0	0	0.14558	0.0506441	2.59661e-17	chr4	141573813	141584911	+	antisense
ENSMUSG00000085762	4930443B20Rik	0.0238902	0.0467101	0	0	0	0	0.0196652	0	0	0	0	0	0	0	0	0	0	0	0	0	0	0	0	0	0	0	0	0.0205772	0	0	0	0	0	0	0		chr11	62419268	62421250	+	antisense
ENSMUSG00000085763	2700081L22Rik	0.435454	0.386384	0.379495	0.156232	0.175728	0.156702	0.174695	0.0486408	0.260192	0.134202	0.0455744	0.0462689	0.0940396	0.143316	0.093477	0.100654	0.0524842	0.0999602	0	0	0	0.0540402	0.0521545	0.052389	0.0479539	0.0965161	0	0	0.104821	0	0	0.0504138	0	0	0.0510903		chr4	52443157	52451837	-	antisense
ENSMUSG00000085765	Gm12333	0.0201161	0	0	0.0197625	0	0.00982799	0	0	0	0.0167361	0	0	0	0	0	0	0	0	0	0	0.00943494	0.0098489	0	0.018993	0.00875138	0	0	0	0	0	0	0	0	0	0		chr11	74849978	74852850	-	antisense
ENSMUSG00000085767	Gm13563	0.177009	0.257223	0.279033	0.128702	0.199594	0	0.190401	0.266559	0.188679	0.350667	0.205171	0.0746602	0.309552	0.383421	0	0.152012	0.273504	0.21161	0.424689	0.223495	0	0.106577	0.0948315	0.362815	0.112556	0	0.161142	0.189651	0.0708295	0.117741	0	0.0338134	0.192057	0.0671885	0.12189		chr2	26237046	26244538	+	antisense
ENSMUSG00000085768	Gm13707	0	0.0576267	0	0	0	0	0	0	0	0	0	0	0	0	0	0	0	0	0	0	0	0	0	0	0	0	0	0	0	0	0.0581086	0	0	0.0536765	0		chr2	73259966	73267199	+	antisense
ENSMUSG00000085773	Gm16233	0	0	0	0	0	0	0	0	0	0	0	0	0	0	0	0	0	0	0	0	0	0	0	0	0	0	0	0	0	0	0	0	0	0	0		chr3	144610525	144617842	+	antisense
ENSMUSG00000085774	Gm13055	0	0	0	0.0137834	0	0	0.0115489	0.0361694	0.0351716	0	0.0115344	0.0460301	0	0	0.0120128	0.0258338	0	0.0129684	0.013136	0.0548782	0.0131032	0	0.0391196	0.01328	0.0121776	0	0	0	0	0.0129457	0.0136407	0.0254362	0	0	0.0129647		chr4	140817677	140821931	-	antisense
ENSMUSG00000085776	5430402O13Rik	0.0360513	0.153196	0.031581	0.242776	0.0591717	0	0.275784	0.213739	0.45495	0.278172	0.22597	0.251599	0.256415	0.172925	0.149226	0.324767	0.257123	0.355378	0.484742	0.294737	0.469529	0.395388	0.597961	0.323974	0.136524	0.330697	0.52218	0.429731	0.404844	0.268473	0.18941	0.439436	0.46345	0.432779	0.536074		chr6	50516642	50544864	+	antisense
ENSMUSG00000085779	2310050B05Rik	0	0.0305148	0	0.979115	0	0	0.175608	0.14532	0.153039	0.0108213	0.0663604	0.0438784	0.0148077	0	0.0672437	0.187035	0	0.0366149	0	0	0.0395516	0	0	0	0	0.0466637	0	0	0	0	0	0	0.0357236	0	0		chr10	80657354	80673622	+	antisense
ENSMUSG00000085781	Gm15640	0	0.0693781	0	0	0	0	0	0	0	0	0	0	0	0	0.0608126	0.0655179	0	0.127008	0	0	0.0663404	0	0	0	0	0	0	0.115132	0.133425	0.0655616	0	0	0.189009	0	0.187749		chr16	45936436	45939392	+	antisense
ENSMUSG00000085782	Gm15624	0.0499651	0	0.00756844	0.0376184	0	0	0.0033344	0	0	0	5.46076e-08	0	0	0	0	0.0429557	0	0	0	0	0.0619068	0.0143004	1.05347e-07	0	0.017667	6.80078e-08	0	0	0	0	0	9.81472e-07	0	0	0.0428735		chr6	83116146	83122727	-	antisense
ENSMUSG00000085784	Gm12158	0	0	0	0.104886	0	0.0535498	0.0890194	0	0	0	0	0	0.211822	0	0	0	0	0.0502955	0	0	0	0	0	0	0.0474319	0	0	0	0	0.0506372	0	0	0	0	0		chr11	44473024	44476178	-	antisense
ENSMUSG00000085786	Gm15987	0.0638538	0.0736666	0.0466777	0.0841096	0.0702872	0.0554432	0.102697	0.0469062	0.138276	0.0900263	0.0891262	0.0400418	0.0546753	0.0533303	0.0640199	0.0690504	0.0114771	0.0690374	0.0451295	0.0120947	0.0113831	0	0.034021	0.0229845	0.0105811	0.0107834	0	0.0103766	0	0	0.0235892	0.0110982	0.0448079	0.0223155	0.0112646		chr6	128901222	128925047	-	antisense
ENSMUSG00000085792	Gm15414	0	0	0	0	0	0	0	0	0	0	0	0	0	0	0	0	0	0	0	0	0	0	0	0	0	0	0	0	0	0	0	0	0	0	0		chr7	103744933	103777579	-	antisense
ENSMUSG00000085794	Vax2os1	0	0	0	0	0	0	0	0	0	0	0	0	0	0	0	0	0	0	0	0	0	0	0	0	0	0	0	0	0	0	0	0	0	0	0		chr6	83650151	83660926	-	antisense
ENSMUSG00000085797	A530010F05Rik	0	0	0	0	0	0	0	0	0	0	0	0	0	0	0	0	0	0	0	0	0	0	0	0	0	0	0	0	0	0	0	0	0	0	0		chr2	125100300	125102908	+	antisense
ENSMUSG00000085798	Gm2018	0	0	0	0	0	0	0	0	0	0	0	0	0	0	0	0	0	0	0	0	0	0	0	0	0	0	0	0	0	0	0	0	0	0	0		chr11	89164037	89170742	+	antisense
ENSMUSG00000085802	Gm16059	0.00705542	0	0.00692686	0.00694873	0	0	0.0172429	0.00608605	0	0	0	0	0.0119912	0	0	0.0065275	0	0.00648825	0	0.0070436	0	0.00690935	0	0.00673181	0	0	0.00617498	0	0	0.0131439	0	0	0.00669676	0	0		chr15	79257650	79262059	+	antisense
ENSMUSG00000085807	Gm13069	0	0	0	0	0	0	0	0	0	0	0	0	0	0	0	0	0	0	0	0	0	0	0	0	0	0	0	0	0.164649	0	0	0	0.159556	0	0		chr4	148712196	148712640	+	antisense
ENSMUSG00000085808	Gm14718	0	0	0	0	0	0	0	0	0	0	0	0	0	0	0	0	0	0	0	0	0	0	0	0	0	0	0	0	0	0	0	0	0	0	0		chrX	54453820	54457555	+	antisense
ENSMUSG00000085810	Gm16325	0.0190362	0	0	0.0784404	0	0	0	0	0.00844378	0	0.008584	0.00866045	0	0	0	0	0	0	0	0	0	0	0	0	0.00725782	0	0	0	0	0	0	0	0	0	0		chr3	146304896	146314679	+	antisense
ENSMUSG00000085813	Gm15870	0	0	0	0	0	0	0	0	0	0	0	0	0	0	0	0	0	0	0	0	0	0	0	0	0	0	0	0	0	0	0	0	0	0	0		chr6	127884707	127894857	-	antisense
ENSMUSG00000085818	Gm13267	0.0481021	0	0	0.213429	0	0	0	0	0	0	0	0	0	0	0	0.208083	0	0	0.0445837	0	0.088145	0	0	0.089172	0	0.237119	0.0810843	0.0401251	0	0.0872814	0.0928629	0.0436708	0	0.127636	0		chr2	5816556	5821177	+	antisense
ENSMUSG00000085819	A930028C08Rik	0.0227213	0.0225214	0	0.0122302	0	0	0.0289091	0.0197018	0.0209675	0	0.0186826	0	0	0.0114812	0.0108245	0	0.021453	0.0327042	0.0212591	0	0.0212639	0	0	0	0	0	0.0387295	0.0487194	0.0218352	0.0211023	0	0.0719957	0.0117365	0.0114683	0.0327306		chr4	148721994	148739386	+	antisense
ENSMUSG00000085822	Gm15584	0	0	0	0	0	0	0	0	0	0	0	0	0	0	0	0	0	0	0	0	0	0	0	0	0	0	0	0	0	0	0	0	0	0	0		chr1	148656961	148688826	-	antisense
ENSMUSG00000085823	Gm13012	0.366906	0.44473	0.507346	0.913965	0.682779	0.664312	0.974371	0.850231	0.958774	0.568746	0.677694	0.722975	0.466085	0.914388	0.537257	0.341925	0.320958	0.589399	0.340356	0.158098	0.292584	0.242616	0.187113	0	0.0321673	0.176547	0.0447077	0.290343	0.288285	0.148227	0.195647	0.181204	0.0484431	0.0424295	0.148147		chr4	137438285	137439852	-	antisense
ENSMUSG00000085826	Gm15638	0.349845	0.486814	0.234674	0.753273	0.176327	0.218192	2.16896	1.60409	2.21654	1.3484	1.10154	1.13886	1.90015	1.78553	1.48549	1.69555	1.93565	1.95863	2.33377	1.64411	1.32553	1.22592	1.55431	1.34178	1.27417	1.49922	2.0231	1.96685	1.82218	1.59173	1.43652	1.57311	1.58681	1.18946	1.61129	1.12015e-08	chr16	45945719	45971483	+	antisense
ENSMUSG00000085827	Gm11290	0	0	0	0	0	0	0	0	0	0	0	0	0	0	0	0	0	0	0	0	0	0	0	0	0	0	0	0	0	0	0	0	0	0	0		chr13	22106337	22107239	+	antisense
ENSMUSG00000085829	Gm4285	1.0273	1.08188	0.984226	1.65494	1.00867	0.532468	2.3754	2.36817	2.62794	1.51791	1.52718	1.49854	1.20382	0.99042	1.45132	1.3314	1.00198	1.43869	1.67108	1.32355	1.76122	1.69549	1.82331	0.752594	1.22479	1.41395	0.733544	1.23881	0.840685	0.985541	1.12588	0.942621	0.973582	1.46877	1.36792	1.80703e-05	chr14	76243186	76244771	-	antisense
ENSMUSG00000085830	E130003G02Rik	0	0	0	0	0	0	0	0	0	0	0	0.0101982	1.56052e-10	0	0	0.00853544	0	0	0.00864691	0.0137221	0	0	0.0086517	0	0.0159819	1.54579e-10	0	0.00786777	0	0	0	0	0	0	0		chr2	25146740	25154445	+	antisense
ENSMUSG00000085831	1700003G13Rik	0	0	0	0	0	0	0	0	0	0	0	0	0	0	0	0	0	0	0	0	0	0	0	0	0	0	0	0	0	0	0	0	0	0	0		chr9	45126348	45130162	-	antisense
ENSMUSG00000085834	Gm15622	0.0762932	0.0191882	0.0917011	0.577953	0.292234	0.195154	0.404463	0.0824529	0.110913	0.432079	0.000670566	0.225039	0.341102	0.132759	0.1733	1.12354	0.173551	0.000332302	0.342229	6.38306e-06	0.235592	0.626039	0.710326	0.895488	0.473108	1.42168	0.144148	0.229513	0.210279	0.217507	7.18795e-05	0.659894	0.0709644	0.0700777	0.0179551	0.0531596	chr13	94395337	94398588	+	antisense
ENSMUSG00000085838	Gm13706	0.0153286	0	0	0	0	0	0	0	2.2886e-10	0.0482817	0.0958075	0	0	0.0505436	0	0	0	0	0	0.0622733	0.0521433	0	0	0.065403	0	0	0	0	0	0	0	0	0.0567816	0	0		chr2	73496327	73498320	+	antisense
ENSMUSG00000085839	Gm15949	0	0	0	0	0	0	0	0	0	0	0	0	0	0	0	0	0	0	0	0	0	0	0	0	0	0	0	0	0	0	0	0	0	0	0		chr5	67376330	67376880	-	antisense
ENSMUSG00000085842	4930448K12Rik	0	0.0146782	0	0.0441237	0	0	0	0	0	0	0	0	0	0	0	0	0	0.0136424	0	0	0	0	0	0	0	0	0	0	0	0	0	0	0	0	0		chr1	61813989	61898114	-	antisense
ENSMUSG00000085843	A730085A09Rik	0.0120725	0	0.0116961	0	0.0133097	0	0.00993378	0.0736296	0	0	0	0.0100154	0.0458232	0	0.0409007	0	0.011366	0.0441382	0	0.0119757	0	0	0	0	0	0	0	0.0102749	0	0	0	0	0.0443769	0.0438686	0		chr4	98460459	98465591	+	antisense
ENSMUSG00000085845	Gm13944	0	0	0	0	0	0	0	0	0	0	0	0	0	0	0	0	0	0	0	0	0	0	0	0	0	0	0	0	0.0654864	0	0	0	0	0	0		chr2	77300726	77318995	+	antisense
ENSMUSG00000085846	Gm15597	0	0	0	0.0555122	0.031527	0.0278169	0	0	0	0	0	0	0	0	0	0	0	0	0	0	0	0	0.0268658	0.0270695	0	0.0253191	0	0	0	0.0264113	0	0	0	0	0		chr17	28096560	28102261	-	antisense
ENSMUSG00000085847	Gm14540	0.0081237	0	0	9.1393e-07	0	0.0234752	3.89597e-08	0	0	0	0	0.00673695	0.00693157	0	0.00695397	0.00751277	0	1.84877e-08	5.87372e-09	0	3.35202e-09	0	9.08116e-07	0.0405474	0.0372257	5.23988e-09	0.0278292	0	6.08037e-09	0	0	1.07311e-09	0.0299805	8.80474e-07	0		chr6	32988468	32993222	+	antisense
ENSMUSG00000085851	4921518K17Rik	0.00779792	0	0	0	0	0	0	0	0	0	0	0	0	0	0	0	0	0	0	0	0	0	0	0	0.0101442	0	0	0	0	0	0	0	0	0	0		chr12	58686962	58719589	-	antisense
ENSMUSG00000085852	Gm13807	0.169875	0.187304	0.164569	0.126842	0.25041	0.125645	0.054549	0.0761845	0.055808	0.175872	0.174085	0.0369299	0.0566792	0	0.0751198	0.0410589	0.0623492	0.100359	0.0818802	0.0654391	0.140239	0.126364	0.197272	0.062572	0.0385363	0.0197862	0.0192476	0.145004	0.0843767	0.061049	0.165868	0.0797553	0.0813908	0.0997957	0.0808972		chr2	93243704	93257987	+	antisense
ENSMUSG00000085853	Gm12167	0	0	0	0	0	0	0	0	0.0546493	0	0	0	0	0	0	0	0	0.0580493	0	0	0	0	0	0	0	0	0	0	0	0	0	0	0	0	0		chr11	46155789	46158522	+	antisense
ENSMUSG00000085857	Gm15392	0	0	0	0	0	0	0	0	0	0	0	0	0	0	0	0	0	0	0	0	0	0	0	0	0	0	0	0	0	0	0	0	0	0	0		chr1	123385873	123389780	-	antisense
ENSMUSG00000085861	1700016G14Rik	0.0718364	0.0357838	0.0693337	0.0355655	0	0	0	0	0	0.0598756	0.0299057	0	0	0	0	0	0	0	0	0	0	0	0	0	0	0	0	0	0	0	0	0	0	0	0		chr13	24833101	24838461	+	antisense
ENSMUSG00000085871	Gm12698	0	0	0	0	0	0	0	0	0	0	0	0	0	0	0	0	0	0	0	0	0	0	0	0	0	0	0	0	0	0	0	0	0	0	0		chr4	100195852	100200406	-	antisense
ENSMUSG00000085872	Gm11505	0.0543383	0.28932	0.0470457	0.0990774	0	0	0.0851924	0.12959	0.158081	0.171145	0.0825458	0.04206	0	0	0	0	0	0	0	0	0	0	0	0	0	0	0	0	0	0	0	0	0	0	0		chr11	87609286	87614646	-	antisense
ENSMUSG00000085873	Gm12750	1.90412	2.95095	1.03295	0.691225	0.674095	0.516067	1.12279	0.566278	0.0695998	1.42383	0.472955	0.270981	0.596881	0.302932	0.203019	0.772412	0.102004	0.217398	0.590258	0.252069	0.240712	0.178614	0.281026	0.446868	0.175628	0.0356567	0	0.146368	0.149032	0.000170215	0.6039	0	0.506417	0.140398	0.0371704	0.00165053	chr4	109076399	109078760	-	antisense
ENSMUSG00000085875	Gm12905	0.101984	0.394367	0.214273	0	0.165467	0.209618	0	0.0853473	0.370044	0.100682	0.124529	0.109675	0.0882955	0.200044	0.0875584	0.265259	0	0.381199	0	0.101815	0.229483	0.0507827	0.0488922	0	0	0.233569	0.0445185	0.34776	0	0.217334	0	0	0.213217	0.0474234	0		chr4	123582305	123594512	-	antisense
ENSMUSG00000085878	Gm12823	0	0	0	0	0	0	0	0	0	0	0	0	0	0	0	0	0	0	0	0	0	0	0	0	0	0	0	0	0	0	0	0	0	0	0		chr4	112596301	112617922	+	antisense
ENSMUSG00000085881	Gm15912	0.465046	0.147855	0.116665	0.539299	0.284314	0.601451	0.475698	0.416627	0.484485	0.34798	0.462849	0.49619	0.265719	0.682221	0.32004	0.318846	0.319572	0.642984	0.0922655	0.175396	4.00769e-07	0.212333	0.297171	0.0230678	0.424285	0.476902	0.524892	0.373472	0.383022	0.308411	0.184297	0.317761	0.453287	0	0.542062		chr13	74145600	74146802	-	antisense
ENSMUSG00000085883	Gm3848	0	0	0	0	0	0	0	0	0	0	0	0	0	0	0	0	0	0	0	0	0	0	0	0	0	0	0	0	0	0	0	0	0	0	0		chr14	12797961	12813737	-	antisense
ENSMUSG00000085887	Gm11648	0.0292459	0.10327	0.00951434	0.056953	0.0322319	0.0469274	0.18948	0.0336757	0.0408652	0.110122	0.0555498	0.0716689	0.0576468	0.0599209	0.0167552	0.0968315	0.0275375	0.0270646	0.0453961	0.00974229	0	0	0.00920059	0.0185212	0.00852068	0.0086817	0	0	0	0.0180519	0	0.00893608	0	0	0.0180849		chr11	103206067	103211438	+	antisense
ENSMUSG00000085888	Gm12224	0	0	0	0	0	0	0	0	0	0	0	0	0	0	0	0	0	0	0	0	0	0	0	0	0	0	0	0	0	0	0	0	0	0	0		chr11	54153871	54166981	-	antisense
ENSMUSG00000085889	1700054M17Rik	0	0	0	0	0	0	0.0762347	0	0.0779737	0	0	0	0	0	0	0.0852222	0	0	0.0854172	0	0.167874	0	0	0.0871637	0	0	0	0.0756505	0	0	0	0	0	0.163146	0		chr2	118130650	118133902	+	antisense
ENSMUSG00000085890	2010012P19Rik	0.493621	0.775141	0.594956	0.841461	0.995929	1.00872	1.4934	1.41566	1.33981	1.47293	1.79056	1.82404	1.86703	1.50508	1.35326	1.1292	1.59953	1.32916	1.12791	1.40163	1.07415	1.2212	1.01855	1.2295	1.04013	1.18617	1.5906	0.900891	1.11853	1.08663	1.52102	1.53809	1.46986	1.55189	1.08869	0.000211226	chr11	69495640	69504643	+	antisense
ENSMUSG00000085900	A930041C12Rik	0.0689551	0.193687	0.0661345	0	0	0	0.164421	0.0607941	0.0582282	0	0.0567335	0.0577034	0	0	0	0	0	0	0	0	0	0	0	0	0	0	0	0	0	0	0	0	0.063989	0.0628864	0		chr5	108059269	108062869	-	antisense
ENSMUSG00000085902	Gm12200	0	0	0	0	0	0	0	0	0	0	0	0	0	0	0	0.0137678	0	0	0	0	0	0	0	0	0	0	0	0	0	0	0	0	0	0	0		chr11	50533584	50539046	-	antisense
ENSMUSG00000085905	Gm14273	0	0	0	0	0	0	0.012803	0	0	0	0	0	0	0	0.0133169	0	0	0	0	0	0	0	0	0	0	0	0	0	0	0	0	0	0	0	0		chr2	172149834	172164163	+	antisense
ENSMUSG00000085910	Gm12395	0	0	0	0.115316	0	0	0	0	0	0	0.10296	0	0	0	0	0	0	0	0	0	0	0	0	0.0653644	0	0	0	6.30397e-07	0	0	0	0	0	0	0		chr4	42750125	42751626	+	antisense
ENSMUSG00000085913	Gm15601	0.183996	0.205418	0.104394	0.0944838	0.103238	0.0703146	0.188208	0.0815837	0.0260854	0.11064	0.0432651	0.0438466	0.0516519	0.0406107	0.0833109	0.15813	0.0147263	0	0.128241	0.0324046	0.0695288	0	0.037626	0.126787	0.0399539	0.0347497	0.0219923	0.032661	0.0232159	0.029064	0.0654628	0	0.0279458	0.0211984	0.0218852		chr14	46207415	46218187	+	antisense
ENSMUSG00000085914	Gm14320	0.029518	0	0	0	0.0325276	0	0	0	0	0	0	0	0	0	0	0	0	0	0	0.029194	0	0	0	0	0	0	0	0	0	0	0	0	0	0	0.027255		chr2	167487609	167493197	+	antisense
ENSMUSG00000085921	Gm13752	0	0	0	0	0	0	0	0	0	0	0	0	0	0	0	0	0	0	0	0	0	0	0	0	0	0	0	0	0	0	0	0	0	0	0		chr2	80235054	80240682	+	antisense
ENSMUSG00000085922	Gm13643	0	0	0	0	0	0	0	0	0	0	0	0	0	0	0	0	0	0	0	0	0	0	0	0	0	0	0	0	0	0	0	0	0	0	0		chr4	141441569	141453197	+	antisense
ENSMUSG00000085923	Gm12781	0	0	0	0.480214	0.243157	0.314053	0.182523	0	0.0963135	0	0.264138	0.0956945	0.0994701	0	0	0	0.109388	0.201245	0	0	0	0.111246	0	0.388569	0.0980687	0.283297	0.186962	0.178984	0.210186	0.105065	0.31814	0	0	0.198821	0.292564		chr7	35438203	35445435	+	antisense
ENSMUSG00000085937	4930535C22Rik	0	0	0	0	0	0	0	0	0	0	0	0	0	0	0	0	0.0203557	0	0	0	0	0	0	0	0	0	0	0	0	0	0	0	0	0	0		chr11	68396766	68400459	-	antisense
ENSMUSG00000085941	Gm11201	0	0	0.045878	0	0.0533907	0	0	0	0	0	0.0406216	0	0	0	0	0	0	0	0	0	0	0	0	0	0	0	0	0	0	0	0	0	0	0	0		chr11	78837099	78844559	+	antisense
ENSMUSG00000085946	AA387200	0	0	0	0	0	0	0	0	0	0	0	0	0	0	0	0	0	0	0	0	0	0	0	0	0	0	0	0	0	0	0	0	0	0	0		chr2	151900591	151902544	-	antisense
ENSMUSG00000085952	Gm12315	0	0.0334685	0	0.0332672	0	0	0.0554932	0	0.056774	0.0282763	0	0	0.0858328	0.0302459	0	0	0.153852	0.121387	0.152148	0.0335982	0.0628604	0.0331963	0.0631948	0.154104	0.0866635	0.300842	0.0578484	0.0842809	0.215152	0.150553	0.128829	0.176442	0.0315869	0.205127	0		chr11	70436529	70439063	-	antisense
ENSMUSG00000085958	A930019D19Rik	0	0.0315788	0	0	0	0	0	0	0	0	0	0	0.0274631	0	0	0.0296016	0	0	0.0299214	0	0	0	0	0	0	0.0283404	0	0.027004	0	0	0	0.0292051	0	0	0		chr2	146085022	146092896	+	antisense
ENSMUSG00000085961	Gm15904	0	0	0	0	0	0	0	0	0	0	0	0	0	0	0	0	0	0	0	0	0	0	0	0	0	0	0	0	0	0	0	0	0	0	0		chr4	128613249	128617439	+	antisense
ENSMUSG00000085967	Gm12530	0	0	0	0.0461077	0	0	0	0	0	0	0	0	0	0	0	0	0	0	0	0	0	0	0	0	0	0	0	0	0	0	0	0	0	0	0		chr4	57184943	57189426	+	antisense
ENSMUSG00000085968	Gm13027	0	0	0	0	0	0	0	0	0	0	0	0	0	0	0	0	0	0	0	0	0	0	0	0	0	0	0	0	0	0	0	0	0	0	0		chr4	139687792	139689266	+	antisense
ENSMUSG00000085969	Gm15600	0	0	0	0	0.0404715	0	0	0	0	0.0604845	0	0	0	0	0	0	0	0	0	0	0	0	0	0	0	0	0	0	0	0	0	0	0	0	0		chr9	24100583	24104701	-	antisense
ENSMUSG00000085970	Gm15643	0	0	0	0	0	0	0	0	0	0	0	0	0	0	0	0	0	0	0	0	0	0	0	0	0	0	0	0	0	0	0	0	0	0	0		chr11	121690760	121691417	-	antisense
ENSMUSG00000085998	AW822252	0.0329271	0.0324197	0	0	0	0	0	0.0287032	0.126544	0	0	0.0645046	0.0282557	0	0.0930046	0	0	0	0	0	0	0	0	0	0	0	0	0	0	0	0	0	0	0	0		chrX	51009205	51019755	-	antisense
ENSMUSG00000086000	Gm12493	2.30906e-08	0	0	0	1.30861e-08	7.47244e-07	0.114559	9.70905e-07	0.143938	0.418114	3.65784e-07	1.16391e-06	0.298115	0.288728	2.74302e-07	7.48585e-06	3.64712e-08	3.07933e-06	5.87474e-07	0.189176	0.207552	8.9162e-06	0.0442591	0.142206	0.417682	7.64829e-08	0.296185	0.0210588	0.11994	0.00200414	0.32123	8.06538e-06	0.0221064	0.00166039	0.24477		chr4	44980641	44983968	+	antisense
ENSMUSG00000086009	4930587A21Rik	0	0	0	0	0	0	0	0	0	0	0	0	0	0	0	0	0	0	0	0	0	0	0	0	0	0	0	0	0	0	0	0	0	0	0		chr1	61663517	61667723	-	antisense
ENSMUSG00000086010	Gm15318	0.873345	1.14427	1.00448	1.17208	1.07718	1.57058	2.68607	2.68965	2.42529	1.97563	2.38371	2.46843	2.62828	2.98458	2.94241	3.0271	3.26694	3.0418	3.46892	3.85188	3.805	3.7586	3.81004	3.23286	2.95736	3.3876	2.82562	2.82126	3.12317	2.55857	2.54013	2.80151	2.3196	2.67041	2.15391	2.69502e-13	chr17	31289697	31299997	+	antisense
ENSMUSG00000086014	Gm16095	0	0	0	0	0	0	0	0	0	0	0	0	0	0	0	0	0	0	0	0	0	0	0	0	0	0	0	0	0	0	0	0	0	0	0		chr9	40526989	40528069	-	antisense
ENSMUSG00000086016	1700084C06Rik	0.0466545	0.0447252	0.0880667	0	0.0995781	0.0450824	0.038439	0.0793485	0	0	0	0	0	0	0	0.0847784	0.0443696	0	0.0858933	0	0	0.044942	0.0423715	0.0876169	0	0	0	0.0389636	0	0	0.0444845	0.0405243	0.0877433	0	0		chr9	20896199	20932837	+	antisense
ENSMUSG00000086017	Gm11872	0	0.0121129	0	0	0	0	0	0	0	0	0	0	0	0	0	0	0	0	0	0	0	0	0	0	0	0	0	0	0	0	0	0	0	0	0		chr4	20270853	20274965	+	antisense
ENSMUSG00000086018	Gm13179	0.134096	0.0731189	0	0.0514183	0	0.0341205	0.0259388	0.0440259	0.0263267	0.0230258	0.0511485	0	0.0974302	0	0	0.0580491	0.08763	0.057648	0.0874738	0	0	0	0	0.0297855	0	0	0	0	0.0303273	0	0	0.0287812	0	0	0		chr2	4507070	4508333	-	antisense
ENSMUSG00000086020	Gm12239	0	0	0	0	0	0	0	0	0	0	0	0	0	0	0	0	0	0	0	0	0	0	0	0	0	0	0	0	0	0	0	0	0	0	0		chr11	55585590	55884350	+	antisense
ENSMUSG00000086027	Gm11250	0	0.131665	0	0.154981	0	0	0	0	0	0	0	0	0	0	0	0	0	0	0	0.159528	0	0	0	0	0	0	0	0	0	0	0	0	0	0	0		chr4	71829802	71830483	+	antisense
ENSMUSG00000086029	Pax6os1	0	0	0	0	0	0	0	0	0	0	0	0	0	0	0	0	0	0	0	0	0	0	0	0	0	0	0	0	0	0	0	0	0	0	0		chr2	105376237	105510487	-	antisense
ENSMUSG00000086039	Gm12227	0	0	0	0.062593	0	0	0	0	0	0	0	0	0	0	0	0	0	0	0	0	0	0	0	0	0	0	0	0	0	0	0	0	0	0	0		chr11	54542179	54547825	+	antisense
ENSMUSG00000086041	Gm12869	0	0	0	0	0	0	0	0	0	0	0	0.123505	0	0	0	0.37189	0	0	0	0	0	0	0	0.137907	0	0	0	0	0	0	0	0	0	0	0		chr4	107021644	107023958	-	antisense
ENSMUSG00000086043	Gm12473	0.294648	0.177129	0	0.174841	0.0689108	0.120657	0.149376	0.107929	0.053424	0.32931	0.365334	0.150366	0.34096	0.210919	0.380422	0.217898	0.275657	0.216225	0.168483	0.0617589	0.364482	0.174507	0.221225	0.272796	0.204629	0.108014	0	0.629386	0.374833	1.24987	1.11967	0.262641	0.952967	0.74863	0.850903	0.000177321	chr4	43644411	43654405	-	antisense
ENSMUSG00000086046	1700095A21Rik	0	0	0	0	0	0	0	0	0	0	0	0	0	0	0	0	0	0	0	0	0	0	0	0	0	0	0	0	0	0	0	0	0	0	0		chr4	145651166	145679000	+	antisense
ENSMUSG00000086049	Gm12735	0.00700393	0	0	0	0	0	0.165331	0.0461331	0.0873996	0	0.151676	0.0438975	0	0.136128	0.131143	0	0.0979685	0	0.15104	0.0300842	0.0729703	0.100873	0.049518	0.128615	0.070755	0	0	0.0439422	0.0996537	0	0	0	0	0.0330354	0		chr11	3093519	3094266	-	antisense
ENSMUSG00000086050	Gm16045	0	0.00444391	6.78277e-07	4.98386e-05	0.00496134	1.75495e-06	2.23639e-08	9.26605e-08	1.32107e-06	1.46017e-06	0.0073751	4.49387e-06	0.00383765	0.00399242	1.25108e-05	0.00415903	0.0168621	5.3287e-05	0.000163092	0.0177853	6.09338e-07	0.00439651	7.9874e-06	0	4.77497e-06	0.0321804	0.000395175	1.59547e-05	5.19221e-05	0	0	5.12548e-07	0	0.00787111	0		chr11	117118963	117124751	-	antisense
ENSMUSG00000086052	Gm11802	0	0	0.0605942	0	2.56274e-15	0	0	0	0	0	0	0	0	0	0	0	0	0	0	0	0	0	0	0	0	0	0	0	0	0	0	0	0	8.64925e-15	0		chr4	6615316	6631307	+	antisense
ENSMUSG00000086053	Gm15178	0	0	0	0	0	0	0	0	0	0	0	0	0	0	0	0	0	0	0	0	0	0	0	0	0	0	0	0	0	0	0	0	0	0	0		chr1	75388706	75392938	-	antisense
ENSMUSG00000086054	Gm13824	0.433146	0.546459	0.405623	0.471038	0.675663	0.822006	0.684549	1.80412	1.09581	0.475835	1.06934	0.869871	0.594624	1.02744	0.7054	1.16867	0.616712	0.978205	0.813539	0.758053	0.905814	1.20058	1.30805	1.31914	1.87554	2.29662	2.20158	2.3942	2.22195	2.68091	3.10883	2.88705	2.94152	2.88625	3.30253	9.35043e-11	chr5	115418793	115448055	+	antisense
ENSMUSG00000086055	Gm13837	0	0	0	0	0	0	0	0	0	0	0	0	0	0	0	0	0	0	0	0	0	0	0	0	0	0	0	0	0	0	0	0	0	0	0		chr5	116707670	116708653	+	antisense
ENSMUSG00000086061	Gm13075	0.164551	0.503207	0.261585	0.191961	0.14617	0.289309	0.0699472	0.133636	0.119742	0.111329	0.123399	0.163852	0.0697613	0.17102	0.281801	0.121597	0.0484303	0.123327	0.0481029	0.0341463	0.0895227	0.114536	0.0948803	0.0801847	0.087941	0.291978	0.0731274	0.113702	0.0495577	0.0474416	0.114112	0.273661	0	0.180228	0.0934807		chr4	140954744	140967106	+	antisense
ENSMUSG00000086063	Gm12257	0.119368	0.225289	0.114741	0.116238	0.0670422	0	0.0502608	0.0535767	0	0.147178	0	0	0.10337	0	0.0522335	0.213103	0.0577548	0	0.0566537	0	0	0	0	0	0	0.0539583	0	0	0.221573	0.0563074	0.0602728	0	0	0	0.0561624		chr11	58717904	58719672	+	antisense
ENSMUSG00000086064	4930439A04Rik	0	0	0	0	0	0	0	0	0	0	0	0	0	0	0.0379956	0	0	0	0	0	0	0	0	0	0	0	0	0	0	0	0	0	0	0	0		chr1	37386512	37391017	-	antisense
ENSMUSG00000086065	Gm16180	0	0	0	0	0	0	0	0	0.150733	0	0	0	0	0.302567	0	0	0	0	0	0	0	0	0	0	0	0	0	0	0	0	0	0	0	0	0		chr8	3259704	3260641	+	antisense
ENSMUSG00000086067	Gm16183	0	0	0.026854	0	0	0	0	0	0	0	0	0	0	0	0	0	0	0	0.0239441	0	0	0	0	0	0	0	0	0	0	0	0	0	0	0	0		chr8	87135101	87141083	-	antisense
ENSMUSG00000086074	Gm13274	0	0	0	0.230948	0	0	0.204581	0	0	0	0	0	0	0	0	0	0	0	0	0	0	0	0	0	0	0	0	0	0	0	0	0	0	0	0		chr4	88384742	88390198	-	antisense
ENSMUSG00000086078	Gm11657	0	0	0	0	0	0	0	0	0	0	0	0	0	0	0	0	0	0	0	0	0	0	0	0	0	0	0	0	0	0	0	0	0	0	0		chr11	107855336	107855945	+	antisense
ENSMUSG00000086083	Gm15829	0.0392017	0.153689	0	0.0392794	0.0435147	0	0.031892	0.0337121	0.0645557	0.0979609	0	0.0639367	0	0.105037	0.0331271	0.036918	0.0375212	0.0707745	0	0	0	0	0	0.176099	0.0344076	0	0	0.0322521	0.0363805	0.0364167	0.0392698	0.0679666	0	0	0.0381847		chr16	33966325	33967398	+	antisense
ENSMUSG00000086089	Gm11640	0	0	0	0	0	0	0	0	0	0	0	0	0	0	0	0	0	0	0	0	0	0	0	0	0	0	0	0	0	0	0	0	0	0	0		chr11	105295759	105296726	+	antisense
ENSMUSG00000086090	Gm12531	0	0	0.0883644	0	0	0	0	0	0	0	0	0	0	0	0	0	0	0	0	0	0	0	0	0	0	0	0	0.0826308	0	0	0	0	0	0	0		chr3	36951137	36958957	-	antisense
ENSMUSG00000086093	Gm15341	0	0	0	0	0	0	0	0	0	0	0	0	0	0	0	0	0	0	0	0	0	0	0	0	0	0	0	0	0	0	0	0	0	0	0		chr16	96320106	96335428	+	antisense
ENSMUSG00000086096	Gm12688	0	0	0	0.0463801	0	0	0.0773376	0	0	0.03956	0.077154	0.0396469	0	0	0	0	0	0.0436782	0	0.0468507	0	0	0	0	0	0	0	0	0	0	0	0	0	0	0		chr4	99320298	99321674	-	antisense
ENSMUSG00000086098	Gm14291	0	0	0	0	0	0	0.032775	0	0	0.0330845	0.0327049	0.0331343	0	0.0353933	0	0	0	0	0.0370943	0	0	0	0.0373821	0	0	0	0	0.0334124	0.0383228	0	0.0390356	0	0	0	0		chr2	167027076	167028299	+	antisense
ENSMUSG00000086103	Gm11832	0.354458	0.422455	0.180397	1.31497	0.470839	0.977026	1.81972	1.63205	1.74908	1.77794	1.58844	1.63643	1.58173	1.28	1.05404	2.57678	2.11265	2.66151	3.25939	2.44228	2.15762	2.20791	2.3119	1.83773	1.21611	1.63516	1.65162	1.47123	1.15083	0.790483	0.951006	1.46615	1.21173	1.41751	1.58888	2.19046e-08	chr4	11538286	11542154	-	antisense
ENSMUSG00000086104	Gm14707	0	0	0	0	0	0	0	0	0	0	0	0	0	0	0	0	0	0	0	0	0	0	0	0	0	0	0	0	0	0	0	0	0	0	0		chrX	73489029	73489611	-	antisense
ENSMUSG00000086107	Gm16312	4.95218e-05	0.000412043	0	0.456377	4.41255e-06	5.64402e-08	0.295088	6.32309e-08	0	0	0	2.48784e-09	7.32107e-07	0	9.35052e-07	3.4016e-06	2.23693e-07	1.05643e-08	0.0424622	4.01451e-10	1.15844e-06	4.00458e-09	0.066425	1.9077e-06	1.46253e-06	3.20343e-16	2.73751e-06	1.60011e-10	1.94717e-11	1.48046e-11	3.14828e-07	0	3.20343e-16	1.64847e-06	7.68822e-15		chr19	4000758	4001232	-	antisense
ENSMUSG00000086121	Gm16068	0	0	0.0726385	0.0735843	0	0	0	0	0	0.0632224	0	0	0	0	0	0	0	0	0	0	0	0	0	0	0	0	0	0	0	0	0	0	0	0	0		chr19	47680634	47691596	-	antisense
ENSMUSG00000086122	Gm14507	0	0	0	0	0	0	0	0	0	0	0	0	0	0	0	0	0	0	0	0	0	0	0	0	0	0	0	0	0	0	0	0	0	0	0		chr5	116693715	116704962	+	antisense
ENSMUSG00000086126	5730457N03Rik	0	0	0	0	0	0	0	0	0	0	0	0	0	0	0	0	0	0	0	0	0	0	0	0	0	0	0	0	0	0	0	0	0	0	0		chr6	52258383	52264826	-	antisense
ENSMUSG00000086128	1700091E21Rik	0.0511003	3.20343e-16	1.4063e-13	1.30178e-06	0.21924	0.0500037	0.082855	8.06915e-08	0.000204195	4.21939e-06	0.155985	0.208198	5.44583e-15	2.17833e-12	7.03165e-08	1.00676e-05	0	1.46761e-08	0.197337	0.252796	0.333436	1.47012e-09	0.235347	1.78408e-11	0.0936614	5.06336e-10	0.262818	0.0828007	0.153209	0.0287356	0.125604	0.25339	1.87788e-06	0.111381	6.90912e-07		chr18	64317375	64436834	-	antisense
ENSMUSG00000086135	1700001J04Rik	0	0	0	0	0	0	0	0	0	0	0	0	0	0	0	0	0	0	0	0	0	0	0	0	0	0	0	0	0	0	0	0	0	0	0		chr11	114046753	114048091	-	antisense
ENSMUSG00000086140	Gm13825	0.312615	2.249e-07	0.172971	0.229733	1.11163e-06	1.226e-07	0.517116	0.536922	0.102911	0.345149	8.38852e-07	1.27781e-06	1.05794e-07	1.4069e-08	3.78363e-08	0.173182	2.48333e-08	0.145499	0.535796	0.295182	0.151678	2.05528e-09	0.312146	2.41426e-08	0.0979592	1.04005e-09	0	0	1.05015e-09	0.330192	0.211751	1.16468e-09	1.89104e-09	8.21535e-10	4.44454e-09		chr5	115418832	115421409	+	antisense
ENSMUSG00000086144	Gm11379	0	0	0	0	0	0	0	0	0	0	0	0	0	0	0	0	0	0	0	0	0	0	0	0	0	0	0	0	0	0	0	0	0	0	0		chr13	31889579	31892618	+	antisense
ENSMUSG00000086146	Gm15729	0.368994	0	0	0	0	0.468727	0.213582	0.332761	0	0.48857	0	0.217573	0.117335	0	0.114798	0	0.245057	0.232896	0	0	0	0	0	0	0	0	0	0	0	0	0	0	0	0	0		chr16	32108951	32113829	+	antisense
ENSMUSG00000086149	Gm15598	0	0	0	0	0	0	0	0	0	0	0	0	0	0	0	0	0	0	0	0	0	0	0	0	0	0	0	0	0	0	0	0	0	0	0		chr17	28124973	28145377	-	antisense
ENSMUSG00000086150	BC024582	0.5802	0.27308	0.741389	0.130752	0.518355	0.191868	0.2572	0.294666	0.231308	0.726459	0.793252	0.76335	0.493268	0.760975	0.564797	0.863888	1.02988	0.461488	0.441965	0.197044	0.094584	0.0789243	0.0901178	0.676436	0.411483	0.470889	0.0631174	0.361983	0.196786	0.228462	0.13327	0.190964	0.0959482	0.295158	0.206838	4.43926e-05	chr4	32646655	32658683	-	antisense
ENSMUSG00000086153	Gm12923	0	0	0	0	0	0	0.0418924	0	0	0	0.0417869	0	0.0437714	0	0	0	0	0	0	0	0	0	0	0	0	0	0	0	0	0	0	0	0	0	0		chr4	122770008	122771271	-	antisense
ENSMUSG00000086154	Gm16196	0.0862452	0.0841764	0	0	0	0	0.139138	0	0.271724	0.0719478	0.138609	0.0723513	0.146122	0.150133	0.0739986	0	0	0.153403	0.0799189	0	0.157187	0	0	0	0	0	0	0	0	0	0	0.0784406	0	0.1529	0		chr17	29151587	29152842	-	antisense
ENSMUSG00000086156	Gm15354	0	0.0158619	0	0	0	0	0	0	0	0	0	0	0	0	0.0137037	0.0147823	0	0	0	0	0	0	0	0	0.0143684	0	0	0	0.0163856	0	0	0.0159551	0	0.0191031	0		chr8	68908522	68911434	-	antisense
ENSMUSG00000086158	Gm5918	1.54255	1.49261	1.4235	2.05436	1.62	2.06522	1.75971	1.92437	1.66218	2.26471	1.83588	2.35491	2.25334	2.13792	1.71568	2.05898	2.52878	2.65497	2.54869	2.29317	2.44251	2.41777	2.50601	2.34572	2.18998	2.44119	3.03996	2.18708	2.574	2.89171	2.7257	2.45052	2.78762	2.7034	2.74055	6.68898e-06	chr9	72827531	72833183	-	antisense
ENSMUSG00000086163	Gm14206	0	0	0	0.0426938	0	0	0	0	0	0	0	0	0	0	0	0	0	0	0	0	0	0	0	0	0	0	0	0	0	0	0	0	0	0	0		chr11	100140020	100152600	-	antisense
ENSMUSG00000086164	Gm13029	0	0	0	0	0	0	0	0	0	0	0	0	0	0	0	0	0	0	0	0	0	0	0	0	0	0	0	0	0	0	0	0	0	0	0		chr4	139698788	139700548	+	antisense
ENSMUSG00000086165	Gm15690	0	0	0	0.264431	0	0	0.15657	0	0	0.0809048	0.0797257	0.08141	0	0	0	0.173798	0	0.0883081	0.25382	0.267133	0	0	0.408678	0.258871	0.237594	0.166966	0.0824865	0.154448	0	0.329467	0.187932	0	0.174452	0.0880291	0.399175		chr5	120929851	120930912	-	antisense
ENSMUSG00000086170	Gm12144	0	0	0	0	0	0	0	0	0	0	0	0	0	0	0	0	0	0	0	0	0	0	0	0	0	0	0	0	0	0	0	0	0	0	0		chr11	43043065	43045766	-	antisense
ENSMUSG00000086172	2700068H02Rik	0.0438519	0.0290163	0.083755	0	0	0	0.0361602	0.0127974	0.0247717	0.0364903	0.0121388	0.0244116	0.0251269	0.0131153	0.0126425	0.0929728	0	0	0.0275142	0	0.0274494	0	0.0138484	0.0278169	0	0	0	0	0	0.0136243	0	0	0	0.0270004	0		chr4	106227274	106230502	-	antisense
ENSMUSG00000086175	Gm15802	0	0	0	0	0	0	0	0	0	0	0	0	0	0	0	0	0	0	0	0	0	0	0	0	0	0	0	0	0	0	0	0	0	0	0		chr16	38829021	38829357	+	antisense
ENSMUSG00000086184	Gm12764	0.169562	0.0996165	8.24572e-07	0.232419	3.58784e-14	0.0638478	0.051094	0.141188	0	0.0773773	0.254485	0.124496	5.41689e-07	0.11095	0.108426	0.0905367	0.100863	0	0	0.0557218	0.18804	0.0119211	0.0532714	0.0949896	1.92206e-15	0	0	1.05713e-14	0	0.10358	0	0	0.0525355	0.101617	0		chr7	35173684	35179798	+	antisense
ENSMUSG00000086186	1700024P03Rik	0	0.0516345	0	0	0	0	0	0	0	0	0	0	0	0	0	0	0	0	0	0	0	0	0	0	0	0	0	0	0	0	0	0	0	0	0		chr2	109871407	109890636	-	antisense
ENSMUSG00000086188	Gm15169	0.0116034	0	0.0205978	0	0	0	0.0378253	0	0.00977348	0	0	0	0.0279365	0	0.00993378	0	0	0	0	0	0.0428617	0	0	0	0.0100724	0	0	0	0	0	0	0	0	0.0212476	0		chrX	154195359	154235951	-	antisense
ENSMUSG00000086189	Gm15462	0.011362	0.00562931	0	0.0111806	0	0	0.0223425	0.00655522	0.0178931	0.00472601	0.0124432	0.00942224	0	0.00505216	0.00972801	0.0105094	0	0.0209604	0	0	0	0.00556497	0.0106484	0	0	0	0.00980756	0	0	0	0	0	0	0.00523492	0		chr3	30585007	30591288	+	antisense
ENSMUSG00000086190	4930579M01Rik	0	0	0	0	0	0	0	0	0	0	0	0	0	0	0	0	0	0	0	0	0	0	0	0	0	0	0	0	0	0	0	0	0	0	0		chr8	48112159	48123531	-	antisense
ENSMUSG00000086191	1110035M17Rik	0.425384	1.03888	0.769089	0.362546	0.72176	0	0.529621	0.897085	0.868726	0.450512	0.35772	0.575881	0.671408	0.837067	0.323873	0.748398	0.505469	0.579652	0.496178	0.312324	0.590562	0.65603	0.245772	0.187958	0.509729	0.604702	0.370758	0.360427	0.412612	0.347075	0.314916	0.181052	0.295594	0.181519	0.239706	0.0752924	chr11	95561420	95574068	-	antisense
ENSMUSG00000086192	Gm13609	0.0675777	0	0	0	0	0	0	0	0	0	0	0	0	0	0	0	0	0	0	0	0	0	0	0	0	0	0	0.0534595	0.0614093	0	0	0	0	0	0		chr2	31872164	31872864	-	antisense
ENSMUSG00000086193	Gm11508	0	0	0	0	0	0	0	0	0	0	0	0	0	0	0	0	0	0	0	0	0	0	0	0	0	0	0	0	0	0	0	0	0	0	0		chr11	87825493	87861508	-	antisense
ENSMUSG00000086196	Gm13571	0	0	0.0207141	0	0	0	5.26964e-13	0	0.0176432	0	0	0	0.0184942	0	0	0	0	0	1.15323e-14	0	0	0	0	0	0	0	0	0	0	0	0	0	0	0	0		chr2	60176245	60209291	+	antisense
ENSMUSG00000086199	8430403D17Rik	0.0453127	0.0306206	0	0	0	0	0.131634	0	0.102103	0.0505911	0.0255665	0	0.0072197	0	0	0	0.113988	0	0	0	0.00789987	0	0	0.0372643	0.00734589	0.0545205	0	0	0	0.0363569	0	0.00770346	0.00786704	0.0361241	0		chr11	85515702	85533246	-	antisense
ENSMUSG00000086205	Gm12679	0.351246	0	0.151046	0.0528254	0.513544	0.560271	0.130167	0.274439	0.117729	0.50907	0.800771	0.47599	0.597649	1.07057	0.442572	1.16209	1.037	1.02971	0.864215	0.53614	0.349079	0.678024	0.53954	0.797641	0.420779	0.747207	0.102024	0.461354	0.364383	0.440326	0.552547	0.575143	0.357341	0.642177	0.282656	0.000475794	chr4	44983448	44991191	-	antisense
ENSMUSG00000086207	Gm14717	0	0	0	0	0	0	0	0	0	0	0	0	0	0	0	0	0	0	0	0	0	0	0	0	0	0	0	0	0	0	0	0	0	0	0		chrX	73492323	73506731	-	antisense
ENSMUSG00000086211	Gm12462	0	0	0	0	0	0	0	0	0	0.00732676	0	0	0	0	0	0	0	0	0	0	0	0	0	0	0	0	0	0	0	0	0	0	0	0	0		chr4	44677287	44698219	+	antisense
ENSMUSG00000086219	2410137F16Rik	0.015933	0.0390791	0.00775593	0.231615	0.210304	0.15972	0.474383	0.12839	0.367474	0.0954438	0.102648	0.155633	0.0853457	0.213925	0.212137	0.0787918	0.214121	0.183018	0.163248	0.247652	0.246953	0.154062	0.190204	0.188668	0.140097	0.246972	0.0891765	0.0987091	0.350039	0.107853	0.0975645	0.0712554	0.0442579	0.27161	0.0675759		chr5	116888729	116915496	+	antisense
ENSMUSG00000086220	Gm16599	0	0	0	0	0	0	0	0	0	0	0	0	0	0	0	0	0	0	0	0	0	0	0	0	0	0	0	0	0	0	0	0	0	0	0		chr5	136750866	136893764	+	antisense
ENSMUSG00000086222	Gm11665	0	0	0	0	0	0	0	0	0	0	0	0	0	0	0	0	0	0	0	0	0	0	0	0	0	0	0	0	0	0	0	0	0	0	0		chr11	104418103	104419091	-	antisense
ENSMUSG00000086226	Gm12660	0	0.0986603	3.24377e-06	0.0750594	0	0	0.0140164	0.0342367	0.125697	0.0696989	1.89002e-14	0.0324279	0	0	0.0785458	0.047242	0	0	0	0	0	0	0	0	0	0	0	0	0	0	0	0	0	0	0		chr11	50664834	50666084	-	antisense
ENSMUSG00000086231	4732447D17Rik	0.0300613	0.0297226	0.0146537	0.0368723	0.0249185	0.106287	0.219727	0.095252	0.0316145	0.143856	0.0848091	0.0795917	0.0256759	0.0722905	0.112466	0.244825	0.028298	0.0347068	0.294978	0.0445518	0.0826578	0.0653093	0.0762302	0.326642	0.0894511	0.0066995	0.00653437	0.0756936	0.146174	0.0549686	0.0857753	0.0408923	0.292914	0.094564	0.165572		chr2	72083022	72087032	-	antisense
ENSMUSG00000086232	Gm7546	0	0	0	0	0	0	0	0	0	0	0	0	0	0	0	0	0	0	0	0	0	0	0	0	0	0	0	0	0	0	0	0	0	0	0		chr7	72724884	72780799	-	antisense
ENSMUSG00000086233	Gm11816	0	0	0	0.0452753	0	0	0	0	0	0	0.0381521	0	0	0	0	0.0428763	0	0.0426365	0.125981	0.045734	0	0	0.0436305	0	0.229683	0	0	0	0	0	0	0	0	0	0		chr4	9211119	9214538	-	antisense
ENSMUSG00000086234	1700112M01Rik	0.080033	0	0	0.040572	0.0448957	0	0.0349091	0	0	0	0	0	0	0	0	0	0	0	0	0	0	0	0	0	0	0	0	0	0	0.0393453	0	0	0	0	0		chr5	74428299	74436021	+	antisense
ENSMUSG00000086237	Gm15591	0.111316	0.0570523	0	0	0.120891	0	0.0929862	0.0982967	0.0478783	0.180602	0	0.0468908	0	0	0.0481805	0.102594	0	0	0.281092	0.0556539	0	0.0562887	0	0.0535276	0.0966181	0	0	0	0	0	0.0562934	0	0	0	3.20343e-16		chr16	45736616	45737431	+	antisense
ENSMUSG00000086239	Gm14329	0	0	0	0	0	0	0	0	0	0	0	0	0	0	0	0	0	0	0	0	0	0	0	0	0	0	0	0	0	0	0	0	0	0	0		chr6	135682888	135694329	+	antisense
ENSMUSG00000086241	4930483K19Rik	0.0241313	0.0700917	0.0689444	0	0	0.0234193	0.0197267	0.0212389	0.0205466	0	0	0	0	0	0.0206131	0	0	0.0223407	0.0226885	0	0	0	0	0	0.0209224	0	0.0607997	0	0	0.0220992	0	0.0219598	0	0.0225401	0		chr10	76008616	76024971	-	antisense
ENSMUSG00000086251	Gm12694	0	0	0	0	0	0	0	0	0	0	0	0	0	0	0	0	0	0	0	0	0	0	0	0	0	0	0	0	0	0	0	0	0	0	0		chr4	94645894	94695235	+	antisense
ENSMUSG00000086255	Gm11534	0.565497	1.17263	0.870417	0.504967	0.576567	0	0	8.81192e-09	1.1068	0.834722	1.34544e-14	1.1223	0.52977	1.2707e-09	0.834178	0	0	0	0	0	0	0	0	0	0	0	0	0	0	0	0	0	0	0	0	0.0141964	chr11	95730468	95737694	+	antisense
ENSMUSG00000086258	Gm15239	0	0	0	0	0	0	0	0	0	0	0	0	0	0	0	0	0	0	0	0	0	0	0	0	0	0	0	0	0	0	0	0	0	0	0		chrX	163799387	163802353	+	antisense
ENSMUSG00000086259	5830403M04Rik	0	0	0	0	0	0	0	0	0	0	0	0	0	0	0	0	0	3.42767e-14	0	0	0	0	0	0	0	0	0	0	0	0	0	0	0	0	0		chr5	100506981	100524292	+	antisense
ENSMUSG00000086268	Gm11670	0	0	0	0	0	0	0	0	0	0	0	0	0	0	0	0	0	0	0	0	0	0	0	0	0	0	0	0	0	0	0	0	0	0	0		chr11	108800624	108803329	-	antisense
ENSMUSG00000086269	Gm16154	0	0.00904924	0	0.0444625	0.030083	0.0609656	0.0591992	0.0236333	0.0230099	0.0301747	0.0224611	0	0	0	0.00783749	0.00846691	0	0	0	0	0	0.0178438	0	0	0.00794879	0	0.00789667	0	0	0	0	0.0166241	0	0.0251027	0.00846185		chr10	94030573	94074829	-	antisense
ENSMUSG00000086272	BC039966	0	0	0	0	0	0	0	0	0	0	0	0	0	0	0	0	0	0	0	0	0	0	0	0	0	0	0	0	0	0	0	0	0	0	0		chr4	153321742	153324612	-	antisense
ENSMUSG00000086273	4930564K09Rik	0	0	0	0	0	0	0	0.260196	0	0	0	0	0	0	0	0	0	0	0	0	0	0	0	0	0	0	0	0	0	0	0	0.151438	0	0	0		chr3	82680627	82747560	+	antisense
ENSMUSG00000086275	1700121C08Rik	0	0	0	0	0	0	0	0	0	0	0	0	0	0	0	0	0	0	0	0	0	0	0	0	0	0	0	0	0	0	0	0	0	0	0		chr4	123510865	123536756	-	antisense
ENSMUSG00000086279	Gm15634	0	0.0768907	0	0	0.0865235	0	0.127147	0	0	0.128367	0.064742	0.0659355	0.13337	0.0702336	0.0674976	0.271096	0.278313	0.0719264	0.142462	0.469219	0.394179	0.348081	0.611561	0.212491	0.419878	0.31913	0.695511	0.351817	0.517108	0.331921	0.690451	0.384236	0.332834	0.544343	0.549582		chr8	47237964	47241454	+	antisense
ENSMUSG00000086284	2900093L17Rik	0.290968	0.591602	0.278129	0.100019	0.219327	0	0.0856935	0.260662	0.392993	0.318807	0.0852862	0.391075	0.175405	0	0	0	0	0.0943497	0	0	0	0	0	0	0	0	0	0	0	0	0	0	0	0	0		chr4	45247595	45256862	-	antisense
ENSMUSG00000086287	Gm15972	0	0.362979	0.097607	0.0988258	0.30209	0	0.0846445	0.324134	0.245502	0.126025	0	0.204009	0.0892417	0.0914969	0	0	0.0975531	0.0932202	0	0	0	0.0996126	0	0	0	0	0	0.0835707	0	0	0	0	0	0.09296	0.0941767		chr18	23908948	23910806	-	antisense
ENSMUSG00000086288	Gm15265	0.621171	0.805309	0.354575	0.701051	0.519962	0.36375	0.691317	0.541396	0.562284	0.538638	0.387659	0.638798	0.457957	0.143644	0.474209	0.557835	0.182916	0.261822	0.284869	0.0866112	0.346781	0.0813614	0.361382	0.474381	0.109594	0.166034	0.264498	0.476105	0.0407142	0.428054	0.312499	0.143324	0.116079	0.148372	0.41364		chr3	94802722	94808791	-	antisense
ENSMUSG00000086292	Gm16052	0	0.275349	0	0.073366	0	0.144702	0.213874	0.0830088	0	0.123007	0.304503	0.0986241	0.0655096	0.228027	1.25915e-08	0.0125349	0	0.198229	0.0837946	0.0741411	0	0.0736705	0	0	0.0891442	0	0	0	0.301919	0.0162155	0.0856196	0	0.0491609	0	0		chr17	13896377	13896992	-	antisense
ENSMUSG00000086293	Gm11269	0	0	0	0	0	0	0	0	0	0	0	0	0	0	0	0	0	0	0	0	0	0	0	0	0	0	0	0	0	0	0	0	0	0	0		chr4	82338709	82339615	+	antisense
ENSMUSG00000086296	D030055H07Rik	0.153966	0	0.0686579	0.102159	0.120545	0	0.312178	0.214406	0.286021	0.215402	0.220693	0.193538	0.177586	0.310622	0.136477	0.518097	0.212776	0	0.183171	0.172192	0	0	0.0713125	0.267158	0	0.0877177	0.0275978	0	0.0690495	0.090131	0.158248	0.0673251	0.159003	0.113902	0		chr9	106051018	106062532	+	antisense
ENSMUSG00000086297	Gm15632	0	0	0	0	0	0	0	0	0	0	0	0	0	0	0	0	0	0	0	0	0	0	0	0	0	0	0	0	0	0	0	0	0	0	0		chr15	4019226	4022032	-	antisense
ENSMUSG00000086298	Gm11716	0.883257	1.04219	0.853345	1.68639	1.55034	1.24025	1.42518	1.46308	1.47291	0.378997	0.715392	0.726472	0.701383	0.669613	1.22653	0.875057	0.89472	0.910109	0.587009	0.669257	0.0791006	0.16017	0.0797486	0.15552	0.0729967	0.146092	0.0720687	0	0.0813006	0	0	0.219292	0	0.0769089	0	1.22949e-12	chr11	107199364	107206118	+	antisense
ENSMUSG00000086308	G630016G05Rik	0	0.00769001	0.00754333	0.0542142	0	0.1941	0.00640057	0.0351924	2.46023e-13	0.0128893	0.00639393	0.0064504	0.0374685	0	0	0.0285618	0	0.00719728	0.0406551	0	0	0	0	0	0.0348977	0	0	0.0132404	0	0.0734646	0.115524	0	0	0	0		chr2	115892961	115911647	+	antisense
ENSMUSG00000086310	Gm12278	0.10717	0	0	0	0	0	0	0.0954265	0	0	0	0.090159	0	0	0	0.0989738	0	0	0	0	0	0	0	0	0	0	0	0	0	0	0	0	0	0	0		chr11	62296299	62315206	+	antisense
ENSMUSG00000086312	Gm15336	0.0180986	0	0	0.017825	0	0	0	0	0	0	0	0	0	0	0	0	0	0	0	0	0	0	0	0	0	0	0	0	0	0	0	0	0	0	0		chr18	39405901	39462344	-	antisense
ENSMUSG00000086315	4930555J06Rik	0	0	0	0	0	0	0	0	0.0368119	0	0	0	0	0	0	0	0	0	0	0	0	0	0	0	0	0	0	0	0	0	0	0	0	0	0		chr12	40764686	40766614	+	antisense
ENSMUSG00000086321	Gm11413	0	0	0	0	0	0	0	0	0	0	0	0	0	0	0	0	0	0	0	0	0	0	0	0	0	0	0	0	0	0	0	0	0	0	0		chr4	83024221	83036572	-	antisense
ENSMUSG00000086324	Gm15564	1.23751	1.53283	1.33378	1.26653	0.984696	0.763061	0.517689	0.636131	0.570546	0.233126	0.37633	0.468878	0.257691	0.451484	0.406007	0	0.263526	0.099573	0	0.106713	0	0.0723672	0	0	0	0	0.0634215	0	0	0.101392	0	0	0.101494	0	0	7.09564e-13	chr16	35966838	35983316	-	antisense
ENSMUSG00000086327	1700003F17Rik	0	0.0791858	0	0.0642481	0	0	0	0	0	0	0	0	0	0	0	0	0	0	0	0	0	0	0	0	0	0	0	0.0624189	0	0	0	0	0	0	0		chr11	82755843	82774183	-	antisense
ENSMUSG00000086332	4930480G23Rik	0	0	0	0	0	0	0	0	0	0.0248354	0.0245614	0	0	0	0	0.120309	0.109613	0.11996	0.213477	0.2252	0.328509	0.232779	0.395679	0.70814	0.521586	0.512188	0.781484	0.925639	0.736309	1.12269	0.989429	0.686546	1.0351	0.955538	1.3028	1.18222e-13	chr4	19906592	19912535	-	antisense
ENSMUSG00000086333	1700120E14Rik	0	0	0.0432417	0	0	0	0	0	0	0	0	0	0	0.153639	0	0	0	0	0	0	0	0	0	0	0	0	0	0	0	0	0	0	0	0	0		chr18	74684794	74690778	-	antisense
ENSMUSG00000086336	Gm12979	0	0	0	0	0	0	0	0	0	0	0	0	0	0	0	0	0	0	0	0	0	0	0	0.102079	0	0	0	0	0.103851	0	0	0	0	0	0		chr4	129169213	129186990	-	antisense
ENSMUSG00000086341	Gm15932	0	0	0.0772463	0.0908998	0	0	0	0	0	0.101623	0	0	0	0	0.0727795	0.197253	0	0	0	0	0.194809	0	0.178124	0.291248	0	0	0	0.0766105	0	0.204707	0	0	0	0	0		chr14	56186056	56194828	-	antisense
ENSMUSG00000086342	Gm12932	0.162278	0.390975	0.106	0.300818	0.17799	0.158755	0.0911839	0.143132	0.263447	0.178569	0.176487	0	0.18469	0.190509	0.307417	0.197228	0.0531948	0.101267	0.102675	0.055258	0	0	0	0	0.0956073	0.144311	0.0480819	0.0468136	0.106201	0.0518869	0.0554533	0.0510903	0.102429	0.100822	0		chr4	124760101	124762191	-	antisense
ENSMUSG00000086347	Gm11626	0	0.169556	0.154594	0	0	0	0	0	0	0	0	5.87232e-08	0.148541	0	0	0	0	0	0	0	0	0	0	0	0	0	0	0	0.160974	0	0	0	0	0	0		chr11	101317890	101318704	-	antisense
ENSMUSG00000086350	B230369F24Rik	0.150131	0.243229	0.102055	0.141617	0.145071	0.060047	0.0912668	0.0537367	0.0693385	0.115868	0.0426878	0.0766469	0.035559	0.00933155	0.0212722	0.130446	0.0294771	0.0759834	0.0616499	0.041278	0.0195609	0.0271215	0.0750305	0.0874613	0.0181898	0.0368323	0.0966897	0.0871277	0.0486279	0.0757985	0.117928	0.0564828	0.0982576	0.138507	0.121434		chr1	180243459	180248680	-	antisense
ENSMUSG00000086354	Gm13938	0	0	0	0	0	0	0	0	0	0	0	0	0	0	0	0	0	0	0	0	0	0	0	0	0	0	0	0	0	0	0	0	0	0	0		chr2	76560833	76624765	+	antisense
ENSMUSG00000086356	Gm13441	0	0	0	0	0	0	0	0.0491625	0	0	0	0	0	0	0	0	0	0.0499477	0.0240788	1.24e-07	0	0	0	9.0721e-13	0.0252854	0	0	0	0	0.0271085	0.0295168	0	1.60514e-10	0.025165	1.55675e-09		chr2	31742454	31747937	-	antisense
ENSMUSG00000086359	9630013K17Rik	0.0279347	0.0545394	0	0	0	0	0.0456394	0	0	0	0.0455661	0	0.0474842	0	0	0.0258229	0.0263538	0	0.0517297	0.0547346	0	0.054053	0.0262273	0.0264271	0	0	0	0.0236007	0	0	0	0.0254304	0	0.02563	0		chr11	63777728	63781542	+	antisense
ENSMUSG00000086360	Gm16214	0	0.079955	0.019999	0	0.0455199	0.0786746	0.0171226	0.121144	0.0851683	0.0341505	0.115074	0.0171752	0.0351657	0.0365308	0.0177035	0.0191459	0.0195209	0	0.0761177	0	0	0.0405628	0.0197328	0	0	0.0187134	0	0.0177243	0	0	0.0204021	0	0.0384716	0.019214	0		chr9	41830698	41842196	+	antisense
ENSMUSG00000086365	4930593C16Rik	0	0	0	0	0	0	0	0	0	0	0	0	0	0	0	0.0565735	0	0.056126	0	0	0	0	0	0	0	0	0	0	0	0	0	0	0	0	0		chr9	120833573	120839920	-	antisense
ENSMUSG00000086372	Gm16246	0.0213885	0.160728	0.0612019	0	0.0467749	0	0	0	0.0534082	0.0698216	0.0690895	0.0177724	0.106501	0.0190077	0.0183165	0.0775303	0.0201642	0.0584394	0.0591966	0.0420641	0	0	0	0	0	0.0189252	0	0.0181274	0	0	0	0	0.0198791	0	0		chr12	58542177	58551107	-	antisense
ENSMUSG00000086375	Gm12127	0	0	0	0	0	0	0	0	0	0	0	0	0	0	0	0	0	0	0	0	0	0	0	0	0	0	0	0	0	0	0	0	0	0	0		chr11	36091543	36093489	+	antisense
ENSMUSG00000086376	1700071G01Rik	0	0	0	0	0	0	0	0	0	0	0	0	0	0	0	0	0	0	0	0	0	0	0	0	0	0	0	0	0	0	0	0	0	0	0		chr5	73548253	73549119	+	antisense
ENSMUSG00000086379	1700026D11Rik	0	0	0	0	0	0	0.0306793	0	0	0	0	0	0	0	0	0	0	0	0	0	0	0	0.012648	0	0	0	0	0	0	0	0	0	0	0	0		chr2	132316370	132349793	+	antisense
ENSMUSG00000086381	AV064505	0	0	0	0	0	0	0	0	0	0	0	0	0	0	0.0616857	0.0664556	0	0	0	0	0	0	0	0	0	0	0	0	0	0	0	0	0	0	0		chr9	7669429	7695631	-	antisense
ENSMUSG00000086382	Gm13705	0	0.423371	0.279451	0.314583	0.086254	0.240817	0.364	0.0693444	0.179088	0.36722	0.174792	0.246651	0.132955	0.339373	0.0836405	0.397143	0.046852	0.274326	0.351503	0	0.317546	0.315908	0.566675	0.638965	0.525891	0.61151	0.494243	0.609947	0.471529	0.528085	0.70187	0.857434	0.721338	0.684351	1.11873	0.0026755	chr2	73422907	73427265	+	antisense
ENSMUSG00000086384	Gm12357	0.0419622	0.189539	0	0	0.0462167	0.119394	0.0683666	0	0.391521	0	0	0.0349749	0	0.105173	0	0	0	0	0	0.120816	0	0	0.0394539	0	0	0	0	0	0	0.0387583	0	0	0.244142	0	0		chr2	143884874	143894542	-	antisense
ENSMUSG00000086387	Gm15563	0.105822	0	0	0	0	0	0	0	0	0	0	0	0.0923046	0	0	0	0	0	0	0	0	0	0	0	0	0	0	0.0862422	0	0	0	0	0	0.0960362	0		chr9	66419808	66429866	+	antisense
ENSMUSG00000086391	1700042O10Rik	0.0278159	0.0274094	0.026877	0.13138	0.030654	0.105252	0.0454649	0.0480161	0.0465179	0.0458858	0	0.0231354	0	0	0	0.0509851	0	0	0.0259908	0.0275193	0	0	0	0	0.0241202	0.0246167	0.0239236	0.135598	0.104399	0.0256783	0	0.050204	0.0512403	0	0.0256854		chr11	11768126	11785324	+	antisense
ENSMUSG00000086392	A330050B17Rik	0.017931	0.039404	0.00975045	0.00989069	0.0111182	0	0.0391711	0.0242282	0	0.0166282	0.0570186	0.0231263	0.0170847	0.0353321	0.0172203	0.0257737	0.0383473	0.0276863	0.0536991	0.0761327	0.0461879	0.0195866	0.0824116	0.0111371	0.025982	0.0351367	0.00862705	0.0421385	0.0193067	0.0634612	0.0946036	0.0181355	0.0277831	0.0346289	0.0275469		chr3	35898755	35924028	+	antisense
ENSMUSG00000086394	Gm11612	0	0	0	0	0	0	0	0	0	0	0	0	0	0	0	0	0	0	0	0	0	0	0	0	0	0	0	0	0	0	0	0	0	0	0		chr11	97428025	97437500	+	antisense
ENSMUSG00000086395	A630014C17Rik	0.0353705	0.0175884	0.00865258	0.0433547	0.0389737	0.0257789	0.106414	0.104496	0.0662744	0.121083	0.159949	0.107226	0.138247	0.157877	0.11055	0.178812	0.166853	0.0883144	0.135942	0.0694011	0.0733174	0.051567	0.0494788	0.0168461	0.0231206	0.0157449	0.0305466	0.0227063	0.00860902	0	0.0172676	0.00812547	0.00829793	0.0244729	0.0164495		chr11	52089557	52099681	+	antisense
ENSMUSG00000086399	Gm16144	0	0.0745408	0	0	0	0	0.0316378	0.0335117	0	0	0.0315632	0	0	0.0675147	0	0.0701157	0.071648	0	0.0358271	0	0	0	0	0	0	0	0	0	0	0	0	0	0	0	0		chr9	69324836	69327405	-	antisense
ENSMUSG00000086411	Gm14236	0	0	0	0	0	0	0	0.0314366	0	0	0	0	0	0	0	0.0338689	0	0	0	0	0	0	0	0	0	0	0	0	0	0	0	0	0	0	0		chr2	167836029	167837006	+	antisense
ENSMUSG00000086414	Gm15645	0	0	0.0440305	0.0123179	0.0140489	0	0.0835511	0.0438952	0.1486	0	0.031266	0	0	0.0113915	0	0	0	0	0.0355482	0	0	0	0	0	0	0	0	0	0	0	0	0	0	0	0		chr7	112910835	113012164	+	antisense
ENSMUSG00000086416	Gm14002	0	0.00930006	0	0.00925224	0	0	0	0.00814143	0	0	0	0	0	0	0	0	0	0	0	0	0	0	0	0	0	0	0	0	0	0	0	0	0	0	0		chr2	125033265	125043248	-	antisense
ENSMUSG00000086417	Gm12996	0	0	0	0	0.0596701	0.104055	0.557876	0.487781	0.688924	0	0.0445886	0.173101	0.13591	0.184194	0.177512	0.234721	0.148848	0.433927	0.320954	0.249041	0.441049	0.457649	0.100301	0.366639	0.261047	0.139468	0.297437	0.173008	0.243991	0.234678	0.294742	0.231313	0.191551	0.355496	0.31823		chr4	116497508	116503208	+	antisense
ENSMUSG00000086418	Gm13362	0	0	0	0	0	0	0	0	0	0	0	0.0949963	0	0	0	0	0	0	0	0	0	0	0	0	0	0	0	0	0	0	0	0	0	0	0		chr2	20631002	20634861	-	antisense
ENSMUSG00000086421	Gm14091	0.203157	0.556669	0.196713	0.167545	0.0398491	0.0349104	0.169786	0.122294	0.0302967	0.170524	0.0870338	0.144213	0.119612	0.0633204	0	0.0974505	0.0340159	0.0658749	0.0984693	0.0704053	0.0988341	0.137901	0.0999295	0.034305	0.0915535	0.0936728	0.0312957	0.060232	0.0349641	0.0344145	0.0405461	0.128467	0	0.0354868	0		chr2	118655610	118659858	-	antisense
ENSMUSG00000086424	Gm15569	0	0	0	0	0	0	0	0	0	0	0	0	0	0	0	0	0	0	0	0	0	0	0.0562816	0	0	0	0	0	0	0	0	0	0	0	0		chr15	86016158	86017582	+	antisense
ENSMUSG00000086426	Gm15295	0	0	0	0	0	0	0	0	0	0	0	0	0	0	0	0	0	0	0	0	0	0	0	0	0	0	0	0	0	0	0	0	0	0	0		chrX	138159381	138160706	+	antisense
ENSMUSG00000086428	Gm15199	0	0	0	0	0	0	0	0	0	0.0566856	0.055964	0	0.272784	0.174865	0.0583353	0.341634	0.673437	0.527311	0.343307	0.512493	0.124585	0.190429	0.125484	0.064303	0.169738	0.118104	0.114043	0.213474	0.188165	0.062889	0.193629	0.0618854	0.1236	0	0.235899		chr10	42460345	42478466	-	antisense
ENSMUSG00000086430	4930551O13Rik	0.0557834	0.0549812	0	0.0275906	0.0310701	0.0273868	0.112375	0	0.0700522	0.113407	0.0459232	0	0.0241334	0	0.0478219	0.14957	0	0	0.052127	0	0	0.0275098	0.0264524	0.103736	0.048422	0.0494235	0	0.0471827	0.0537995	0.0515468	0	0	0	0.0258342	0.0515554		chr2	4958326	4962179	+	antisense
ENSMUSG00000086432	B430119L08Rik	0.248897	0.552995	0.153587	0.737887	0.509667	0.294758	0.981647	0.478426	0.502366	0.900285	0.647216	0.49823	0.602496	0.583041	0.643297	0	0.5637	0.573733	1.30767	0	0	0	0	0	0	0	0	0	0	0	0	0	0	0	0	0.0020808	chr12	105134107	105136994	+	antisense
ENSMUSG00000086433	1700006D18Rik	0	0	0	0	0	0	0	0	0	0	0	0	0	0	0	0	0	0	0	0	0	0	0	0	0	0	0	0	0	0	0	0	0	0	0		chr7	104746859	104793622	-	antisense
ENSMUSG00000086434	Gm15200	0	0	0	0	0	0	0	0	0	3.49045e-12	0	0	0	0	0.0930986	0	0	0	0	0	0	0	0	0	0.0987211	0	1.08917e-14	0	0	0	0	0	0	0	0		chr10	42417842	42418324	-	antisense
ENSMUSG00000086438	2510003D18Rik	3.94018	4.10477	4.04749	3.28355	2.55475	2.40328	2.45721	2.17164	2.45773	2.82589	2.37959	2.30885	1.58111	2.22487	2.37678	0.18405	0.3243	0.164979	0	0	0	0.0757143	0	0	0.0671583	0	0	0	0	0	0	0.0706876	0	0	0	1.00239e-17	chr3	153513337	153515388	-	antisense
ENSMUSG00000086446	4933426D04Rik	0.0309866	0.252921	0.11585	0.325543	0.192558	0.14414	0.235508	0.398982	0.2845	0.259007	0.298191	0.215406	0.43345	0.32074	0.198235	0.237591	0.217295	0.708452	0.288188	0.328467	0.288676	0.418124	0.381966	0.0575674	0.103694	0.363159	0.151664	0.262385	0.142498	0.0562421	0.198422	0.258418	0.13742	0.135806	0.0563892		chr5	24408387	24412668	+	antisense
ENSMUSG00000086447	Gm13522	0	0	0.0850452	0.0861301	0.0978129	0	0	0	0	0	0.272952	0	0	0	0.0763604	0	0.0846739	0.158091	0.082433	0.0870595	0	0.0866555	0.0840116	0.16354	0.348861	0.153669	0.344721	0.501512	0.315584	0.371484	0.398106	0.547574	0.436439	0.489517	0.494675		chr2	52241436	52243780	+	antisense
ENSMUSG00000086449	9030204H09Rik	0	0	0	0.0509728	0.0575601	0	0.084985	0	0.0441185	0	0	0	0.0450642	0	0.0448179	0.0483245	0	0	0	0	0	0	0.0492051	0	0	0	0	0	0	0	0	0	0	0	0		chr2	35674710	35678905	+	antisense
ENSMUSG00000086450	Gm14077	0	0	0	0	0	0	0	0.00733553	0	0	0	0	0	0.00752886	0	0	0	0	0	0	0	0	0	0	0	0	0	0	0	0	0	0	0	0	0		chr2	141056167	141112727	-	antisense
ENSMUSG00000086453	Gm11457	0.977763	1.35895	0.841692	0.276675	0.341188	0.484994	0.0731145	0.570464	0.269785	0.383933	0.411051	0.121609	0.435035	0.400895	0.479744	0.0734402	0.215628	0.483416	0.294145	0.245941	0	0	0	0.154477	0.0686267	0.0442387	0.0754253	0.105363	0	0	0	0.0804885	0.0821254	0.140984	0	3.2216e-07	chr2	164579742	164595166	-	antisense
ENSMUSG00000086460	Gm12236	0	0	0	0	0	0	0	0	0.823975	0	0	0	0	0	0	0	0	0	0	0	0	0	0	0	0	0	0	0	0	0	0	0	0	0	0		chr11	55328348	55341217	+	antisense
ENSMUSG00000086462	Gm13990	0	0	0	0	0	0	0	0	0	0	0	0	0	0	0	0	0	0	0	0	0	0	0	0	0	0	0	0	0	0	0	0	0	0	0		chr2	116673835	116702904	-	antisense
ENSMUSG00000086465	Gm16049	0	0	0	0	0.0623594	0	0	4.71955e-06	0	0.0641982	0	0	0	0	0.0665004	0.0519216	0.0591708	0.28704	2.21692e-07	0.0557521	0	0	0	0	0	0	0	0	0	6.97472e-06	0	0.0515515	0.0244776	0.00843189	0		chr17	13896413	13897375	-	antisense
ENSMUSG00000086468	2900053O20Rik	0.884245	1.02397	0.517377	0.634957	0.478971	0.127591	0.361777	0.431556	0.510248	0.619768	0.280787	0.20055	0.257399	0.39821	0.53476	0.399997	0.505271	0.296825	0.570322	0.480783	0.121989	0.113289	0.380299	0.622977	0.48322	0.684879	0.719258	0.494345	0.398381	0.373667	0.479782	0.357274	0.47904	0.331118	0.605402	0.0462932	chr11	17853973	17859581	+	antisense
ENSMUSG00000086472	Gm16172	0.224826	0.245957	0.0545541	0.199398	0.135727	0.156627	0.400849	0.0481575	0.0447936	0.256287	0.0885829	0.0880401	0.1399	0.0504697	0.0924784	0.62296	0.15237	0.197614	0.446708	0	0.208395	0.103462	0.10139	0.332592	0.0934801	0.137274	0	0.129728	0.0525713	0.100493	0.159054	0	0	0.237796	0.101766		chr17	45800468	45803158	+	antisense
ENSMUSG00000086480	Gm15287	0.205081	0.275169	0	0.416922	0.182424	0.389987	0.376616	0.39162	0.360272	0.665194	0.685013	0.549608	0.479722	0.549916	0.567875	0.61744	0.676052	0.608291	1.12582	0.783059	0.465714	0.75132	0.513537	0.574724	0.4207	0.0384372	0.0372512	0.322964	0.467475	0.590375	0.389889	0.115431	0.571738	0.533352	0.240176	0.00199649	chr13	112515725	112525332	+	antisense
ENSMUSG00000086483	8030443G20Rik	0	0.0341853	0	0	0	0	0	0	0	0	0.0319146	0.0332423	0	0	0	0	0	0	0	0	0	0	0	0	1.83369e-07	0	1.3908e-10	0	0	0	0	0	0	0	0		chr4	108615448	108644682	-	antisense
ENSMUSG00000086484	A630071L07Rik	0.143067	0.00783066	0	0	0	0	0	0	0	0.00893423	0	0	0.00918437	0	0.0318032	0	0	0	0	0	0	0	0	0	0	0	0	0	0	0	0	0	0	0.00988662	0		chr2	33661336	33669111	+	antisense
ENSMUSG00000086485	Gm15458	0	0	0	0.0455256	0	0	0	0	0	0	0	0	0	0	0	0	0	0	0	0	0	0	0	0	0	0	0	0	0	0	0	0	0	0	0		chr17	27872165	27878437	+	antisense
ENSMUSG00000086486	2310043D23Rik	0	0	0	0	0	0	0.0225658	0	0	0.0114117	0.0113684	0	0	0	0.0117155	0	0	0	0.012798	0.0136452	0	0	0	0.0129676	0	0	0	0.0116557	0.0132811	0	0	0	0	0.0250835	0.0252128		chr14	58125581	58129672	-	antisense
ENSMUSG00000086493	Gm12204	0	0	0	0	0	0	0	0	0	0	0	0	0	0	0	0.143702	0	0	0	0	0	0	0	0	0	0.138154	0	0	0	0	0	0	0	0	0		chr11	51814355	51815413	+	antisense
ENSMUSG00000086499	Gm16217	0	0	0	0	0	0.160153	0.0467319	0	0.182428	0	0.0466045	0.0473228	0	0	0.141064	0.0523601	0	0.051983	0.052719	0	0	0	0	0.0535708	0	0	0	0	0	0	0	0.0515515	0	0.0517513	0		chr10	127033604	127034926	+	antisense
ENSMUSG00000086500	Gm15875	0	0	0	0	0	0	0	0	0	0	0	0	0	0	0	0	0	0	0	0	0	0	0	0	0	0	0	0	0	0	0	0	0	0	0		chr8	11838978	11840400	-	antisense
ENSMUSG00000086504	4930511F01Rik	0	0	0	0	0	0	0	0	0	0	0	0	0	0	0	0	0	0	0	0	0	0	0	0	0	0	0	0	0	0	0	0	0.0723152	0	0		chr2	142728701	142729308	+	antisense
ENSMUSG00000086505	Gm16058	0	0	0	0	0	0	0	0	0	0	0	0	0	0	0	0	0	0	0	0	0	0	0	0	0	0	0	0	0	0	0	0	0	0	0		chr5	27879091	27880415	-	antisense
ENSMUSG00000086506	Gm15911	0	0.0390282	0	0	0	0	0.126489	0.0345544	0	0.157853	0.0328415	0.127486	0.0340548	0	0	0.10767	0.0373731	0	0.0370179	0	0	0.0386344	0	0.0375391	0.0344197	0.0350315	0	0	0.0384868	0	0.038846	0.105444	0	0	0		chr13	55703543	55706144	-	antisense
ENSMUSG00000086507	Gm11206	3.52377e-15	3.7384e-13	2.26141e-08	1.94768e-13	2.22926e-12	4.67934e-11	5.6544e-10	0	0	0.0751288	1.28137e-14	1.1336e-11	1.11143e-11	0	0.035251	0.14562	0.0351298	2.90524e-09	8.28089e-11	0.0808024	0	0	0.0449096	0	6.40685e-16	0.067448	0.0518832	6.03171e-09	0	0	1.30395e-11	4.91088e-10	4.16445e-15	4.79252e-11	2.88308e-15		chr11	79972363	79991131	-	antisense
ENSMUSG00000086514	Gm11747	0	0	0	0	0	0	0	0	0	0.0183144	0.0191966	0.0183539	0.0192659	0	0	0.0204022	0	0	0	0.0227627	0	0	0	0	0	0	0	0	0	0	0	0	0.0200727	0	0		chr11	118305514	118316309	-	antisense
ENSMUSG00000086515	Gm16292	0	0.163478	0.0554478	0	0.0635042	0	0	0.106067	0.0958036	0.0714909	0.209242	0	0.144495	0	0.143581	0.202398	0	0	0	0	0	0	0.0719883	0	0	0	0	0.139659	0	0	0	0.0524995	0	0	0		chr2	70341490	70347256	-	antisense
ENSMUSG00000086517	Gm12534	0	0	0	0	0	0	0	0	0	0	0	0	0	0	0	0	0	0	0	0	0	0	0	0	0	0	0	0	0	0	0	0	0	0	0		chr3	37130255	37131391	+	antisense
ENSMUSG00000086522	Gm4473	0.0518512	0	0	0	0	0	0	0	0	0	0	0	0	0	0	0	0	0	0	0.0510716	0.0953917	0	0	0	0	0	0	0	0	0	0	0	0	0	0		chr10	120336213	120338944	+	antisense
ENSMUSG00000086526	Gm12762	0.172221	0	0.0847501	0	0.188768	0.247172	0.0732653	0.0786189	0.0749405	0	0	0	0.0770656	0.293647	0.0760906	0.233005	0	0.0809283	0	0	0.0830182	0	0	0.621233	0.284582	0.0786011	0	0.208324	0.314558	0.303449	0.3257	0.157029	0.371077	0.157054	0.232236		chr7	35015439	35019094	-	antisense
ENSMUSG00000086527	Gm15856	0.031103	0.0322381	1.41637e-09	0.0623608	0.0336067	2.79169e-10	0.0522533	2.7883e-10	1.11438e-09	0.0262702	0.0259163	8.48869e-10	0.0267563	0.0289381	0.0270925	1.25653e-09	1.24099e-09	2.00041e-09	0.0285925	1.70886e-09	0.0292663	2.44407e-10	1.09752e-09	5.05536e-10	1.52874e-09	8.61041e-10	0.0360596	3.73261e-10	0.0307756	0.0300284	4.83978e-10	8.58143e-10	6.67648e-10	1.58513e-09	5.18919e-10		chr6	121173710	121176171	-	antisense
ENSMUSG00000086528	Gm15731	0	0	0	0	0	0	0	0	0	0	0	0	0	0	0	0	0	0	0	0	0	0	0	0	0	0	0	0.0105602	0	0	0	0	0	0	0		chr5	8037294	8052707	-	antisense
ENSMUSG00000086529	4930471I20Rik	0	0	0	0	0	0	0	0	0	0	0	0	0	0	0	0	0	0	0	0	0	0	0	0	0	0	0	0	0	0	0	0	0	0	0		chr2	155372776	155382666	-	antisense
ENSMUSG00000086530	Gm12910	0	0	0	0	0	0	0	0	0	0	0	0	0	0	0	0	0	0	0	0	0	0	0.042835	0	0	0	0	0	0	0	0	0.0414481	0	0	0		chr4	61773965	61781963	+	antisense
ENSMUSG00000086533	Gm16266	0.716452	0.356555	0.700116	0.549356	0.498813	0.826644	0.513602	0.602945	0.350174	0.207196	0.712205	0.389459	0.455731	0.617566	0.358114	0.231462	0.334379	0.119941	0.335522	0.299385	0.390488	0.184534	0	0	0.0572714	0.11946	0.16171	0	0.202557	0.0604532	0.126818	0.0614801	0	0.121567	0		chr7	19578902	19586571	-	antisense
ENSMUSG00000086536	Gm12264	0.0836596	0.609813	0.290243	0.0827721	0.489283	0.0823568	0.42038	0.405528	0.0707258	0.375121	0.196244	0.320544	0.269787	0.214906	0.141044	0.344867	0.0786034	0	0.0768085	0	0.220179	0.16232	0	0	0.0716066	0.147884	0	0.263944	0.0792332	0.224813	0.0842428	0	0.149761	0	0.221128		chr11	59588788	59593823	-	antisense
ENSMUSG00000086537	Nespas	0.32106	0.457194	0.343884	0.271264	0.115818	0.218192	0.105909	0.101469	0.0600785	0.188734	0.212971	0.179719	0.133195	0.194303	0.179302	0.021316	0.0338985	0.0629338	0.0113281	0.0474348	0	0.0172613	0.0225964	0.0114519	0.021161	0.032715	0.0104261	0.019519	0	0	0.0446179	0.0219415	0	0.0211531	0.0111756		chr2	174106738	174120937	-	antisense
ENSMUSG00000086542	Gm13782	0	0	0	0.13376	0	0	0	0.12499	0	0	0	0	0	0	0	0	0	0	0	0	0	0	0	0	0	0	0	0	0	0	0	0	0	0	0		chr6	30623944	30632266	+	antisense
ENSMUSG00000086544	Gm13704	0	0.0791357	0.0704465	0.151078	0.166116	0.136403	0	0.0716592	0	0.120134	0.0617701	0	0.136923	0	0	0.204355	0	0	0.145109	0.078475	0.0161384	0.100825	0.169458	0.122586	0.0942895	0.220539	0.507422	0.147265	0.170816	0.16784	0.301543	0.122169	0.239888	0.0830292	0.206398		chr2	73434583	73454069	+	antisense
ENSMUSG00000086545	Gm12	0	0	0	0	0	0	0	0	0	0	0.0317969	0	0	0	0	0	0	0	0	0	0	0	0	0	0	0	0	0	0	0	0	0	0	0	0		chr11	98459605	98460900	+	antisense
ENSMUSG00000086546	Gm13709	0	0.0649099	0	0	0	0	0	0	0	0	0	0	0	0	0	0	0	0	0.0544679	0	0	0	0	0	0	0	0	0	0	0	0	0	0	0	0		chr2	73208966	73217354	+	antisense
ENSMUSG00000086550	1810007I06Rik	0	0	0	0	0	0	0	0	0	0	0	0	0	0	0	0	0	0	0	0	0	0	0	0	0	0	0	0	0	0	0	0	0	0	0		chr16	13729929	13737673	+	antisense
ENSMUSG00000086552	A730090H04Rik	0.0168373	0.016621	0.0324205	0	0.0405294	0.0699567	0	0.0311117	0.015468	0.0167703	0.0320944	0	0.0159858	0.0179307	0	0	0	0	0.0157572	0	0	0	0.0157941	0.0159354	0.0146108	0	0.0145053	0	0.0216108	0	0	0.0304964	0	0.0193015	0		chr11	95006367	95020361	+	antisense
ENSMUSG00000086554	9530034E10Rik	0	0	0	0	0	0	0	0	0	0	0	0	0	0	0	0	0.0724774	0	0.0707951	0	0	0	0	0	0	0.0676011	0.127465	0	0.0734249	0.263622	0.0758939	0.259571	0.264403	0.318227	0.137295		chr4	117647641	117666577	+	antisense
ENSMUSG00000086556	Gm15444	0.116561	0.113179	0.399901	0	4.8117e-07	0	0	0.103979	0	0.0973894	0	0	0	0	0	0	0	0.105872	0	0	0	0	3.40072e-06	0.110057	0.10043	0.103367	0	0	0.403463	0.107964	0.117289	0.10592	0	0	0.387669		chr3	96013550	96024091	-	antisense
ENSMUSG00000086561	Gm15540	0.0505194	0.100682	0.0507484	0.147571	0.619252	0.0512042	0.627373	0.174222	0.246513	0.518853	0.241896	0.0856351	0.25105	0.413958	0.249187	0.535335	0.144364	0.417648	0.627797	0	0.527343	0.144981	0.350681	0.633676	0.211997	0.0913532	0	0.205843	0	0.267979	0.0516341	0.137416	0.0960294	0.0475526	0.270436		chr3	142406625	142407645	-	antisense
ENSMUSG00000086565	Gm13133	0.129786	0.0438007	0	0	0	0	0	0	0	0	0	0	0	0	0	0	0	0	0	0	0	0	0	0	0	0	0	0	0	0	0	0	0	0	0		chr4	153924391	153931754	+	antisense
ENSMUSG00000086569	4930542H20Rik	0	0	0	0	0	0	0	0	0	0.0404832	0	0	0	0	0	0	0	0	0	0	0	0	0	0	0	0	0	0	0	0	0	0	0	0	0		chr11	79483874	79488630	-	antisense
ENSMUSG00000086573	Gm15384	0	0.0783444	0.0767536	0	0	0	0.0662235	0	0	0.0668733	0	0.0672133	0	0	0.0687932	0	0	0	0	0	0	0	0	0	0	0	0	0	0	0	0	0	0	0	0		chrX	72796456	72797163	+	antisense
ENSMUSG00000086575	Gm14104	0	0	0	0	0	0	0	0	0	0.114623	0	0	0	0	0	0	0	0	0.126003	0	0	0	0	0	0	0	0	0	0	0	0	0	0	0	0		chr2	132671735	132672992	-	antisense
ENSMUSG00000086578	Gm13583	0	0.00615667	0	0	0	0	0	0	0.0247199	0	0	0	0.0019742	0	0	0	0	0.0321013	0.0314652	0	0.0366339	5.4202e-13	0	0	0	0	0	0	0	0.00673168	0.043234	0	0	0	0		chr2	60388814	60391980	+	antisense
ENSMUSG00000086582	Gm16272	0	0	0	0	0	0	0.187002	0	0	0	0	0	0.102039	0	0	0	0	0	0.107831	0	0	0.113531	0	0.110225	0	0	0	0	0	0	0.117457	0	0	0	0.107206		chr6	39534091	39542783	-	antisense
ENSMUSG00000086584	Gm12002	0	0.0151968	0	0	0.0503231	0	0	0	0	0	0.0126529	0	0.0131543	0	0	0.0422825	0	0.0283058	0.0286708	0	0	0	0	0	0	0	0.0132622	0	0	0.0282645	0	0	0	0	0		chr11	12214517	12251031	+	antisense
ENSMUSG00000086585	Gm16126	0	0	0	0	0	0	0.0978915	0	0.0509281	0	0	0	0	0	0	0	0	0	0.162188	0	0	0	0	0	0	0	0	0	0	0	0	0	0	0	0		chr9	95519330	95548890	-	antisense
ENSMUSG00000086586	Gm11192	0	0	0	0	0	0	0	0	0	0	0	0	0	0	0	0	0	0	0	0	0	0	0	0	0	0	0	0	0	0	0	0	0	0	0		chr11	78092240	78092568	-	antisense
ENSMUSG00000086587	Gm11837	1.22453	1.57779	0.983992	1.65879	1.40184	0.812802	1.67745	1.67546	1.8112	2.0202	1.73433	2.0223	2.36763	2.38102	2.29222	2.62966	2.4962	2.61532	2.83852	2.48846	2.12468	2.24051	2.49474	2.16162	2.45014	2.24056	2.30498	2.13567	1.85276	1.72241	1.7061	1.5571	1.42581	1.97965	1.86642	4.90555e-07	chr4	14857055	14880177	+	antisense
ENSMUSG00000086591	6030455H03Rik	0.244924	0.300397	0.295595	0.659398	1.2283	0.886602	0.716992	0.777019	0.774755	0.723175	0.64019	0.712921	0.905205	0.353508	0.681236	0.398276	0.413201	0.765376	0.62421	0.410879	0.396701	0.3168	0.341197	0.268337	0.229941	0.259064	0.228027	0.372218	0.187949	0.038539	0.185594	0.208681	0.235446	0.206827	0.20106	4.80547e-06	chr11	69262050	69267178	+	antisense
ENSMUSG00000086592	Gm12682	0	0	0	0	0	0	0	0	0	0	0	0	0	0	0	0	0	0	0	0	0	0	0	0	0	0	0	0	0	0	0	0	0	0	0		chr4	99329232	99379663	-	antisense
ENSMUSG00000086594	4930505H01Rik	0	0	0.0365822	0	0	0	0	0	0	0.108661	0.0309394	0	0.0321305	0	0	0	0	0.130542	0	0	0	0	0.341378	0	0.115323	0.115382	0	0.10484	0.152433	0.120607	0.251244	0.114532	0.122478	0.117861	0.132288		chr17	59135674	59164404	+	antisense
ENSMUSG00000086595	Gm12214	0	0	0	0	0	0	0	0	0	0	0	0	0	0	0	0	0	0	0	0	0	0	0	0	0	0	0	0	0	0	0	0	0	0	0		chr11	53537455	53538120	-	antisense
ENSMUSG00000086598	Gm13718	0	0	0	0	0	0	0	0	0	0	0	0	0	0.055254	0	0	0	0	0	0	0	0	0	0	0	0	0	0	0	0	0	0	0	0	0		chr2	84499236	84506463	+	antisense
ENSMUSG00000086601	Gm16257	0.0896186	0	0	0	0.0732392	0.045826	0	0	0.0668096	0	0	0	0	0	0	0	0	0.0125847	0	0	0	0	0	0	0	0	0	0.0935604	0.109368	0	0	0	0.0892949	0	0		chr15	97590839	97597392	+	antisense
ENSMUSG00000086606	Gm13205	0.765031	0.900291	0.956932	0.665354	0.327601	1.02911	0.909256	0.891117	0.855153	0.727203	0.576157	0.55199	0.485623	0.506824	0.357426	0.228069	0.401096	0.121479	0.0648615	0.353323	0.124416	0.18653	0.240262	0.351462	0.503507	0.398622	0.382146	0.167344	0.193444	0.242343	0.415141	0.513513	0.123808	0.401198	0.408608	1.53047e-05	chr4	148321601	148323023	-	antisense
ENSMUSG00000086608	4930562D21Rik	0	0	0	0	0	0	0	0	0	0	0	0	0	0	0	0	0	0	0	0	0	0	0	0	0	0	0	0	0	0	0	0	0	0	0.0146982		chr9	79536583	79538714	+	antisense
ENSMUSG00000086612	Gm12064	0.0697214	0	0	0	0	0	0	0	0	0	0	0	0	0	0.059797	0	0	0	0	0	0	0	0	0	0	0	0	0	0	0	0	0	0	0	0		chr11	23999688	24015405	-	antisense
ENSMUSG00000086614	Gm14330	0	0	0	0	0	0	0	0	0	0	0	0	0	0	0	0	0	0	0	0	0	0	0	0	0	0	0	0	0	0	0	0	0	0	0		chr6	135825523	135832592	+	antisense
ENSMUSG00000086618	Gm13256	0	0	0.070983	0	0	0	0	0	0	0	0	0	0	0	0	0	0	0	0	0	0	0	0	0	0	0	0	0	0	0	0	0	0	0	0		chr2	9798883	9800496	+	antisense
ENSMUSG00000086620	Gm14157	0.0450762	0.0661476	0	0	0.0497891	0.0220476	0.0186768	0.0392334	0	0	0	0	0.0194452	0	0.0194409	0.0209648	0	0.020962	0	0	0	0	0	0	0	0	0	0	0	0	0	0	0.0214017	0	0		chr2	151691051	151692696	-	antisense
ENSMUSG00000086621	Gm13348	0	0	0	0	0	0	0	0	0	0	0	0.0404969	0	0	0	0	0	0	0	0	0	0	0	0	0	0	0	0	0	0	0	0	0	0	0		chr2	19555661	19558613	-	antisense
ENSMUSG00000086624	Gm16130	0	0	0	0	0	0	0	0	0	0	0	0	0	0	0	0	0	0	0	0	0	0	0	0	0	0	0	0	0	0	0	0	0	0	0		chr9	57880081	57896804	+	antisense
ENSMUSG00000086625	Gm11831	0	0	0	0	0	0	0	0	0	0.0354812	0	0	0	0	0	0.0406268	0	0	0	0	0	0	0	0	0	0	0	0	0	0	0	0	0	0	0		chr4	11428603	11429986	-	antisense
ENSMUSG00000086630	Gm14397	0	0	0	0	0	0	0	0	0	0	0	0	0	0	0	0	0	0	0	0	0	0	0	0	0	0	0	0	0	0	0	0	0	0	0		chr2	164984912	164989469	+	antisense
ENSMUSG00000086636	Gm12949	0	0	0	0	0	0	0.109582	0	0	0	0	0	0	0	0	0	0	0	0	0	0	0	0	0	0	0	0	0	0	0	0	0	0	0	0		chr11	62336243	62337044	+	antisense
ENSMUSG00000086643	Gm15687	0	0	0	0	0	0	0	0	0	0	0	0	0	0	0	0	0	0	0	0	0	0	0	0	0	0	0	0	0	0	0	0	0	0	0		chr6	145004909	145008412	+	antisense
ENSMUSG00000086645	Gm15743	0	0	0	0	0	0	0	0	0	0	0	0	0	0	0	0	0	0	0	0.0796016	0	0	0	0	0	0	2.84861e-10	0.217071	0	0	0	0	0	0	0		chr16	31427962	31428377	-	antisense
ENSMUSG00000086648	Gm15511	0	0	0	0	0.0728937	0	0	0	0	0	0	0	0	0	0	0	0	0	0	0	0	0	0	0	0	0	0	0	0	0	0	0	0	0	0		chr9	69196696	69212054	-	antisense
ENSMUSG00000086652	Gm14029	0.0213519	0.0622856	0.0610996	0.10181	0.0919277	0.0411698	0.102412	0.158894	0.0877997	0.119859	0.16662	0.184105	0.140093	0.261343	0.22134	0.2036	0.11677	0.0959651	0.170492	0.102777	0.115734	0.0414223	0.0398004	0.0401331	0.0368111	0.0741314	0	0.0180969	0.100128	0.058329	0	0.0575452	0	0	0.0197227		chr2	129008218	129009683	-	antisense
ENSMUSG00000086654	Gm13165	0	0	0	0	0	0	0	0	0	0	0	0	0	0	0	0	0	0	0	0	0	0	0	0	0	0	0	0	0	0	0	0	0	0	0		chr4	146134923	146173133	-	antisense
ENSMUSG00000086656	Gm15701	0	0	0	0	0	0	0	0	0	0	0	0	0	0	0	0	0	0	0	0	0	0	0	0	0	0	0	0	0	0	0	0	0	0	0		chr5	136578474	136580306	-	antisense
ENSMUSG00000086657	4921530L18Rik	0.861943	0.570351	0.487362	0.554109	0.519546	0.318905	1.13822	1.00346	0.464473	0.949613	0.758724	0.766472	0.635502	0.561348	0.501199	0.573129	0.591208	0.80697	0.746281	0.585566	0.261745	0.383475	0.483045	0.615771	0.425663	0.231125	0.286869	0.224145	0.437337	0.421346	0.292884	0.469761	0.25297	0.599324	0.553481	0.00697673	chr2	13991959	13995561	-	antisense
ENSMUSG00000086659	Gm14146	0	0	0	0	0	0	0	0	0	0	0	0	0	0	0	0	0	0	0	0	0	0	0	0	0	0	0	0	0	0	0	0	0	0	0		chr2	151287781	151295349	-	antisense
ENSMUSG00000086669	AA645442	0	0	0	0	0	0	0	0.195969	0	0	0	0	0	0	0	0	0	0	0	0	0	0	0	0.205556	0.186147	0.516326	0	0	0	0	0	0	0.201766	0.659061	0		chr2	27182224	27186817	+	antisense
ENSMUSG00000086671	Gm13618	0	0	0	0	0	0	0	0	0	0	0	0	0	0	0	0	0	0	0	0	0	0	0	0	0	0	0	0	0	0	0	0	0	0	0		chr2	66025893	66030870	+	antisense
ENSMUSG00000086674	Gm12283	0	0	0	0	0	0	0	0	0	0	0	0	0	0	0	0	0	0	0	0	0	0	0	0	0	0	0	0	0	0	0	0	0	0	0		chr11	62574738	62579056	+	antisense
ENSMUSG00000086677	Gm12284	0	0.029493	0.0572698	0.167596	0.0652482	0.0856521	0.208128	0.196486	0.168054	0.294281	0.186113	0.120463	0.0509008	0.291052	0.0256476	0.107676	0.0282616	0.107361	0.0823279	0	0.0554203	0	0.0281199	0	0	0	0.0758901	0.0252735	0	0	0	0.0540025	0	0.0274472	0		chr11	62732581	62735094	-	antisense
ENSMUSG00000086679	Gm15551	0	0	0	0	0	0	0	0	0	0	0	0	0	0	0	0	0	0	0	0.0703786	0	0	0	0	0	0	0	0	0	0	0.0712283	0	0.0665432	0.0653783	0.0660795		chr3	126370247	126371950	-	antisense
ENSMUSG00000086680	Gm11592	0	0.104422	0	0.0529151	0	0	0.0447665	0	0.0457125	0.0888503	0	0	0.0467498	0.0951083	0.0464459	0.0501057	0	0.0497739	0	0	0	0	0	0	0	0	0	0	0	0	0	0	0	0.0495799	0		chr11	97141442	97144211	+	antisense
ENSMUSG00000086681	Gm16178	0	0.0961762	0	0	0	0	0	0	0	0.0414503	0	0	0	0	0	0.0460236	0	0	0	0	0	0	0	0	0	0	0	0	0	0	0	0	0	0	0		chr8	63596402	63673445	-	antisense
ENSMUSG00000086683	Gm12867	0.914051	0.692276	0.311682	0.0855353	0.0971284	0.168806	0.0730066	0	0	0	0	0	0	0	0	0.0816339	0	0	0.0818607	0	0.0827256	0	0	0	0	0	0	0	0	0	0	0	0	0	0		chr4	118802897	118803606	-	antisense
ENSMUSG00000086689	Gm16876	0.124624	0	0.0411943	0	0	0	0	0	0	0	0	0	0	0	0	0	0	0	0	0	0	0	0	0.0404356	0	0	0	0	0	0	0	0	0	0.0391221	0		chr12	92923105	92932030	+	antisense
ENSMUSG00000086690	4933406J10Rik	0	0	0	0	0	0	0	0	0	0	0	0	0	0	0	0	0	0	0	0	0	0	0	0	0	0	0	0.0267865	0	0	0	0	0.0295093	0	0		chr7	89891878	89904154	-	antisense
ENSMUSG00000086694	Gm16237	0	0	0	0	0.0241321	0.0212587	0	0	0	0	0	0	0	0	0	0	0	0	0	0	0	0	0	0	0	0	0	0	0	0	0	0	0	0	0		chr8	127748300	127751223	-	antisense
ENSMUSG00000086695	Gm15247	0.306697	0.313497	0	0.382471	0.334244	0.311751	0	0.355697	0.179707	0.408921	0.0899737	0.260904	0.348731	0.097722	0.0937132	0	0	0.203293	0.377722	0.468742	0	0.106829	0.103656	0	0.0946513	0.354338	0.181622	0.0892916	0.295667	0	0.11023	0	0	0	0.195246		chrX	166423733	166424871	-	antisense
ENSMUSG00000086700	Gm15747	0	0	0	0.0411549	0.0962102	0	0.0674801	0.132638	0	0	0	0	0	0	0	0	0	0	0	0	0.0822239	0	0	0	0	0	0	0	0	0	0.0788524	0	0	0	0		chr5	123843658	123847966	-	antisense
ENSMUSG00000086701	Gm13595	0	0	0	0	0	0	0	0	0	0	0	0	0	0	0	0	0	0	0	0	0	0	0	0	0	0	0	0	0	0	0	0	0	0	0		chr2	65347322	65350662	+	antisense
ENSMUSG00000086703	4930507D10Rik	0	0	0	0	0	0	0	0	0	0	0	0	0	0	0	0	0	0	0	0	0	0	0	0	0	0	0	0	0	0	0	0	0	0	0		chr11	80663883	80671802	-	antisense
ENSMUSG00000086704	Gm14582	0	0.0482873	0	0	0	0.0475921	0	0	0	0	0	0	0	0	0	0	0	0.0227827	0	0	0	0	0	0	0.0425221	0	0	0	0	0	0	0	0	0	0		chrX	49649358	49686856	+	antisense
ENSMUSG00000086706	Gm15848	0.0380765	0	0	0.0957766	0	0	0.0620905	0.143935	0.0321099	0.137362	0.159664	0.167603	0.0959919	0.161983	0.219927	0.178525	0.0359826	0.177797	0.252958	0	0.263516	0.218001	0.408974	0.182481	0.305042	0.0666429	0	0.0810579	0	0.103021	0.286791	0.0346559	0.152755	0	0.0912306		chr1	132706554	132720661	-	antisense
ENSMUSG00000086708	Gm15577	0	0	0	0	0	0	0	0	0	0	0	0	0	0	0	0	0	0.0109414	0	0	0	0	0	0	0	0	0	0	0	0	0	0	0	0	0		chr3	156566827	156583744	-	antisense
ENSMUSG00000086709	Gm16263	0	0	0	0	0	0	0	0	0	0	0	0	0	0	0	0	0	0	0	0	0	0	0	0	0	0	0	0	0	0	0	0	0	0	0		chr13	119484099	119504203	-	antisense
ENSMUSG00000086717	Gm15655	1.23033	0.865269	0.141502	0.249887	0.976249	0.790614	1.64618	1.06055	0.0301126	1.59126	0.763583	1.03641	1.72512	0.981175	1.03335	2.09068	1.19658	2.03722e-05	1.87633	0.813984	1.00756	0.358879	1.37248	0.964079	7.99614e-06	4.06471e-09	1.04816e-06	0.415211	0.566798	1.01553	0.573057	7.41466e-07	1.07763	0.450039	1.33626	0.567046	chr8	118228978	118231133	+	antisense
ENSMUSG00000086718	Gm16069	0	0.101657	0.075495	0	0.188154	0	0	0	0.0762574	0	0	0	0.0854047	0	0.0698558	0	0	0	0	0	0	0	0	0.221547	0	0	0	0	0	0	0.0819714	0	0.0762037	0.103504	0		chr3	88984677	88986215	-	antisense
ENSMUSG00000086719	Gm16275	0	0	0	0	0	0	0	0.0407613	0	0.03875	0	0	0	0	0	0.0430354	0	0	0.0433869	0.0459023	0	0	0	0	0.0403223	0	0	0	0	0	0	0	0	0	0		chr17	23908808	23914730	+	antisense
ENSMUSG00000086720	Gm13851	0	0	0	0	0	0	0	0	0	0	0	0	0	0	0	0	0	0	0	0	0	0	0	0	0	0	0	0	0	0	0	0	0	0	0		chr6	32253829	32266614	+	antisense
ENSMUSG00000086722	Gm15499	0	0	0	0	0	0	0	0	0	0	0	0	0	0	0	0	0	0	0	0	0	0	0	0	0	0	0	0	0	0	0	0	0	0	0		chr6	145390276	145392548	+	antisense
ENSMUSG00000086728	2410133F24Rik	0.256338	0.560599	0.551746	0.582634	0.512846	0.313881	0.754767	0.837439	0.702127	0.21409	0.575257	0.462914	0.316556	0.782036	0.703452	0.760661	0.93613	0.782311	0.700552	0.890525	0.534238	0.730749	0.454613	0.748583	0.513749	0.786998	0.596761	0	0.72558	0.614699	0.830462	0.685443	0.483264	0.737865	0.633376		chr9	56947757	56979097	-	antisense
ENSMUSG00000086729	Gm15589	0	0	0	0	0	0	0	0	0	0	0	0	0	0	0	0	0	0	0	0	0	0	0	0	0	0	0	0	0	0	0	0	0	0	0		chr5	23839741	23843034	+	antisense
ENSMUSG00000086735	Gm13977	0.00647205	0	0	0	0	0	0.00532515	0	0	0.0160615	0	0.010712	0	0.00574468	0.00553986	0	0	0	0.00606581	0	0	0	0	0	0	0	0	0	0	0	0	0	0	0	0		chr2	115382522	115407291	-	antisense
ENSMUSG00000086737	Gm13763	0	0	0	0	0	0	0	0	0	0	0	0	0	0	0	0	0	0	0	0	0	0	0	0	0	0	0	0	0	0	0	0	0	0	0		chr2	88771107	88778170	-	antisense
ENSMUSG00000086739	Gm4409	0	0	0	0	0	0	0	0	0	0	0	0	0	0	0	0	0	0	0	0	0	0	0	0	0	0	0	0	0	0	0	0	0	0	0		chr6	79876408	79973150	-	antisense
ENSMUSG00000086740	Gm17029	0.0490057	0.0219197	0.00897906	0.0480807	0.0502807	0.0315021	0.03773	0.020147	0.0309409	0.0304748	0.0434257	0.0153314	0.00998328	0.0164424	0.00994167	0.0265566	5.65565e-12	0.0212031	0.128877	0.023042	0.0814176	0.018032	0.0213248	0.0322366	0.0202804	0.0104624	1.36588e-08	0.0201715	0.00892474	0.0193748	0	9.9202e-08	0.0552526	0.00853775	0.0314546		chr4	148334406	148358780	+	antisense
ENSMUSG00000086741	Gm15816	0.267312	0.31258	0.101941	0.0674268	0.0563742	0.145054	0.161306	0.0290856	0.0286141	0.284763	0.108686	0.0418529	0	0	0.0573414	0	0.0367669	0.0163701	0.0160548	0	0	0	0	0	0.0155891	0	0.0152802	0	0	0	0	0	0	0	0		chr8	24249266	24260057	-	antisense
ENSMUSG00000086745	2410057H14Rik	0	0	0	0.0590182	0	0	0	0	0	0	0.0980991	0	0	0.0542827	0	0	0	0	0	0	0.0569515	0	0	0	0	0	0	0	0	0	0	0	0	0	0		chr3	102524154	102539340	-	antisense
ENSMUSG00000086746	Gm15222	0	0	0.138091	0	0	0	0	0.203825	0.123495	0.122139	0.257329	0	0.306683	0.223179	0.37486	0.574068	0	0.241302	0.217241	0	0	0	0	0	0.205855	0.136748	0	0.1169	0.233027	0	0.117586	0	0	0	0.473864		chr14	47007194	47008957	+	antisense
ENSMUSG00000086750	Gm11770	0	0	0	0	0	0	0	0	0	0	0	0	0	0	0	0	0	0	0	0	0	0	0	0	0	0	0	0	0	0	0	0	0	0	0		chr11	120076396	120078307	-	antisense
ENSMUSG00000086754	Gm16098	0.0648424	0.222022	1.82595e-14	0.101183	0.0985468	0.28499	0.173802	0.0592628	0.187043	0.239629	2.22399e-07	0	0.187631	0.404133	0.171408	0.152463	0.106666	3.51491e-10	0.335112	0.302206	0.12144	0.00791861	0.0378884	0.0600893	0.00899175	0.0464024	0.0684171	0.0288567	0.21073	0.180159	0.0866501	0.147133	0.263691	0.0563593	0.029787		chr2	155652524	155653689	+	antisense
ENSMUSG00000086756	Gm14051	0	0	0	0	0	0	0	0	0	0	0	0	0	0	0	0	0	0	0	0	0	0	0.223568	0	0	0.108888	0	0	0	0	0	0	0	0	0		chr2	131970269	132045986	+	antisense
ENSMUSG00000086761	Gm11666	0	0	0	0	0	0	0	0.00919054	0.00974792	0	0	0	0	0	0	0	0	0	0	0	0	0	0	0	0	0	0	0	0	0	0	0	0	0	0		chr11	108390411	108394978	-	antisense
ENSMUSG00000086762	Gm14546	0	0	0	0	0	0	0	0	0	0	0	0	0	0	0	0	0.016036	0	0	0	0	0	0	0	0	0	0	0	0	0	0.0165654	0	0	0	0		chr6	34240265	34274249	+	antisense
ENSMUSG00000086763	B230378P21Rik	0.0682289	0.0541694	0.153899	0.105832	0.146466	0.0918374	0.131704	0.181661	0.228001	0.26421	0.0997669	0.28319	0.412273	0.291065	0.103776	0.259394	0.196489	0.237545	0.206783	0.0808488	0.136804	0.179517	0.101171	0.102081	0.11638	0.0956015	0.180756	0.219892	0.0786683	0.0875076	0.129808	0.0622216	0.0510321	0.0379914	0.0382111		chr6	32461073	32465576	+	antisense
ENSMUSG00000086766	Gm15969	0	0	0	0	0	0	0	0	0	0	0	0	0	0	0	0	0	0	0	0	0	0	0	0	0	0	0	0	0	0	0	0	0	0	0		chr4	148287620	148288433	-	antisense
ENSMUSG00000086767	Gm13070	0	0	0	0	0	0	0	0	0	0	0	0	0	0.110321	0	0	0	0	0	0	0	0	0	0	0	0	0	0	0	0	0	0	0	0	0		chr4	149278115	149282258	+	antisense
ENSMUSG00000086769	Gm15587	0	0.0152683	0	0.00748859	0	0.0466383	0	0	0	0.00635778	0.00632384	0	0.00651959	0	0.00664585	0.0213359	0	0.00705144	0.0283648	0	0	0.00754773	0	0.014556	0	0	0.00654186	0.0195119	0	0.0140678	0	0	0.00708539	0.0141214	0.00713412		chr5	23872010	23889432	-	antisense
ENSMUSG00000086770	Gm15351	0	0	0	0	0	0	0	0	0	0	0	0	0	0	0	0	0	0	0	0	0	0	0	0	0	0	0	0	0	0	0	0	0	0	0		chr8	12899146	12915758	-	antisense
ENSMUSG00000086772	Gm11705	7.15588	5.80614	0	0	0	0	0	0	0	6.62515	0	0	0	0	0	0	0	0	6.50746	6.3852	0	0	0	0	0	0	0	0	0	0	0	0	0	0	0	0.00120488	chr11	106886995	106887221	+	antisense
ENSMUSG00000086773	Gm16192	0.179324	0.286828	0.217367	0.143369	0	0.509142	0.357081	0.473476	0.36289	0.258441	0.294788	0	0.397376	0.30575	0.420509	0.323447	0.384197	0.217463	0.25116	0.0700808	0.138638	0.203085	0.123697	0.0758599	0.119839	0	0.0559668	0.0588706	0.193349	0.191558	0	0	0.110591	0.0956334	0.032564		chr8	42125110	42127407	+	antisense
ENSMUSG00000086774	Gm11915	0	0	0	0.129623	0	0	0	0	0	0.11304	0	0	0	0	0	0	0	0	0.124413	0	0	0	0	0	0	0	0	0	0	0	0	0	0	0	0		chr4	28741447	28742226	-	antisense
ENSMUSG00000086775	5730588L14Rik	0	0	0	0	0.00733164	0.00643561	0.181541	0	0	0.00551903	0.0553631	0.0562969	0	0.00590004	0.0631753	0	0.304463	0	0.00622961	0.0131736	0	0	0	0	0.00577181	0	0	0	0	0	0	0	0.0624478	0	0		chr2	26495892	26501464	+	antisense
ENSMUSG00000086776	Gm15100	0	0	0	0	0	0	0	0	0	0	0	0	0	0	0	0	0	0	0	0	0	0	0	0	0	0	0	0	0	0	0	0	0	0	0		chrX	145881428	145882128	-	antisense
ENSMUSG00000086789	Gm12228	0	0	0	0	0	0	0	0	0	0	0	0	0	0	0	0	0	0	0	0	0	0	0	0	0	0	0	0	0	0	0	0	0	0	0		chr11	54633421	54638469	+	antisense
ENSMUSG00000086791	Gm12147	0	0	0	0	0	0	0	0	0	0	0	0	0	0	0	0	0	0	0	0	0	0	0	0	0	0	0	0	0	0	0	0	0	0	0		chr11	43073293	43124590	-	antisense
ENSMUSG00000086792	Gm12364	0	0	0	0	0	0	0	0	0	0.0559246	0	0	0	0	0	0	0.0636795	0	0	0	0	0	0	0	0	0	0	0	0	0	0	0	0	0	0.0618525		chr4	34909469	34914214	+	antisense
ENSMUSG00000086796	4932702P03Rik	0.0112064	0.0401787	0.0394349	0.0517095	2.48656e-10	0.0218741	0.100209	0.0543156	0.0343501	0.0945271	0.0244995	0.0349881	0.0361674	0.0384776	0.0326657	0.136381	0.0281359	0.0408938	0.0860383	0.0321356	0.0402354	0.0416	0.0568547	0.108398	0.0442156	0.00983378	0.0264589	0.00948596	0.0108232	0.0494699	0.0186773	0.0375834	0.112385	0.0777189	0.0489307		chr13	24997462	25006141	+	antisense
ENSMUSG00000086797	Gm12965	0	0	0.129165	0.379117	0.547924	0	0.229296	0.247116	0.337959	0.395657	0.227644	0.121518	0	0	1.74008e-07	0.3295	0.137502	0	0	0	0	0	0	0	0	0	0	0	0	0.255854	0.145851	0	0.133491	0	4.30897e-08		chr4	129300855	129301336	+	antisense
ENSMUSG00000086798	Gm16222	0	0	0	0	0	0	0	0	0	0	0	0	0	0.0198203	0	0	0	0	0	0	0	0	0	0	0	0	0	0	0	0	0	0	0	0	0		chr10	75541362	75543247	+	antisense
ENSMUSG00000086806	Gm13054	0	0	0	0	0.0427102	0	0.0319626	0	1.76944e-07	0	0	0	0	0	0.033231	0	0	0	0.0361726	0	0	0	0	0	0	0	0	0	0	0	0	0	0	0	0		chr4	147375200	147378123	-	antisense
ENSMUSG00000086814	Gm15677	0	0	8.29944e-11	0.0455331	0	0	0	0	0	0	0	0	0	0	0	0	0	0	0	0	0	0	0	0	0	0	0	0	0	0	0	0	0	0	0		chr7	139345854	139346984	+	antisense
ENSMUSG00000086818	1810035I16Rik	0	0	0	0	0	0	0	0	0	0	0	0	0	0	0	0	0	0	0	0.160902	0	0	0.548276	0	0	0	0	0	0	0	0	0	0.154437	0	0		chr4	141400236	141402905	+	antisense
ENSMUSG00000086819	Gm13613	0.0201336	0	0.0193226	0	0.0440711	0.057544	0.0327891	0.0684246	0	0.065432	0	0.0809894	0.0507268	0.0179064	0	0.0546808	0.0188419	0.0367734	0.0553946	0.0197917	0.0371223	0.0576873	0.0373462	0.179022	0.0681253	0	0.0172064	0.0502784	0.0381084	0.072421	0.0388967	0.105779	0.125693	0.157236	0.125307		chr2	69086364	69110548	+	antisense
ENSMUSG00000086820	Gm11465	0.0957682	0.180973	0.0914081	0	0	0.0942516	0.154181	0.165373	0.08095	0	0	0	0	0	0.0821835	0.0884602	0	0.0872931	0.0886237	0	0.0896737	0	0	0	0	0	0	0	0	0.0886355	0	0.0870825	0	0.0870289	0		chr2	165705525	165707556	+	antisense
ENSMUSG00000086824	4930448D08Rik	0	0	0	0	0	0	0	0	0.0196868	0	0	0	0	0	0	0.0428803	0	0.021557	0.0433571	0	0	0.0228197	0.0219263	0.0221057	0.0402444	0.0206712	0	0	0	0	0	0	0	0	0.0215757		chr18	70129331	70132020	+	antisense
ENSMUSG00000086826	Gm11739	0.132887	0.0448835	0.0439721	0.170692	0.145938	0.0445434	0.212365	0.0399538	0.0385068	0.279361	0.0375634	0	0.151134	0.040646	0.039129	0.161926	0.165468	0.0827593	0.201244	0.0450326	0.124417	0.0445472	0.16462	0.125879	0.115551	0.155295	0.039159	0.2156	0.0866751	0.12299	0.211765	0.0819441	0.0836061	0.160285	0.236084		chr11	116327633	116335588	+	antisense
ENSMUSG00000086828	Gm15579	0	0	0	0.0419686	0	0	0	0	0	0	0	0	0.0369563	0	0	0	0	0	0	0	0	0	0	0	0	0	0	0	0	0	0	0	0	0	0		chr7	150786039	150787204	+	antisense
ENSMUSG00000086831	Gm14280	0	0	0	0	0	0	0	0	0	0	0	0	0	0	0	0	0	0	0	0	0	0	0	0	0	0	0	0	0	0	0	0	0	0	0		chr2	131478633	131547574	-	antisense
ENSMUSG00000086834	Gm14547	0	0	0	0	0	0	0	0	0	0	0	0	0	0	0	0	0	0	0	0	0	0	0	0	0	0	0	0	0	0	0	0	0	0	0		chr6	34677221	34685389	-	antisense
ENSMUSG00000086835	Gm11775	0	0	0	0	0	0	0	0	0	0	0	0	0	0	0	0	0	0	0	0	0	0.0429411	0	0	0	0	0	0	0	0	2.88308e-15	0	0	0	3.20343e-16		chr11	120890716	120913671	+	antisense
ENSMUSG00000086836	Gm13748	0	0	0	0.22856	0	0	0	0.110854	0	0	0	0	0.107872	0	0	0	0	0	0	0	0	0	0	0	0	0	0	0	0	0	0	0	0	0	0		chr1	64125228	64137356	+	antisense
ENSMUSG00000086838	Gm16212	0	0	0	0	0	0	0	0	0	0	0	0	0	0	0	0	0	0	0	0	0	0	0	0	0	0	0	0	0	0	0	0	0	0	0		chr10	67488198	67489374	-	antisense
ENSMUSG00000086839	Gm11973	0.146756	0.0727236	0.21133	1.2681e-08	0.0877757	2.32361e-05	0.0634008	2.03338e-08	0.0375052	0.0574501	0.0662021	1.54047e-07	4.49075e-10	0.0863991	6.25759e-09	0.035443	8.68068e-08	0.0694694	3.09685e-10	0.0386031	0.0351149	0.0451797	3.0466e-08	0.0738053	0.0703888	8.39943e-08	0.0650008	0.124885	0.0380903	2.48718e-10	0.11924	4.28e-08	0.0358179	0.0385889	0.078856		chr11	6375428	6393538	+	antisense
ENSMUSG00000086845	Gm13010	0.112004	0.179289	0.108114	0.395719	0.199642	0.274574	0.26198	0.248124	0.320891	0.342588	0.0925242	0.0936955	0.127376	0.034092	0.0963148	0.0699808	0	0.0696817	0	0.145698	0.0358053	0	0.203681	0	0	0	0	0	0	0	0	0	0.137362	0	0		chr4	136992494	136994310	-	antisense
ENSMUSG00000086850	Gm13257	0	0	0	0	0	0	0	0	0	0	0	0	0	0	0	0	0	0	0	0	0	0	0	0	0	0	0	0	0	0	0	0	0	0	0		chr4	133035271	133038441	-	antisense
ENSMUSG00000086854	Gm13781	0	0	0	0	0	0	0	0	0	0	0	0	0.0682256	0	0	0	0	0	0	0	0	0	0	0	0	0	0	0	0	0	0	0	0	0	0		chr6	30523153	30526035	-	antisense
ENSMUSG00000086862	Gm13546	0.0307484	0.0890103	0	0	0.0338816	0	0.0502243	0.0267849	0.0513856	0.0506902	0.0985827	0.0997276	0.0522708	0.0273467	0.0522076	0.0563065	0.165999	0	0.0568772	0	0	0.0300267	0	0.0290922	0	0	0	0	0	0	0.0300809	0	0	0	0		chr2	58016412	58029474	+	antisense
ENSMUSG00000086863	Gm15543	0	0	0	0	0.145827	0	0.110158	0	0.112551	0	0.109439	0.112286	0.116706	0	0	0	0.127054	0	0	0	0	0	0	0	0	0	0	0	0	0	0	0	0	0	0		chr6	145130795	145136150	+	antisense
ENSMUSG00000086864	A630077J23Rik	0	0	0	0	0	0	0	0	0	0	0	0	0	0	0	0	0	0	0.031016	0	0	0	0	0	0	0	0	0	0	0	0	0	0	0	0		chr4	43768995	43772336	+	antisense
ENSMUSG00000086866	4930512H18Rik	0	2.6325e-06	2.46855e-06	2.1904e-06	0	0	2.18708e-06	3.26313e-06	0	2.09996e-06	0	0	2.07599e-06	0	0	2.4778e-06	0	0	2.34972e-06	0	0	0	0	0	2.33291e-06	0	0	2.26147e-06	2.36381e-06	2.19559e-06	2.37058e-06	0	0	2.36629e-06	0		chr8	64327803	64401631	+	antisense
ENSMUSG00000086867	Gm4577	0	0	0	0	0	0.045351	0	0.0406101	0	0.0387212	0	0	0.0399838	0	0	0	0	0	0	0	0	0	0	0	0	0	0	0	0	0	0	0	0	0	0		chr17	35840841	35845189	+	antisense
ENSMUSG00000086868	Gm15883	0.395977	0.30284	0.319596	0.533408	0.434976	0.435827	0.919823	0.590217	0.658658	0.755934	1.09838	0.938046	0.900402	1.20736	1.09623	1.23077	1.5215	1.30746	1.61955	2.23486	1.94187	1.73866	1.69667	1.75351	1.84053	1.26231	0.970599	1.39998	1.48372	1.61453	1.54444	1.33507	1.30814	2.03912	1.55665	8.42751e-08	chr7	27909500	27915693	-	antisense
ENSMUSG00000086870	Gm15288	0	0	0	0	0	0	0	0	0	0	0	0	0	0	0	0	0	0	0	0	0	0	0	0	0	0	0	0	0	0	0	0	0	0	0		chr13	112351580	112358761	-	antisense
ENSMUSG00000086874	Gm13175	0	0	0	0	0	0	0	0	0	0	0	0	0	0	0	0	0	0	0	0	0	0	0	0	0	0	0	0	0	0	0	0	0	0	0		chr2	4379480	4387716	-	antisense
ENSMUSG00000086876	Gm12828	0	0	0	0	0	0	0	0	0	0	0	0	0	0	0	0	0	0	0	0	0	0	0	0	0	0	0	0	0	0	0	0	0	0	0		chr4	117118555	117127645	+	antisense
ENSMUSG00000086881	Gm13594	0.16161	0.231062	0.360099	0.297905	0.477996	0.0818274	1.01507	0.876893	1.29139	0.712715	0.523722	0.716558	0.691374	1.24696	1.08007	0.727085	1.04951	1.50412	1.0678	0.811437	0.472468	1.06691	0.786741	0.223903	0.54446	0.50518	0.588014	0.473038	0.891565	0.523354	0.669845	0.46081	0.349207	0.620237	0.284148	0.000292377	chr2	65076813	65077732	+	antisense
ENSMUSG00000086884	Gm16225	0	0	0	0	0	0	0.195621	0	0	0	0	0.200037	0	0	0	0	0	0	0	0	0	0	0	0	0	0	0	0	0	0	0	0	0	0	0		chr4	134674136	134676362	-	antisense
ENSMUSG00000086886	Gm15135	0.222435	0.670472	0.738008	0	1.19275	0.831419	5.42577e-05	0	1.08989	0.326794	0.0500949	0.471354	0.44377	0.182038	0.690967	0.308588	0.000125299	1.59416	0.807998	0	0.672634	0.309232	1.12244	0.705194	0.296636	1.20658	0	0.674626	0.841274	0.000304205	0.57029	0.570855	0.193193	0.217581	0.921225	0.97986	chr7	111409979	111410688	-	antisense
ENSMUSG00000086889	Gm8619	0.350443	0.403064	0.452296	0.340868	0	0.216359	0.492359	0.255549	0.244922	0.241943	0.238942	0.126633	0.13092	0.197636	0.304461	0.383195	0.143204	0.322881	0.439845	0	0.141099	0.214911	0	0.14247	0.130543	0.0684345	0	0.124832	0.0743254	0	0	0.137244	0.139908	0	0.203694		chr13	48966481	48970829	+	antisense
ENSMUSG00000086890	1700021J08Rik	0.150886	0.283693	0.126447	0.176101	0.110056	0	0.126098	0.131071	0	0.200532	0.131145	0.11735	0.117739	0.163913	0	0.354736	0	0.0736278	0.433553	0.219869	0.264606	0.0772334	0.0760941	0.260641	0	3.20343e-16	0	0.167924	0.139303	0.0696167	0.226287	0.0776241	0.074112	0.156671	0.140594		chr4	116674771	116675617	-	antisense
ENSMUSG00000086893	Gm11365	0	0.0809623	0	0	0	0	0	0	0	0	0	0	0	0	0	0.0385963	0	0	0	0	0.0770284	0	0.0392561	0.11538	0	0	0	0.0692652	0.040234	0.148433	0.0410156	0.0380001	0.0387802	0.0382153	0.0385289		chr13	30032152	30034130	+	antisense
ENSMUSG00000086894	Gm15708	0.121761	0.0744464	0.0282332	0.173665	1.15899e-06	1.16903e-06	0.0467056	0.0601099	0.0787973	5.15277e-08	0.0311066	7.31684e-07	0.10455	0.0923974	0	0.0793019	0	0.179042	0	0.0414255	0.113859	0.0461826	0.0914158	6.78062e-08	1.09929e-06	1.44877e-07	0.0666925	0.0406215	8.96477e-07	0.139496	0.0604947	0.150691	0.0719585	0.0378795	4.31624e-07		chr5	145037930	145041382	+	antisense
ENSMUSG00000086896	Gm12835	0.0443889	0.127734	0.0837274	0.161951	0.100609	0.0286438	0.186608	0.217424	0.094474	0.0711005	0.0839076	0.104352	0.0627585	0.065196	0.0254858	0.0158288	0.0257055	0.0252325	0	0	0.0254919	0	0	0	0	0	0	0.0232287	0	0	0	0	0	0	0		chr4	114806437	114810469	+	antisense
ENSMUSG00000086898	1700062I23Rik	0	0	0	0	1.45627e-10	3.40845e-13	0.033304	0	0	1.01388e-12	2.45467e-10	8.24351e-11	0	1.22856e-08	0	0	0	0	0	0	0	0	0	1.13276e-08	0	0	0	0	0	0	0	0	0	0	0		chr17	27236603	27238385	-	antisense
ENSMUSG00000086900	Gm16040	0	0	0	0	0	0	0	0	0.0561218	0	0	0.0567823	0	0	0	0	0	0	0	0	0	0	0	0	0	0	0	0	0	0	0.067119	0	0	0	0		chr11	69143327	69145624	-	antisense
ENSMUSG00000086903	Gm16258	0	0	0	0	0	0	0	0	0	0	0	0	0	0	0	0	0	0	0	0	0	0	0	0	0	0	0	0	0	0	0	0	0	0	0		chr15	102774493	102778851	-	antisense
ENSMUSG00000086905	Gm13716	0.0395162	0.0388644	0	0	0	0	0.0325681	0.101173	0	0	0.0324987	0.127415	0.0339601	0.135809	0.130918	0	0.14393	0	0.0368618	0.0390105	0	0	0.0371456	0.0373805	0	0	0	0	0	0	0	0	0	0	0		chr2	85037089	85038832	+	antisense
ENSMUSG00000086910	Gm15755	0	0	0	0	0	0	0	0	0	0	0	0	0	0	0	0	0	0	0	0	0	0	0	0	0	0	0	0	0	0	0	0	0	0	0		chr11	59188963	59193407	+	antisense
ENSMUSG00000086912	4930505O20Rik	0	0	0	0.0165752	0	0	0	0	0	0.0140263	0	0	0	0	0	0	0	0	0	0	0	0	0	0	0	0	0	0	0	0	0	0	0	0	0		chr8	83035741	83038372	-	antisense
ENSMUSG00000086913	Gm14019	0	0	0	0	0	0	0	0	0	0	0	0	0	0	0	0	0	0	0	0	0	0	0	0	0	0	0	0	0	0	0	0	0	0	0		chr2	121691517	121692453	-	antisense
ENSMUSG00000086914	Gm16124	0.925341	0.810548	0.927908	1.82405	1.21275	1.24857	2.64815	2.55287	2.56481	1.395	1.52636	1.59175	1.48945	1.76935	1.50094	1.34065	1.54154	1.59778	1.82877	1.52803	1.80031	1.67433	2.34038	1.82927	1.78331	2.43795	2.7836	2.44755	2.38066	2.55178	2.85796	2.94809	2.39462	2.67891	2.95478	3.80995e-09	chr9	53475351	53489370	+	antisense
ENSMUSG00000086915	Gm16365	0.183972	0.204953	0	0.393881	0.423166	0.126171	0.147604	0.156164	0	0.433855	0.193497	0.26718	0.111901	0	0.179894	0.147371	0	0.181064	0.148626	0.156938	0.0387056	0.19169	0.185109	0.0391684	0	0	0	0.0796011	0.0399023	0.210252	0.0406717	0	0.0510961	0	0.147124		chr10	39278302	39333488	-	antisense
ENSMUSG00000086920	Gm12207	0.0782394	3.61347e-13	0.0749043	0	0.0861302	0	0	0.135158	0.189849	0.127632	0.064384	0	0	0	0.0671318	0	0	0	0	0.0767272	0	0	0	0.0739722	0	0	0.130572	0	0.0752688	0.0723546	0.0779016	0	0.141688	0.0712816	0		chr11	52047226	52050121	+	antisense
ENSMUSG00000086929	Gm11788	0	0.196521	0.297605	0.128458	0	0.0680826	0.211907	0.273595	0.563504	0.217112	0.307081	0.213479	0.219806	0.33308	0.361634	0.234386	0.348679	0.387819	0.574939	0.552696	0.486218	0.302209	0.290728	0.586485	0.496817	0.417671	0.214083	0.213462	0.400915	0.772955	0.793405	0.561685	0.703072	0.638734	0.962821		chr11	120350720	120353708	-	antisense
ENSMUSG00000086930	Gm14873	0	0.0815551	0.0601842	0	0	0	0	0.055179	0	0.0522364	0	0	0	0.21174	0.0537388	0.0580212	0	0.0574937	0.101464	0.0308834	0	0	0	0.0593209	0.0693814	0.0555279	0	0.0807926	0.0301177	0.0571472	0	0	0	0	0.0578331		chr17	47836920	47838945	-	antisense
ENSMUSG00000086933	4933426K07Rik	0	0.0357924	0.0523456	0	0	0.0351955	0.0150215	0	0	0.0151603	0.0150005	0	0	0	0	0	0	0	0	0	0	0	0	0	0.0158315	0	0	0	0	0	0	0	0	0	0		chr11	57468917	57471328	-	antisense
ENSMUSG00000086935	Gm15956	0.0763645	0.277825	0.142726	0.211786	0.0839679	0.213931	0.123441	0.467764	0.242322	0.345527	0.236319	0.0639488	0.129418	0.0681174	0	0.263591	0.141556	0.0698182	0.138377	0.146026	0.204541	0.074359	0.071993	0.329383	0.0659646	0.0676178	0.404643	0	0.0734475	0	0.148061	0.199006	0.0708239	0	0.137378		chr18	12352277	12357184	+	antisense
ENSMUSG00000086937	Gm15063	0	0.132212	0.0335376	0	0.0795488	0.0338309	0.0738845	1.89041e-07	0.0539602	0	0	0.028935	0.0590637	0.0309183	0	0	0.0328262	0	0	0	0.0324777	0	0	0	0	0.0307615	0	0.0292688	0	0	0	0	0	0.0318382	0		chrX	72818791	72820607	+	antisense
ENSMUSG00000086942	Gm15489	0.387016	0.30806	0.172851	0.119081	0.195927	0.253828	0.0512219	0.18123	0.0779118	0.285581	0.100506	0.126019	0.129765	0.0552613	0.225495	0.0852974	0.0586253	0.0289028	0.0579988	0.0310086	0	0	0.0294598	0.0296738	0	0	0	0	0	0.0289571	0	0	0.0291407	0.0287459	0.0289564		chr7	129282522	129302915	-	antisense
ENSMUSG00000086944	Gm15859	0.0467312	0.0459063	0.0449995	0.0456096	0	0	0	0	0	0	0.0384367	0	0	0	0.0400515	0.12589	0	0	0.0435475	0	0	0.0456009	0.043957	0.0441985	0.0404721	0	0.154031	0.0772379	0	0	0	0	0.043397	0	0		chr16	4729869	4730809	+	antisense
ENSMUSG00000086946	Gm15527	0.0247855	0	0.0160861	0.0729055	0	0.0491135	0.0203607	0.0142954	0.0355875	0.0485306	0.0135808	0.0418257	0.0140864	0	0.0141408	0.0453275	0.0232342	0.00765376	0.0231388	0.0325963	0.0306905	0	0.015474	0.0156264	0.0143339	0.0372956	0.00713944	0.0070601	0.0316717	0.00763762	0	0.00753909	0.00770664	0	0.015272		chr6	54195736	54229070	-	antisense
ENSMUSG00000086947	4930522O17Rik	0	0	0	0	0	0	0	0	0	0	0	0	0	0	0	0	0	0	0	0	0	0	0	0	0	0	0	0	0	0	0	0	0	0	0		chr4	53259068	53263987	+	antisense
ENSMUSG00000086948	Gm14697	0	0	0	0	0	0	0	0	0	0	0	0	0	0	0	0	0	0	0	0	0	0	0	0	0	0	0	0	0	0	0	0	0	0	0		chrX	46685586	46801149	-	antisense
ENSMUSG00000086949	Gm13066	0.204548	2.68801e-06	3.52023e-06	0.314852	0.413267	0.209072	0.295166	0.408898	0.598862	0.439544	0.394491	0.132095	0.464664	0.171946	0.000675368	0.000183489	1.90105e-06	0.92031	0.366704	0.0632525	0.517167	0.260174	0.687266	8.46292e-07	0.160094	1.13122	1.32874	0.610304	7.2303e-07	2.81318e-06	8.96173e-07	1.19196	0.0827786	4.72654e-07	0.524551	0.927938	chr4	148939729	148941899	-	antisense
ENSMUSG00000086953	4933437N03Rik	0	0	0	0	0	0	0	0	0	0	0	0	0	0	0	0	0	0	0	0	0	0	0	0	0	0	0	0	0	0	0	0	0	0.0250803	0		chr4	63042392	63055052	+	antisense
ENSMUSG00000086961	Gm12946	0	0.203206	0	0	0	0	0.0598864	0	0	0.118508	0	0.17504	0	0	0.0622216	0.362165	0	0.0663837	0.067353	0.0711814	0	0	0.196163	0.13403	0	0	0	0.117654	0	0.0670816	0	0	0.193186	0.129355	0		chr4	125823223	125824979	+	antisense
ENSMUSG00000086964	Gm15948	0	0	0	0	0	0	0	0	0	0	0	0	0	0	0	0	0	0	0	0	0	0	0	0	0	0	0	0	0	0	0	0	0	0	0		chr5	67380055	67382446	-	antisense
ENSMUSG00000086970	Gm14259	0.0258402	0	0	0	0	0	0	0	0	0.026343	0	0	0	0.02695	0.0242383	0.0255761	0	0	0	0	0	0	0	0	0	0	0	0	0	0	0	0	0	0	0.0260459		chr2	170230681	170232675	+	antisense
ENSMUSG00000086971	4930527B05Rik	0	0	0	0	0	0	0	0	0	0	0	0	0	0	0	0	0	0	0	0	0	0	0	0	0	0	0	0	0	0	0	0	0	0	0		chr11	81198515	81215993	+	antisense
ENSMUSG00000086974	Gm15092	0	0	0	0	0	0	0	0	0	0.0521436	0	0	0	0	0	0	0	0	0	0	0	0	0	0	0	0	0	0	0	0	0	0	0	0	0		chrX	145531762	145532463	-	antisense
ENSMUSG00000086976	Gm12316	0	0	0.103594	0.105084	0	0	0	0	0.178388	0	0	0	0	0.0980019	0	0.101079	0	0.0980248	0.0996139	0	0	0	0	0.199369	0.0939049	0	0	0	0	0	0	0	0	0	0.100893		chr11	70424714	70426713	-	antisense
ENSMUSG00000086991	Gm15334	0	0	0	0	0	0	0	0	0	0	0	0.13851	0	0	0	0	0	0	0	0	0	0	0	0	0	0	0	0	0	0	0	0	0	0	0.149761		chr18	39153289	39153846	-	antisense
ENSMUSG00000086994	Gm13402	0	0	0	0	0	0	0	0	0	0	0	0	0	0	0	9.67435e-14	0	0	0	0	0	0	4.16445e-15	0	0	0	0	0	0	0	0	0	0	0	0		chr2	29205362	29251979	-	antisense
ENSMUSG00000086995	Gm13544	0	0	0	0	0	0	0	0	0	0	0	0	0	0	0	0	0	0	0	0	0	0	0	0	0	0	0	0	0	0	0	0	0	0	0		chr2	58129190	58139313	+	antisense
ENSMUSG00000086997	Gm12981	0.0558956	0	0	0	0	0	0	0	0	0.0465478	0	0	0	0	0	0	0	0	0	0.0550143	0	0	0	0	0.0483798	0	0	0	0	0.0516551	0	0	0.0518917	0	0		chr4	132059476	132065564	-	antisense
ENSMUSG00000086998	Gm16033	1.51541e-08	0	4.4848e-15	0	0	0	0	0	0	0.33076	0	3.18564e-08	0	0	0.209381	4.30288e-09	0.122592	0	0	9.55821e-07	0.00624532	0	0	0.0180758	0	0	0	0	0	0.0422772	0	0	0	0.0096745	0.0859377		chr11	45957285	45960618	-	antisense
ENSMUSG00000086999	1700040N02Rik	0	0.0247815	0	0	0	0	0	0.0442106	0	0	0	0	0	0	0.0223546	0	0	0	0	0	0	0	0	0	0	0	0	0	0	0	0	0	0	0	0		chr2	170181861	170205935	+	antisense
ENSMUSG00000087000	Gm13395	0.0150585	0	0	0	0	0	0	0	0	0	0	0	0	0	0.012893	0	0	0	0	0	0	0	0	0	0	0	0	0	0	0	0	0	0	0	0		chr2	28943891	28945766	-	antisense
ENSMUSG00000087001	Gm15475	0	0	0	0	0	0	0.0340235	0	0	0	0.047776	0	0	0	0	0	0	0	0	0	0	0	0.0582316	0	0	0	0	0	0	0	0	0	0	0	0		chr6	84051200	84056996	-	antisense
ENSMUSG00000087002	Gm16277	0	0	0	1.11208	1.75228e-10	1.38743e-06	0	0.213619	1.74666	5.50308e-05	9.60761e-06	4.64116e-09	0.440801	0	2.97365e-05	0	0	1.32254	0	0.350382	0	1.2298	0	0	0	4.1565	4.58879	0.408448	3.36491e-11	0	0	3.87375	0	0	0.211413	0.801762	chr19	58278629	58310537	+	antisense
ENSMUSG00000087003	1700067G03Rik	0	0	0	0.114769	0.13089	0	0	0	0.100902	0	0.0981542	0	0	0	0	0	0.113833	0	0	0	0	0	0	0	0	0.105808	0	0	0	0	0	0	0	0	0		chr11	69107653	69108979	+	antisense
ENSMUSG00000087004	Gm14154	0	0.174602	0.0593665	0.117903	0	0.0604928	0.100271	0.054384	0.102551	0.0514988	0	0.196453	0.202673	0.108206	0	0.0571307	0	0.0566734	0.0574841	0	0.113419	0	0.0582293	0.0584489	0	0	0	0.0514077	0.0595299	0	0	0.0562483	0.0573798	0	0.0569903		chr2	151773009	151776377	-	antisense
ENSMUSG00000087009	Nphs1as	0	0	0	0	0	0	0	0	0	0	0	0	0	0	0	0	0	0	0	0.0424479	0	0	0	0	0	0	0	0	0	0	0	0	0	0	0		chr7	31247183	31250610	-	antisense
ENSMUSG00000087011	Gm12930	0	0	0	0	0	0	0	0	0	0	0	0	0	0	0	0	0	0	0	0	0	0	0	0	0	0	0	0	0	0	0	0	0	0	0		chr4	124634891	124664253	-	antisense
ENSMUSG00000087014	Gm16364	0.0436847	0.0430914	0	0	0	0.021371	0.0536972	0.0566093	0.0185457	0.0541889	0.0180943	0.0363483	0	0	0.0188472	0.0989912	0.0207498	0.0403448	0	0.064425	0	0.0214998	0.0610956	0.0208263	0.019091	0	0	0	0	0	0	0	0	0.0201959	0.0203277		chr10	39275877	39277868	-	antisense
ENSMUSG00000087015	Gm14041	0	0	0	0	0	0	0	0	0	0	0	0	0	0	0	0	0	0	0	0	0	0	0	0	0	0	0	0	0	0	0	0	0	0	0		chr2	129390783	129391804	-	antisense
ENSMUSG00000087022	9130024F11Rik	0	0	0	0	0	0	0.0208666	0	1.86587e-06	0.0220924	0	0.0297483	0	0	0	0	0	0	0	0	0	0	0	0.00282107	0	0.0497897	0.0196121	0	0	0	0	0	0	0	0		chr1	57028335	57032041	+	antisense
ENSMUSG00000087030	Gm16143	0	0	0	0	0	0	0.164193	0	0.0581821	0	0	0	0	0.176856	0	0.0635747	0.0653451	0	0.125094	0	0.0643499	0.067049	0.126863	0.186921	0.05948	0.0609477	0	0	0	0.182944	0	0	0.0638264	0	0.0633848		chr10	62518351	62520215	-	antisense
ENSMUSG00000087035	BC052486	0	0	0	0	0	0	0	0	0	0.0108701	0	0	0	0	0	0	0	0	0	0	0	0	0	0	0	0	0	0	0	0	0	0	0	0	0		chr2	151505097	151512075	-	antisense
ENSMUSG00000087039	Gm14526	0	0	0	0	0	0	0	0	0	0	0	0	0	0	0	0	0	0	0	0	0	0	0	0	0	0	0	0	0	0	0	0	0	0	0		chr11	62763927	62764581	-	antisense
ENSMUSG00000087043	Gm13599	0	0	0	0	0	0	0	0	0	0	0	0	0	0	0	0	0	0	0	0	0	0	0	0	0	0	0	0	0	0	0	0	0	0	0		chr2	67147716	67234548	-	antisense
ENSMUSG00000087054	Gm12405	0	0	0	0.0502472	0	0.0503277	0.0424964	0	0.0434825	0	0.0423883	0	0.0874905	0.0459081	0.0441724	0.138417	0.22896	0.263134	0.0944315	0.237627	0.0481848	0.0988554	0.095411	0.141524	0	0	0.128625	0.125504	0	0	0.147354	0.0468944	0.0478473	0.0927203	0		chr4	41589218	41590110	+	antisense
ENSMUSG00000087057	Gm11730	0	0	0	0	0	0	0.0704685	0	0	0	0	0	0	0	0	0	0	0	0	0	0	0	0	0	0	0	0	0	0	0	0	0	0	0	0		chr11	116956262	116958381	-	antisense
ENSMUSG00000087058	Gm12301	0	0	0	0	0	0	0	0	0	0	0	0	0	0	0	0	0	0	0	0	0	0	0	0	0	0	0	0	0	0	0	0	0	0	0		chr11	67385124	67390968	-	antisense
ENSMUSG00000087059	Gm12339	0	0	0	0	0	0	0	0	0	0	0	0	0	0	1.83407e-09	0	0	0	0	0	0	0	0	0	0	0.0631764	0	0	0	0	0	0	0	0	0		chr11	75608270	75638743	+	antisense
ENSMUSG00000087063	Gm15857	0	0	0.052124	0	0	0	0	0.0808615	0.100708	0	0	0	0.0399517	0	0	0	0	0	0	0	0	0	0	0	0	0	0	0	0.0424788	0	0	0	0	0	0		chr5	123743647	123760333	-	antisense
ENSMUSG00000087064	Gm11721	0.0229346	0.0113749	0.0222287	0.0113155	0.0252816	0	0.00947514	0.0296991	0	0.0284981	0	0	0	0	0	0.0106466	0	0	0.021485	0	0	0.0112526	0.0107943	0.0108974	0	0	0	0	0	0	0	0	0	0.0105798	0		chr11	115807764	115813419	-	antisense
ENSMUSG00000087066	Gm15518	0.127299	0.218171	0.17023	0.114958	0.224575	0.112122	0.104563	0.0779785	0.176353	0.232862	0.105333	0.106471	0.0773966	0.101687	0.0779256	0.0246958	0.0525298	0.0246608	0	0	0	0.0130777	0	0	0.0241978	0	0	0	0	0	0	0	0	0	0		chr16	49758689	49798983	-	antisense
ENSMUSG00000087071	Gm13116	0	0	0	0	0	0	0	0	0	0	0	0	0	0	0	0	0	0	0	0	0	0	0	0	0	0	0	0	0	0	0	0	0	0	0		chr4	153467588	153472462	+	antisense
ENSMUSG00000087072	Rpl29-ps3	0	0	0	0	0	0	0.0931905	0	0	0	0	0	0	0	0	0	0	0	0	0	0	0	0	0	0	0	0	0	0	0	0	0	0	0	0		chr11	115786341	115787457	+	antisense
ENSMUSG00000087079	Gm13389	0	0	0	0	0	0	0	0	0	0	0	0	0	0	0	0	0	0	0	0	0	0	0	0	0	0	0	0	0	0	0	0	0	0	0		chr2	6805316	6807970	+	antisense
ENSMUSG00000087080	Gm12199	0	0	0	0	0	0	0	0	0	0	0	0	0	0	0	0	0	0	0	0	0	0	0	0	0	0	0	0	0	0	0	0	0	0	0		chr11	50531172	50532417	-	antisense
ENSMUSG00000087082	Gm15423	0	0	0	0	0	0	0	0.0173266	0	0	0	0	0	0	0	0	0	0	0	0	0.018643	0	0	0	0	0	0	0	0	0	0	0	0	0	0		chr1	178858130	178862842	-	antisense
ENSMUSG00000087086	Gm13269	0	0	0	0.0520125	0	0	0	0	0	0	0	0	0	0	0	0	0	0	0	0	0	0	0	0	0	0	0	0	0	0	0	0	0	0	0		chr2	14662001	14688649	-	antisense
ENSMUSG00000087093	Gm15486	0	0	0	0	0	0	0	0	0	0	0	0	0	0	0	0	0	0	0	0	0	0	0	0	0.0446154	0	0	0	0	0	0	0.0468944	0	0	0		chr1	159428006	159441852	-	antisense
ENSMUSG00000087094	Gm13093	0	0	0	0	0	0.010514	0	0.00939238	0	0	0	0	0.00926405	0.00963455	0	0.0100342	0.0203565	0	0.0101631	0	0	0	0	0.0102706	0	0.00959828	0	0	0	0.0100102	0.0105364	0.019691	0.0100884	0	0		chr4	149487988	149493372	-	antisense
ENSMUSG00000087095	Emx2os	0	0	0	0	0	0	0	0.0698961	0.00435531	0	0	0	0	0	0	0	0	0	0	0	0	0	0	0	0	0	0	0	0	0	0	0	0	0	0		chr19	59499594	59533125	-	antisense
ENSMUSG00000087103	Gm13344	0	0	0	0.017793	0.0783296	0.151081	0.0149237	0	0	0	0.0296533	0	0	0.047786	0	0.0497123	0	0	0	0.0705587	0	0	0.0338138	0	0	0	0	0	0	0	0	0	0.0168497	0	0		chr2	19350731	19353610	-	antisense
ENSMUSG00000087104	1700085B03Rik	0	0	0	0	0	0	0	0	0	0	0	0	0	0	0	0	0	0	0	0	0	0	0	0	0	0	0	0	0	0	0	0	0	0	0		chr5	127737228	127762004	-	antisense
ENSMUSG00000087106	Gm13964	0	0	0	0	0	0	0	0	0	0	0	0	0	0	0	0	0	0	0	0	0	0	0	0	0	0	0	0	0	0	0	0	0	0	0		chr2	113340836	113344191	-	antisense
ENSMUSG00000087108	Gm16093	0	0.111864	0	0	0	0	0	0	0	0.186378	0	0	0	0	0	0	0	0	0	0	0	0	0	0	0	0	0	0	0	0	0	0	0.207319	0	0		chr3	19127780	19140987	+	antisense
ENSMUSG00000087111	Gm11399	0	0	0	0	0	0	0	0	0	0	0	0.139617	0.145569	0	0	0	0	0	0.151355	0	0	0	0	0	0	0	0	0	0	0	0	0	0	0	0		chr11	3042051	3043366	+	antisense
ENSMUSG00000087114	Gm16099	0	0	0	0	0	0	0	0	0	0	0	0	0	0	0	0.04763	0	0	0	0	0	0	0	0	0	0	0	0	0	0	0	0	0	0	0		chr10	80487556	80489312	+	antisense
ENSMUSG00000087115	Gm12360	0	0	0	0	0.00898633	0	0.00663076	0	0	0	0	0	0	0	0	0	0	0	0	0	0	0	0	0	0	0	0	0	0	0	0	0	0	0	0		chr2	143573319	143621701	-	antisense
ENSMUSG00000087117	Gm11523	0	0	0	0.0400634	0	0	0	0	0	0.0341146	0	0	0	0	0	0	0	0	0	0	0	0	0	0	0	0	0	0	0	0	0	0	0	0	0		chr11	96724311	96735262	-	antisense
ENSMUSG00000087120	Gm12279	0.539628	0.194151	0.644903	0.361752	0.86976	0.377657	0.47311	0.782003	0.619826	0.362062	0.166566	0.179092	0.392041	0.34206	0.469297	0	0.319225	0.488488	0	0	0	0.334809	0	0.360437	0	0	0	0.593242	0	0	0	0	0.396076	0	0		chr11	62363549	62364543	-	antisense
ENSMUSG00000087122	4930403D09Rik	0.292064	0.147063	0.360537	0.104068	0	0	0.128446	0.0938688	0.126975	0.2044	0.237321	0.173533	0.175841	0	0.29114	0	0	0	0	0	0	0	0	0	0	0.0483644	0	0	0	0	0	0	0	0	0		chr11	34199707	34208113	+	antisense
ENSMUSG00000087125	A230108P19Rik	0	0	0	0.0419301	0	0	0	0	0	0	0.00886201	0.00894385	0	0.00957238	0	0.00996955	0	0.00996984	0.0201252	0	0	0	0.010107	0	0.00935868	0	0	0	0.0103991	0.0099456	0	0	0.0100234	0.00990786	0		chr2	6114297	6242657	+	antisense
ENSMUSG00000087129	Gm16316	0.0760758	0	0.0447479	0.0528039	0.025626	0.0150499	0.0380427	0.0201178	0.0516703	0.0257041	0.0191269	0.02567	0.0329325	0.0206488	0.0395582	0	0	0.00720845	0.0289821	0.0077361	0.00727405	0.00761579	0.00730185	0	0.00676441	0	0.00672084	0	0.0149925	0	0	0.00709342	0	0	0		chr2	163510740	163518015	-	antisense
ENSMUSG00000087131	Gm16152	0	0.0590871	0	0	0	0.0349521	0	0	0.0302688	0	0.0203041	0.0298926	0.0308242	0	0	0	0	0	0	0	0	0	0	0	0	0	0	0	0	0	0	0	0	0.0226533	0		chr1	38441794	38450819	+	antisense
ENSMUSG00000087136	Gm15864	0	0	0	0	0	0	0	0	0	0	0	0	0	0	0	0	0	0	0.101778	0	0	0	0	0	0	0	0	0	0	0	0	0	0	0	0		chr6	82000447	82002575	-	antisense
ENSMUSG00000087139	Gm11683	0	0	0	0	0	0	0	0	0	0	0	0	0	0	0	0	0	0	0	0	0	0	0	0	0	0	0	0	0	0	0	0	0	0	0		chr11	109658497	109664110	+	antisense
ENSMUSG00000087142	Gm12454	0.45962	0.996473	0.699026	0.390706	0.474144	0.568446	0.338843	0.439107	0.367392	0.22059	0.65055	0.479322	0.422461	0.160609	0.385714	0.194826	0.227412	0.167793	0.0891909	0	0.223017	0.0325861	0.0306557	0.166241	0.064198	0	0	0.218211	0.033016	0.0308107	0.0702349	0.0640471	0.111674	0.0635006	0.0639587		chr4	43517300	43521619	-	antisense
ENSMUSG00000087148	1700030C14Rik	0.0430424	0	0	0.0420401	0	0	0	0	0	0.0358166	0	0.0358809	0	0	0	0	0.0407041	0	0	0	0.0402355	0	0	0	0	0	0	0.172133	0	0.116129	0	0.0391732	0.116752	0.0777312	0.0783688		chr2	152478619	152480066	-	antisense
ENSMUSG00000087155	Gm15008	0	0	0	0	0	0	0	0	0	0	0	0	0	0	0	0	0	0	0	0	0	0	0	0	0	0	0	0	0	0	0	0	0	0	0.0138645		chrX	34450829	34451980	+	antisense
ENSMUSG00000087160	Gm16336	0	0	0	0	0	0	0	0	0	0	0	0	0	0	0	0	0	0	0	0	0	0	0	0	0	0	0	0	0	0	0	0	0	0	0		chr7	118048499	118049365	+	antisense
ENSMUSG00000087162	Gm14244	0	0	0	0	0	0	0	0	0	0	0	0	0	0	0	0	0	0	0	0	0	0	0	0	0	0	0	0	0	0	0	0	0	0	0		chr2	127517635	127526224	+	antisense
ENSMUSG00000087163	Gm16230	0.0721778	0.138014	0.135251	0.534368	0.538868	0.435098	0.171954	0.23965	0.119532	0.173504	0.371956	0.556349	0.339923	0.296701	0.0619227	0.0667215	0.256567	0.129296	0.307803	0.380714	0.253123	0.485487	0.471506	0.0682831	0.235022	0.240429	0.232398	0.326205	0.37419	0.250358	0.267698	0.302091	0.251162	0.457857	0.30564		chr10	127108660	127113780	-	antisense
ENSMUSG00000087167	Gm15891	0	0	0	0	0	0	0	0	0	0	0	0	0	0	0	0	0	0	0	0	0	0	0	0	0	0	0	0	0	0	0	0	0	0	0		chr9	97250035	97270364	+	antisense
ENSMUSG00000087173	Gm11337	0.153882	0.148428	0	0	0.168324	0.15229	0.547949	0.486871	0.249535	1.01933	0.867619	0.462112	0.83813	1.20183	0.364548	1.09603	1.65332	1.54601	1.34657	0.406933	0.395664	0.407655	1.04389	0.799928	0.565185	1.0646	0.557937	0.983525	0.97621	0.789033	0.846578	0.592617	1.29477	1.59409	1.22295	0.000110198	chr13	23886637	23896468	-	antisense
ENSMUSG00000087175	Gm15133	0.0729648	0.238886	0.291008	0.343047	0.240385	0	0.11969	0.419676	0.398975	0.206349	0.349793	0.314939	0.0939932	0	0.0320886	0	0.0692878	0.288747	0.281187	0.0715897	0.226437	0.265557	0.230601	0.068969	0.23729	0	0.0931472	0.122091	0.293418	0.226933	0.0367305	0.0663784	0	0.13887	0.149417		chr7	111463533	111473352	+	antisense
ENSMUSG00000087179	Gm14230	2.33416	1.26277	1.54912	1.57707	1.76282	1.79678	2.10526	1.83891	1.32977	2.20066	2.25321	1.91945	1.93292	1.51411	1.77715	1.59824	1.34558	0.886528	1.05629	0.237139	0.516037	0.398841	0.160844	0.381755	0.162115	0	0	0.302493	0.320812	0.0330536	0.375087	0.0956119	0.0657561	0.220956	0.0653404	1.49032e-09	chr2	156658785	156665628	-	antisense
ENSMUSG00000087185	Gm13872	0	0	0	0	0	0	0	0	0	0	0	0	0	0	0	0	0	0	0	0.0402078	0	0	0	0	0	0	0	0.0507035	0	0.0189032	0	0	0.0190288	0.0474393	0		chr2	102578064	102586917	-	antisense
ENSMUSG00000087193	Gm14820	0.316162	0.590945	0.0439306	0.000819837	3.09371e-06	1.22864	0.142966	0	0	0.346571	0	0	0.111513	0.0714825	7.20681e-11	0.869611	0.327832	0.020321	0.203964	0.00397671	0.195765	0	0	0	0	0	0	0.150785	0	0	0	0	0.038817	0.347592	0.479441	0.565029	chrX	7626298	7651745	+	antisense
ENSMUSG00000087198	Gm13097	0	0	0	0	0	0	0	0.0388581	0	0	0	0	0.0382124	0	0	0.0410552	0	0	0	0	0	0	0	0	0	0	0	0	0	0	0	0	0	0	0		chr4	148852775	148857640	+	antisense
ENSMUSG00000087201	Gm15261	0.00968581	3.0387e-05	0.00741941	0.0500791	0.0106821	0.018706	0.0355264	0.0441468	0.0577306	0.08503	0.0354875	0.00803427	0.0509106	0.00859953	0.0369426	0.104818	0.0361243	0.0882385	0.097749	0.103391	0.0806519	0.0497906	0.0448377	0.124044	0.0250811	0.0451175	0.0746304	0.0891698	0.0659599	0.104569	0.0924711	0.0540683	0.0553855	0.0711489	0.0471133		chrX	165475606	165544468	-	antisense
ENSMUSG00000087202	Gm15813	0	0	0	0	0	0	0	0	0	0	0	0	0	0	0	0	0	0	0	0	0	0	0	0	0	0	0	0	0	0	0	0	0	0	0		chr13	43213042	43221086	-	antisense
ENSMUSG00000087205	4930445N08Rik	0	0	0	0	0	0	0	0	0	0	0	0	0	0	0	0	0	0	0	0	0	0	0	0	0	0	0	0	0	0	0	0	0	0	0		chr2	74417133	74422601	+	antisense
ENSMUSG00000087206	Gm16175	0	0	0	0	0	0	0	0	0	0	0	0	0	0	0	0	0	0	0	0	0	0	0	0	0	0	0	0	0	0	0	0	0	0	0		chr7	20394958	20397221	+	antisense
ENSMUSG00000087211	1500016L03Rik	0	0	0	0.0863036	0	0	0	1.38947	0.129675	0	0	0	0	0	0	0	0	0	0	0	0	0	0	0	0	0	0	0	0	0	0	0	0	0	0	0.316777	chr11	84339162	84349333	+	antisense
ENSMUSG00000087213	2810408I11Rik	3.36631	3.24956	3.21842	1.88675	1.7357	1.66125	2.19182	1.99721	2.66872	1.97117	1.61152	2.06531	2.85763	3.24289	3.14953	2.0613	1.96544	1.83617	1.86297	2.6938	1.927	0.821489	1.55052	2.67817	2.58365	2.26303	3.27345	2.61091	2.6885	1.61929	1.69943	2.26072	1.53808	1.49472	1.29895	2.84894e-07	chr1	64726445	64737233	-	antisense
ENSMUSG00000087216	E130111B04Rik	0	0	0	0	0	0	0	0	0	0	0	0	0	0	0	0	0	0	0	0	0	0	0	0	0	0	0	0	0	0	0	0	0	0	0		chr11	101891582	101896398	-	antisense
ENSMUSG00000087217	Gm13209	0	0	0	0	0	0	0	0	0	0	0	0	0	0	0	0	0	0	0	0	0	0	0	0	0	0	0	0	0	0	0	0	0	0	0		chr4	147958830	147960116	-	antisense
ENSMUSG00000087223	4930442L01Rik	0	0	0	0.0623584	0	0	0.20068	0	0	0.0321646	0.0527109	0.0118557	0	0	0	0.0207556	0	0	0	0	0.0339163	0	0	0	0	0	0	0	0.0617263	0	0.124296	0	0.0254287	0	0		chr3	96635261	96636019	-	antisense
ENSMUSG00000087232	Gm14764	0	0	0	0	0	0	0	0	0	0	0	0	0	0	0.28933	0	0	0	0	0	0	0	0	0	0	0	0	0	0	0	0	0	0	0	0		chrX	82989687	82995103	+	antisense
ENSMUSG00000087240	Gm15976	0.0892806	0	0	0.027673	0	0	0.12446	0	0	0	0	0	0	0	0	0	0	0	0.0690392	0	0	0	0	0.17248	0	0.0351578	0	0	0	0	0	0.0346107	0	0.0447431	0		chr16	91924683	91928880	+	antisense
ENSMUSG00000087241	Gm11844	0.0877505	0	0.163143	0.382114	0.35227	0.387425	0.984871	0.997855	0.840884	1.26632	0.981967	0.703395	1.16876	1.15583	1.35257	1.75264	1.00913	1.55628	1.73063	1.19395	1.19473	1.50111	1.40852	1.59039	1.75404	1.35102	0.511708	0.863915	1.2545	1.18497	1.28698	0.701011	1.11148	1.30987	0.942241	2.65723e-06	chr4	14949729	14959134	+	antisense
ENSMUSG00000087242	C78197	0	0	0	7.18622e-07	0	0	0	0	0	0	0.0283861	0.0064124	0.0262111	0.00686445	0	1.41189e-07	0	0	0	0.00767872	0.03221	0	0	0	0	0	0	0	0	0.00713301	0.00750019	0	0	0	0		chr11	68005695	68009655	-	antisense
ENSMUSG00000087245	Gm12126	0	0	0	0	0	0	0	0	0	0	0	0	0	0	0	0	0	0	0	0	0	0	0	0	0	0	0	0	0	0	0	0	0	0	0		chr11	35894166	35897356	+	antisense
ENSMUSG00000087248	Gm16120	0	0	0	0	0	0	0.0325681	0	0	0	0	0	0.0339601	0.0351696	0	0	0	0	0.0368618	0	0	0	0.0371456	0	0	0	0	0	0	0	0	0	0	0.0361791	0		chr5	140683339	140686705	+	antisense
ENSMUSG00000087249	Gm16062	0.361965	0.996186	0.812276	0.327578	0.726774	0.650038	0.301332	0.392615	0.259763	0.599311	0.51684	0.518844	0.409841	0.431266	0.41437	0.371762	0.381654	0.448524	0.267944	0.367654	0.376946	0.475604	0.570594	0.339337	0.701467	0.782151	0.988863	0.909813	0.776381	0.711406	0.555577	0.872045	0.768578	0.86201	1.42355	0.00279892	chr11	59623582	59631993	+	antisense
ENSMUSG00000087250	1700094C10Rik	0.0751728	0	0	0	0	0	0	0	0	0	0	0	0	0	0.126225	0	0	0	0	0	0	0	0	0	0	0	0	0	0	0	0	0	0	0	0		chr5	74410241	74425705	+	antisense
ENSMUSG00000087256	Gm15990	0	0	0.00772759	0.00783771	0	0	0	0.00689166	0	0.0262882	0	0	0	0	0.0270942	0.0147018	0.00749842	0	0.00746706	0.00791279	0	0	0.00746898	0	0.0274792	0.00704861	0.0137162	0.00679709	0.0076876	0	0	0	0	0.014616	0		chr10	85588572	85592599	+	antisense
ENSMUSG00000087263	Gm15726	0	0.245774	0	0.143423	0.247573	0.0832202	0	0.0711073	0	0.0885844	0.065604	0.00662438	0.338444	0.0739154	0	0.121696	0.148688	0.0760966	0.156621	0.125762	0.083864	0.0783879	0	0	0.0671399	0.13562	0	0	0	0.140368	0	0	0.0768657	0	0		chrX	166416979	166423164	-	antisense
ENSMUSG00000087264	1500002O10Rik	0	0	0	0	0	0	0	0.124877	0	0	0	0	0.0300862	0	0	0	0.299034	0	0	0	0	0	0	0	0	0	0	0	0	0	0	0	0	0	0		chr2	70327997	70401414	-	antisense
ENSMUSG00000087266	Gm15991	0.0887716	0.0902493	0.0627581	0.0607234	0	0	0.0243163	0.0286443	0	0	0	0	0	0	0	0	0	0	0	0	0	0	0	0	0	0	0	0	0	0.0308263	0.0320826	0	0	0	0		chr8	70480669	70501950	+	antisense
ENSMUSG00000087267	4933427J07Rik	0.111625	0.170624	0.108191	0.120192	0.121906	0.0471478	0.322712	0.184548	0.0332678	0.381157	0.126348	0.0480212	0.0431395	0.133843	0.0842394	0.411398	0.0714457	0.177858	0.450534	0.0688074	0.207722	0.11521	0.113974	0.207103	0.236947	0.0821775	0.0482782	0.152742	0.000494912	0.165768	0.115273	0.147912	0.208672	0.107233	0.11258		chr2	128781407	128783597	-	antisense
ENSMUSG00000087279	4930544D05Rik	0	0	0	0	0	0	0	0	0	0.0311536	0	0	0	0.049591	0	0	0	0	0	0	0	0	0	0	0	0	0	0.0623291	0	0	0	0	0	0	0		chr11	70429350	70430392	+	antisense
ENSMUSG00000087281	Gm16015	0	0	0	0.214418	0	0	0.349218	0	0	0.186942	0	0	0	0	0	0.298864	0	0	0.106586	0	0	0	0	0	0	0	0	0	0	0	0	0	0	0	0		chr5	44300454	44301124	-	antisense
ENSMUSG00000087282	Gm15317	0	0	0	0	0	0	0	0.0420618	0	0	0.0398107	0	0	0	0	0	0	0	0	0	0	0	0	0	0	0	0	0	0	0	0	0	0	0.0445768	0		chr16	96367083	96369191	-	antisense
ENSMUSG00000087283	Gm13580	0.788626	0.619427	0.72641	0.286879	0.432345	0.399301	0.152653	0.363014	0.34092	0.360527	0.497864	0.249205	0.348214	0.648056	0.591186	0.11572	0.297124	0.585903	0	0	0.0597412	0.121964	0	0.0603804	0	0	0	0	0	0	0	0	0	0	0		chr2	60249582	60250636	+	antisense
ENSMUSG00000087289	4933424M12Rik	0.0963565	0.0819723	0.0934159	0.133459	0.163165	0.131798	0.057379	0.106885	0.0701605	0.0465032	0.0116452	0.0578545	0.0595268	0.132706	0.0712853	0.0516981	0	0.0389266	0.0394252	0	0	0	0	0	0	0	0	0	0	0	0	0	0	0	0.0130891		chr4	107460454	107462526	+	antisense
ENSMUSG00000087290	Gm15866	0	0	0	0	0	0	0	4.62894e-06	0	0	0	0	0.0291026	0.030164	0	0	0	0.0312334	0	0	0	0	0	0	0	0.0300123	0	0	0	0	0	0	0	0	0		chr5	43948524	43992969	-	antisense
ENSMUSG00000087292	Gm13832	0	0	0	0	0	0	0	0	0	0	0	0	0	0	0	0	0	0	0	0	0	0	0	0	0	0	0	0	0	0	0	0	0	0	0		chr5	115809087	115872872	+	antisense
ENSMUSG00000087293	Gm14341	0	0	0	0	0	0	0	0	0	0	0	0	0	0	0	0.0351543	0	0	0	0	0	0	0	0	0.0363313	0	0	0.0325221	0	0	0	0	0	0	0		chr2	180689169	180701517	+	antisense
ENSMUSG00000087297	Gm15494	0	0	0	0	0	0	0	0	0	0	0	0	0	0	0	0	0	0	0	0	0	0	0	0	0	0	0	0	0	0	0	0	0	0	0		chr7	4397299	4422851	-	antisense
ENSMUSG00000087299	Gm12953	0.772389	1.15787	1.10907	0.674464	0.797718	0.395649	0.701678	0.965324	1.14743	1.07953	0.497128	0.865585	0.743889	0.799029	0.722397	0.808829	0.628473	0.860896	0.653667	1.1002	0.579589	0.679612	0.912345	0.423672	0.527473	0.833209	1.02785	0.955603	0.41286	0.359498	0.52317	0.599917	0.57376	0.521728	0.411006	0.122567	chr4	116224345	116225232	+	antisense
ENSMUSG00000087301	Gm13629	0	0	0	0	0	0	0	0	0	0	0	0	0	0	0	0	0	0	0	0	0	0	0	0	0	0	0	0	0	0	0	0	0	0	0		chr2	66278937	66384083	+	antisense
ENSMUSG00000087302	4933415D12Rik	0	0	0	0	0.0394794	0	0	0	0	0.0148841	0	0	0	0	0.0153241	0	0	0	0	0	0.0560145	0.0351032	0	0	0	0	0	0	0	0.0166191	0	0.0326974	2.50423e-10	0	0		chr6	143970428	143972298	+	antisense
ENSMUSG00000087304	Gm15415	0.268866	0.352416	0.0228034	0	0.302225	0.0459677	0.113295	0	0.244209	0.0106156	0.119177	0.440196	0.653501	0.445162	0.314419	8.94171e-09	0.356787	0.770926	0	0	0.07833	0.0952495	0.0713233	0	0	0	0	0.004888	0	0.0124946	0	0	0.0389095	0	0.0291054		chr7	104055336	104095544	-	antisense
ENSMUSG00000087307	Gm12925	0.144985	0.32952	0.682601	0.0939637	0.0561584	0	0.244534	0.318309	0.672355	0.0811746	0.0408755	0.163231	0.501467	0.17375	0.312225	0.0898248	0.0482916	0.672442	0.199162	0	0.334132	0.0497642	0.31203	0.336848	0	0	0	0.0426317	0.0491372	0.0471292	0.246924	0	0	0.0466271	0.365065		chr4	123343124	123348460	+	antisense
ENSMUSG00000087314	Gm15552	0	0.0428004	0	0	0.0716133	0.0977471	0.124245	0.117264	0.0237333	0.119291	0.0212742	0.0330617	0.0614771	0.0247038	0	0.137319	0.0232351	0	0.179665	0.0586874	0.0542472	0.0194992	0.0481487	0.049546	0	0.0264131	0	0	0	0.0946082	0	0.0338454	0	0.0667081	0.0878652		chr5	24379362	24381752	+	antisense
ENSMUSG00000087317	4930466I24Rik	0.0119975	0	0.0231585	0	0	0.011628	0	0	0	0	0.00986251	0.0099552	0	0.0317286	0.0102712	0.0221047	0.0112957	0	0	0	0	0	0	0	0	0.0106131	0	0	0	0	0.0116551	0	0	0	0		chr6	91962388	91966111	-	antisense
ENSMUSG00000087322	Gm16075	0	0	0	0	0	0	0	0	0	0	0	0	0	0	0	0	0	0	0	0	0	0	0	0	0	0	0	0	0	0	0	0	0	0	0		chr11	75674471	75674996	+	antisense
ENSMUSG00000087323	Gm14170	0	0	0	0	0	0	0	0	0	0	0	0	0	0	0	0	0	0	0	0	0	0	0	0	0	0	0	0	0	0	0	0	0	0	0		chr2	156203661	156204704	-	antisense
ENSMUSG00000087324	Gm14818	0	0	0	1.29972e-09	0	0	0	0	0	0	0	0	0	0	0	1.15018e-06	0	0	0	0	0	0	0	0	0	0	0	0	0	0	0	0	0	0	0		chrX	92666787	92753326	+	antisense
ENSMUSG00000087327	Gm15884	0.0534051	0.492544	0	0.0520545	0	0.0521794	0.128299	0.0468594	0.0450653	0.129497	0.127971	0.0445898	0.0906554	0.138282	0.0457831	0.0970963	0.0994435	0	0.233063	0.0525912	0.0499451	0.0521031	0.145847	0.236526	0	0.0472937	0.0901036	0	0	0	0.103539	0	0.0495966	0.0488102	0.0968926		chr6	124665591	124668849	-	antisense
ENSMUSG00000087328	Gm12120	0	0	0	0	0	0	0	0	0	0	0	0	0	0	0	0	0	0	0	0	0	0	0	0	0	0	0	0	0	0	0	0	0	0	0		chr11	33605550	33611435	+	antisense
ENSMUSG00000087329	Gm15671	0	0	0	0	0	0	0	0	0	0	0	0	0	0	0	0	0	0	0	0	0	0	0	0	0	0	0	0	0	0	0	0	0	0	0		chr1	68051660	68072470	+	antisense
ENSMUSG00000087330	Gm11616	0.540694	0.867057	0.489208	0.563082	0.344866	0.563482	0.229606	0.166509	0.160558	0.550399	0.331272	0.4629	0.31085	0.457472	0.163005	0.0902715	0.179258	0.0897295	0.176528	0.311715	0.297075	0.140556	0.0918655	0.338419	0.202979	0.245436	0.123961	0.0817987	0.138838	0.175154	0.0961276	0.0888983	0	0.131976	0.045749		chr11	102236863	102238334	-	antisense
ENSMUSG00000087334	AW495222	5.40785e-10	1.38527e-09	2.93519e-10	2.57149e-10	4.74863e-09	2.20867e-09	3.8453e-08	0.0682587	1.33083e-09	0.12713	0.0313953	6.78081e-10	1.38244e-10	0.139725	0.0964475	0.167998	8.20035e-10	1.83805e-09	4.85859e-10	0.0779551	2.83182e-10	0.0781704	0.0365616	0.0724992	0.033562	0.0703804	0.132557	0.0689641	0.0753045	8.57186e-10	1.29819e-09	1.04376e-09	0.139661	0.0354473	0.105927		chr13	94476137	94489130	-	antisense
ENSMUSG00000087335	4930526F13Rik	0	0	0	0	0	0	0	0	0	0	0	0	0	0	0	0	0	0	0	0	0	0	0	0	0	0	0	0	0	0	0	0	0	0	0		chr13	55028124	55031566	-	antisense
ENSMUSG00000087336	Gm15860	0.261958	0.16766	0.0965465	0.254294	0.357538	0	0.602985	0.484591	0.348602	0.239651	0.162311	0.291849	0.395742	0.0906224	0.578189	0.633119	0.165664	0.659378	0.222405	0.279821	0.657667	0.168358	0.329675	0.329594	0.248564	0.454341	0.465174	0.373222	0.189388	0.398795	0.527946	0.465914	0.381867	0.299145	0.415715		chr5	123784341	123794446	-	antisense
ENSMUSG00000087338	4930405P13Rik	0	0	0	0	0	0	0	0.0343126	0	0.032699	0	0	0	0	0	0	0	0	0	0	0	0	0	0.0371867	0	0.034737	0	0	0	0	0	0	0	0	0		chr11	88767242	88797375	+	antisense
ENSMUSG00000087339	Gm11586	0.239229	0.365353	0.424937	0.17699	0.485275	0.386951	0.910568	0.884968	0.802852	0.561494	0.678273	1.18829	0.902037	0.325865	0.985194	1.09768	0.517647	1.03889	0.804401	1.15706	1.01657	1.14211	0.97201	0.966024	0.908101	0.548049	0.144904	0.305899	1.14995	0.827117	1.12735	0.683775	0.332158	1.62176	0.858423	0.179321	chr11	102006863	102007560	-	antisense
ENSMUSG00000087343	1700021N21Rik	0	0	0	0	0	0.0334114	0	0	0	0	0	0	0	0	0	0.0317331	0	0	0	0	0	0	0	0	0	0	0	0	0	0	0	0	0	0	0		chr4	134004681	134006086	-	antisense
ENSMUSG00000087344	Gm15627	0	0	0	0	0	0	0	0.0843974	0	0.0793268	0	0.155475	0.235143	0.165105	0.081562	0.248814	0.175642	0.168379	0	0.0928771	0	0	0.0897623	0	0	0.0842552	0	0	0	0	0	0	0	0	0.0874649		chr5	134574282	134575078	-	antisense
ENSMUSG00000087348	Gm15582	0	0	0	0	0	0	0	0	0	0	0	0	0	0	0	0	0	0	0	0	0	0	0	0	0.0154609	0	0.015348	0.015127	0.0171836	0.0646744	0.0173471	0	0	0	0.0488307		chr7	139849061	139851567	-	antisense
ENSMUSG00000087352	Gm12999	2.06929	2.50185	2.56194	1.68048	2.05621	1.90952	1.50288	1.43963	1.36571	2.87479	2.47393	2.56161	1.65994	1.69993	2.02226	0.592011	0.590022	1.11457	0	0.120517	0	0.133023	0	0.104988	0	0.185807	0	6.40685e-16	0	0	0	0	0.0764804	0	0	5.27359e-17	chr4	132088602	132089516	+	antisense
ENSMUSG00000087356	Gm13856	3.85741e-10	0.015821	2.03097e-13	0.0312784	0	0.046092	0.0907768	4.88424e-08	0.0176832	0	1.08779e-08	0	0.0282728	0.0283298	0	0.0917582	0	0.01479	0.0786157	0.0383787	0	0	0.0150829	5.84987e-11	0.04675	7.36829e-09	0	0.0232213	0.0154657	0.0147799	0	0	9.56831e-12	0	0.0148046		chr6	34101929	34124235	+	antisense
ENSMUSG00000087363	Gm16347	0	0	0	0	0	0	0	0	0	0	0	0	0	0	0	0	0	0	0	0	0	0	0	0	0	0	0	0	0	0	0	0	0	0	0		chr8	16433175	16437040	+	antisense
ENSMUSG00000087364	Gm13398	0	0	0	0	0	0	0.00774917	0.0323177	0	0	0	0	0	0	0	0.00870845	0	0	0	0	0	0	0	0	0	0	0	0	0	0	0	0	0	0	0		chr2	26892805	26896373	+	antisense
ENSMUSG00000087366	BC042782	0.235048	0.30523	0.431964	0.37131	0.674037	0.776637	0.590371	0.431028	0.159155	0.404161	0.374974	0.585852	0.389039	0.394984	0.666984	0.201281	0.0936598	0.304663	0.257757	0.173976	0	0.0632862	0.0611503	0.147782	0.303505	0.280683	0.180961	0.179902	0.19363	0.286294	0.322398	0.0916308	0.350884	0.281317	0.275967		chr4	94718225	94834009	+	antisense
ENSMUSG00000087367	Gm15491	1.23138	1.41355	1.7001	1.65301	0.904846	1.66663	0.968381	1.19275	0.883198	1.15117	0.772336	0.473708	0.348918	0.622066	0.215674	0.826693	0.81157	4.16884e-05	0.600687	0.151838	0.644621	7.79778e-08	2.53462e-05	0.155267	0.350894	0.793257	1.30062	4.45754e-09	0.00287001	0.28522	0	1.02048	0.312618	0.139044	0.2926	0.00442235	chr19	45823998	45826800	+	antisense
ENSMUSG00000087371	Gm15541	0.204513	0.379244	0.335239	0.07638	0.0863406	0.120834	0.111036	0.0837848	0.136758	0.120137	0.110699	0.111723	0.100392	0.0525289	0.124613	0.0377456	0.0188672	0.0732541	0.0282008	0.0203494	0.0476656	0.0306677	0.038407	0	0.018042	0.0986137	0.0726925	0.0355735	0.0205635	0.0386493	0.0229028	0.0477719	0	0.0102088	0.0361701		chr7	28287737	28293141	-	antisense
ENSMUSG00000087374	Gm15457	0	0	0	0	0	0	0	0	0	0	0	0	0	0	0	0	0	0	0	0	0	0	0	0	0	0	0	0	0	0	0	0	0	0	0		chr1	37990441	38010981	+	antisense
ENSMUSG00000087377	AV099323	0.750339	0.658875	0.321543	0.271571	0.0369585	0.126376	0.323595	0.218884	0.109947	0.370586	0.210189	0.108592	0.0570143	0.0877309	0.288432	0.031012	0.0316795	0.211136	0.0619705	0.0331516	0	0.0961093	0	0	0.0290768	0.0296909	0	0.0559912	0.0949037	0.0612957	0.0328508	0	0.0616707	0.0903109	0.0612828		chr2	132079093	132087069	+	antisense
ENSMUSG00000087381	Gm16008	0	0	0.261895	0.0434079	0.0725162	0.196096	0	0.168579	0.0939128	0.144234	0.221731	0.100839	0.268888	0.126957	0.172409	0.45088	0.0404559	0.197268	0.496248	0.205436	0.0540139	0.390451	0.399261	0.356982	0.126812	0.170581	0	0.155372	0.318473	0.417816	0.493437	0.129056	0.200916	0.114062	0.131361		chr4	155397836	155405752	-	antisense
ENSMUSG00000087382	1300015D01Rik	0.0226657	0.177387	0.0228014	0.0359679	0.0596046	0.00735472	0.127972	0.0334148	0.02936	0.0994917	0.0861287	0.038937	0.189441	0.0531015	0.0313565	0.14611	0.20769	0.21349	0.834638	0.473259	0.631045	0.858492	0.717674	0.803442	0.706489	1.42026	0.95504	0.945229	1.00852	1.5715	1.36177	1.71058	1.42084	1.84378	1.49009	3.8234e-12	chr2	172936319	172958705	+	antisense
ENSMUSG00000087383	Gm12446	0	0.0456531	0	0	0	0	0.0396279	0.0802534	0	0	0	0	0	0	0	0	0	0	0	0	0	0	0	0	0	0	0	0	0	0	0	0	0	0	0		chr4	46312879	46358387	-	antisense
ENSMUSG00000087384	Gm15558	0	0	0	0	0	0	0	0	0	0	0	0	0	0	0	0	0	0	0	0	0	0.0132886	0.012751	0.0128698	0.0118017	0	0	0	0	0	0	0	0.012641	0	0		chr16	10669341	10683632	-	antisense
ENSMUSG00000087386	Gm15637	0	0	0	0	0	0	0	0	0	0	0	0	0	0	0	0	0	0	0	0	0	0	0	0	0	0	0	0	0	0	0	0	0	0	0		chr5	122498391	122505663	+	antisense
ENSMUSG00000087387	Gm15420	0.230579	0.11635	0.317894	0.115318	0.252047	0.118342	0.192002	0.885108	0.285007	0.588203	0.8868	1.15894	0.74735	1.38931	0.916162	0.712036	0.73129	0.702062	0.309239	0.324936	0	0.116492	0.316448	0.218232	0.103281	0.385064	0.286045	0.430967	0.221708	0.214257	0.120735	0.556445	0.31057	0.476008	0.212539	0.000227641	chr17	27772288	27773807	+	antisense
ENSMUSG00000087389	Gm15592	0	0	0	0	0	0	0	0	0	0	0	0	0	0	0	0	0	0	0	0	0	0	0	0	0	0	0	0	0	0	0	0	0	0	0		chr6	18220136	18239048	-	antisense
ENSMUSG00000087395	Gm12705	0	0	0	0	0	0	0	0	0	0	0	0	0	0	0	0.0331856	0	0	0	0	0.033548	0	0	0	0	0	0	0	0	0	0	0	0	0	0		chr4	98783105	98784992	+	antisense
ENSMUSG00000087397	Gm16256	0.114783	0.156919	0.223308	0.0359138	0.162033	0.0728312	0.0315318	0.118101	0.0411978	0.0308746	0.126649	0	0	0	0	0	0	0	0	0	0	0	0	0	0	0.0305536	0	0	0	0	0	0	0.0422134	0	0		chr15	97596980	97599144	+	antisense
ENSMUSG00000087398	Gm12343	0	0	0	0	0	0.102546	0.0860489	0	0	0.0869047	0	0	0.0907478	0	0	0	0	0	0	0.101533	0	0	0	0	0	0	0	0	0	0	0	0	0	0	0		chr11	76822416	76823375	-	antisense
ENSMUSG00000087399	Gm11899	0	0	0	0	0	0	0	0	0	0	0	0	0	0	0	0	0	0	0	0	0	0	0	0	0	0	0	0	0	0	0	0	0	0	0		chr4	24719827	24727457	+	antisense
ENSMUSG00000087405	Gm14232	0.934581	0.742418	0.850918	1.02582	3.00858e-05	0.656181	0.585062	0.143839	0.440533	0.838409	0.284069	0.445208	0.482431	0.823704	0.634811	1.1212e-13	0	0.0666972	0.0557429	0	0.0255139	0.205894	0	0.000289807	0.147427	0.119165	0.353667	0.193574	0	4.71339e-11	0	0.394364	0.294534	0	0.384421	0.00149103	chr2	130985273	130997078	+	antisense
ENSMUSG00000087409	Gm14271	0	0	0	0	0	0	0	0	0	0	0	0	0	0	0	0	0	0	0	0	0	0	0	0	0	0	0	0	0	0	0	0	0	0	0		chr2	171872026	171875634	+	antisense
ENSMUSG00000087411	Gm16048	0	0.0609423	0	0	0	0	0.0503178	0	0	0.04733	0.0948726	0.0937715	0	0	0	0.0593522	0	0	0.0594419	0	0	0	0	0	0	0	0.050176	0	0	0	0	0	0	0	0		chr3	90255505	90261017	+	antisense
ENSMUSG00000087413	Gm11266	0.173401	0.342114	0.187663	0.190141	0.212257	0.0440484	0.784109	0.399132	0.460718	0.455241	0.210747	0.412792	0.727083	0.581282	0.55023	1.07479	0.858005	1.14234	1.41738	0.748211	0.96639	0.831567	0.520356	0.681696	0.428495	0.684259	0.185555	0.504506	0.387117	0.436603	0.424931	0.415778	0.423374	0.780145	0.641519	3.94402e-05	chr4	82153920	82193196	+	antisense
ENSMUSG00000087416	Gm15906	0	0	0	0	0	0	0	0	0	0	0	0	0	0	0	0	0	0	0	0	0	0	0	0	0	0	0	0	0	0	0	0	0	0	0		chr4	128812335	128814154	+	antisense
ENSMUSG00000087429	Gm16235	0	0	0	0.141605	0	0	0	0	0	0.123709	0	0	0	0	0	0	0	0	0	0	0	0	0	0	0	0	0	0	0	0	0	0	0	0	0		chr10	87906981	87912632	-	antisense
ENSMUSG00000087430	Gm13405	0	1.08416e-05	0	0.134212	0	0	3.13615e-13	0.0411165	0	0.0811329	0.126274	0	1.13508e-05	0	1.7336e-11	0.0670023	0	0.120059	0.0207049	0	0.050456	0.0925022	0.0222452	0	0	0	0	0.0502522	0	1.94302e-08	0.0777956	0.055637	0	0	0.0249084		chr2	31064990	31066867	-	antisense
ENSMUSG00000087431	Gm16054	0	0	0	0	0	0	0	0	0	0	0.0213743	0	0	0	0	0	0	0	0	0	0.013428	1.11335e-06	0.0127641	0	0	3.95346e-06	0	0	0	0	0	0	0	0.0234532	0		chr5	82220934	82227451	-	antisense
ENSMUSG00000087432	Gm15123	0	0	0	0	0	0	0	0	0	0	0	0	0	0	0	0	0	0	0	0	0	0	0	0	0	0	0	0	0	0	0	0	0	0	0		chr10	79834643	79835177	+	antisense
ENSMUSG00000087433	Gm14167	0.0965672	0.344314	0.411158	0.666418	0.268766	0.619173	1.16796	0.841891	0.657297	0.298418	0.226304	0.15787	0.502148	0.453937	0.434734	0.157433	0.24544	0.394487	0.253085	0.266325	0.404366	0.182247	0	0	0.150636	0.242871	0.0389542	0.225197	0.262355	0.253109	0	0.0878059	0.467584	0.0723679	0.0888506	0.000269071	chr2	151366467	151368084	-	antisense
ENSMUSG00000087434	Gm11202	0	0	0	0	0	0	0	0.0107877	0.0104922	0	0.0102397	0	0.0106388	0	0	0	0	0	0	0	0	0	0	0	0	0	0	0	0	0	0	0	0	0	0		chr11	79420581	79436665	-	antisense
ENSMUSG00000087435	Gm16323	0.130955	0.189985	0	0	0.145894	0	0.0589224	0.230622	0.0723746	0.259852	0.108035	0.112202	0.16692	0	0	0.0681833	0	0	0.0669194	0	0	0	0.0619068	0.0647557	0	0	0	0	0	0.131828	0	0.0597048	0.122034	0.176422	0.0658436		chr2	30269236	30270858	+	antisense
ENSMUSG00000087436	Gm16156	0.0498418	0.0478202	0	0.0467875	0.0529404	0.0930425	0.15067	0.1634	0.122758	0.155839	0.118437	0.119172	0.0410282	0.206909	0.15893	0.0444397	0.1769	0.252286	0.172011	0.137041	0.173209	0.220101	0	0.092978	0.0858919	0.384607	0.119195	0.152368	0.133082	0.133363	0.299744	0.163973	0.259553	0.131573	0		chr8	108458233	108469743	+	antisense
ENSMUSG00000087437	Gm13112	0	0	0	0	0	0	0	0	0	0	0	0	0	0	0	0	0	0	0	0	0	0	0	0	0	0	0	0	0	0	0	0	0	0	0		chr4	154238615	154246112	-	antisense
ENSMUSG00000087439	Gm15788	0.166442	0.239044	0.272564	0	0	0.162461	0.294198	0.0379814	0.0492577	0.326198	0.0732801	0.151315	0.03735	0.113013	0.143412	0.721458	0.323685	0.292202	0.596691	0.0844354	0.228005	0.083541	0.254467	0.548044	0.0742683	0.051931	0.0735898	0.254731	0.0418386	0.117167	0.058721	0.0528051	0.0403297	0.11606	0.225237		chr5	110691180	110706286	+	antisense
ENSMUSG00000087440	4930577N17Rik	0	0	0.000800919	0.124345	0.294241	0.000613815	0.0114884	0	0.123084	0.257064	0.298306	0	0	0.227399	0	0	0	0.246941	0.0484442	0.25982	0.0878161	0.35604	0.0941544	0	0.00581325	0	0	0	0.0768836	0	0.146879	0	0	0	0.0986737		chr3	51081493	51083727	+	antisense
ENSMUSG00000087442	Gm14453	0.825537	1.08515	0.305602	0.139008	0.226787	0.197278	0.170748	0.0612376	0	0.514977	0.408007	0.269039	0.17931	0.0640337	0.322631	0.0659547	0	0	0	0	0	0	0	0	0	0	0	0.117073	0	0	0	0	0	0	0	9.98299e-06	chr2	172851186	172860081	-	antisense
ENSMUSG00000087443	5530401N12Rik	0.163018	0.0826312	0.157107	0.231419	0.0930614	0.0820207	0.169465	0.240311	0.0705785	0.138666	0.101931	0.0354542	0	0.0751743	0.175008	0.0388835	0.0402299	0.0769916	0.151781	0	0	0.0802609	0.0790468	0.0394265	0.037217	0	0.0364306	0.035735	0	0	0.0958013	0.038176	0	0	0		chr17	35997863	36003831	-	antisense
ENSMUSG00000087445	Gm14286	0	0.0841764	0.160461	0.308467	0.183763	0	0.382658	0.218072	0.14225	0.328463	0.26506	0.0723513	0.146122	0.0770186	0	0.22693	0	0.292051	0.361536	0.164161	0.229793	0	0.2316	0.431555	0.145323	0	0.210233	0	0.23583	0.079793	0.0860765	0.152835	0.0799924	0.1529	0.0794073		chr2	157370002	157371205	-	antisense
ENSMUSG00000087451	Gm12970	0	0	0	0	0	0	0.0507604	0.0541177	0	0	0	0	0	0	0	0	0	0.056406	0	0	0	0.0599971	0	0.167924	0	0	0	0.194619	0.170908	0.11159	0	0.0559855	0.216031	0	0.0567385		chr4	130367532	130368241	-	antisense
ENSMUSG00000087452	Gm11998	0.0621366	0.0908565	0	0	0.0346017	0.0305498	0.0512855	0.0273606	0	0.0769621	0.100629	0.0261326	0.104857	0.0279303	0.0269012	0.0574927	0	0	0	0	0.0293436	0	0	0	0.0272241	0.0277937	0.0269936	0	0	0	0	0	0	0	0		chr11	11457424	11479463	+	antisense
ENSMUSG00000087456	Gm16322	0	0	0	0	0	0	0	0	0.0401735	0	0	0	0	0	0	0	0	0	0	0	0	0	0	0	0	0.0421634	0.040832	0	0	0	0	0	0.087124	0.0435503	0.0865601		chr9	42282638	42313745	+	antisense
ENSMUSG00000087458	Gm13999	0	0	0	0	0	0	0	0	0	0	0	0	0	0	0	0	0	0	0	0	0	0	0	0	0	0	0	0	0	0	0	0	0	0	0		chr2	119850543	119853189	-	antisense
ENSMUSG00000087467	Gm13601	0	0	0	0	0	0	0	0	0	0	0	0	0	0	0	0	0	0	0	0	0	0	0	0	0	0	0	0	0	0	0	0	0	0	0		chr2	67329101	67354582	-	antisense
ENSMUSG00000087469	Gm16142	0	0	0	0.00921429	0	0	0	0.00810787	0	0	0	0	0	0	0	0	0	0	0	0	0	0	0	0	0	0	0	0	0	0	0	0	0	0	0		chr9	115900074	115910906	-	antisense
ENSMUSG00000087473	Gm13883	0	0	0	0	0	0	0	0	0	0	0	0	0	0	0	0	0	0	0	0	0	0	0	0	0	0	0	0	0	0	0	0	0	0	0		chr2	104096829	104115914	+	antisense
ENSMUSG00000087476	1810058N05Rik	2.56791	2.53842	2.80161	1.83191	1.99377	2.04561	0.5792	0.710743	1.04392	1.40419	1.18869	1.1403	1.73964	2.19697	1.58646	1.75822	1.55623	1.62339	1.32266	1.16048	0.418987	0.370209	0.887176	0.482344	0.2081	0.399008	0.205576	0.427104	0	0.151837	0.310131	0.40838	0.354124	0.348059	0.0775531	2.12807e-13	chr4	137252894	137262521	-	antisense
ENSMUSG00000087477	Gm13822	0	0	0	0.381929	0	0.143096	0.120623	0.359793	0.340934	0	0	0.122315	0.245026	0.248887	0.444289	0.134645	0.264416	0	0.133734	0.270079	0.136238	0	0	0.376001	0	0.246109	0.529267	0.323224	0.264724	0.370004	0.278878	0	0	0.361296	0.255043		chr5	115367327	115373286	-	antisense
ENSMUSG00000087481	Gm15608	0	0	0	0	0	0	0.0149237	0	0	0	0.0296533	0	0.0155024	0	0	0.0659095	0	0	0.0366904	0.0179658	0.00665961	0	0	0.00675204	0.0619112	0.0540519	0	0.0153871	0.0174814	0.00657933	0	0.0324369	0.0168497	0.0346389	0.0167465		chr10	81640980	81661130	+	antisense
ENSMUSG00000087486	Gm11723	0	0.0836767	0	0.0831549	0.0943576	0.084309	0	0.0760458	0	0.139743	0	0	0	0	0	0	0.0817563	0	0	0	0	0	0	0	0	0	0.0732041	0	0	0	0	0	0	0	0		chr11	117644640	117646369	-	antisense
ENSMUSG00000087487	4933401P06Rik	0	0	0	0	0	0	0	0	0	0	0	0	0	0	0	0	0	0	0	0	0	0	0	0	0	0	0	0	0	0	0	0	0	0	0		chr5	37264834	37268118	-	antisense
ENSMUSG00000087489	Gm15656	0	0	0	0	0	0	0	0	0	0	0	0	0	0	0	0	0	0	0	0	0	0	0	0	0	0	0	0	0	0	0	0	0	0	0		chr8	70981047	70982580	+	antisense
ENSMUSG00000087492	Gm15700	0	0	0	0	0	0	0	0	0	0	0.0649456	0	0	0	0	0.0729253	0	0	0	0	0	0	0	0	0	0	0	0	0	0	0	0	0	0	0		chr7	53816671	53833241	+	antisense
ENSMUSG00000087496	Gm13523	0	0	0	0	0	0	0	0	0.252241	0	0	0	0.069107	0	0	0	0.0757295	0	0	0	0	0	0	0	0	0	0	0.065715	0	0	0	0	0	0	0		chr2	32729275	32731521	-	antisense
ENSMUSG00000087500	Gm12426	0	0	0	0	0	0	0	0	0	0	0.104675	0	0	0	0	0	0	0	0	0	0	0	0	0	0	0	0	0	0	0	0	0	0	0	0		chr4	47210359	47221331	-	antisense
ENSMUSG00000087501	Gm12116	0.00972162	0.0287044	0.00943301	0.00969689	0	0	0.00804588	0.00849848	0	0.00811954	0	0	0	0	0	0.0182228	0	0	0	0	0	0	0	0	0	0	0	0	0	0.0111303	0	0	0	0	0		chr11	33104055	33121477	+	antisense
ENSMUSG00000087505	Gm15241	0.086274	0.0866902	0.0829948	0	0	0	0	0	0	0	0.0691529	0	0.0730087	0.148095	0.0721301	0	0	0	0	0	0	0	0	0	0	0	0	0	0	0	0	0	0	0	0		chrX	156926481	156937802	-	antisense
ENSMUSG00000087507	Gm16141	0.0802239	0.0789035	0.0392054	0	0	0.0396358	0.0662798	0.0355393	0	0.0668993	0	0.0338909	0	0	0	0	0	0	0.0379315	0	0	0	0	0	0	0	0	0	0	0.0375623	0.0787947	0	0	0	0		chr11	18913820	18915157	+	antisense
ENSMUSG00000087512	Gm11985	0	0	0	0	0.154406	0	0	0	0	0.0381812	0	0.0570156	0	0	0.0393178	0.0424061	0	0.042172	0	0	0	0	0	0	0	0	0	0	0	0	0	0	0	0	0		chr11	7083156	7086293	-	antisense
ENSMUSG00000087515	Gm13554	0.613675	0	0	0	0.0783498	0.543052	0.824232	0.308702	0	0.435466	0.705536	0.0350685	0.530418	1.10581	0.0453065	0.932402	0.483676	0	0.795988	0.311343	0.653332	6.17784e-11	0.116159	0.515888	2.91869e-09	0	0.00620279	0.0886963	6.78326e-12	0.392927	0	1.07609e-08	0	0	0.12024	0.793854	chr2	25914530	25915795	+	antisense
ENSMUSG00000087516	Gm2301	0	0.45464	0	0	0	0	0	0.0710072	0	0	0	0.153774	0.377561	0.0271532	0	0.0279465	0.0287061	0.0278435	0.028284	0.249205	0.0285253	0.0588558	0.0567191	0.0751584	0.0770603	0.348955	0.461577	0.161049	0.0813908	0.466782	0.440599	0.456654	0.370969	0	0.369896		chr5	120061272	120121374	-	antisense
ENSMUSG00000087518	Gm13561	0	0	0	0.0180403	0.0334007	0.0147608	0.0493754	0	0	0.012616	0.0248718	0	0.0129757	0.0134902	0	0.085866	0	0	0.0282807	0	0	0.018051	0	0	0.0159818	0	0.0260507	0.0129036	0	0.0514199	0.0147656	0.0275234	0.0419281	0.0337273	0.0140257		chr2	62195128	62308970	+	antisense
ENSMUSG00000087521	AI646519	0	0	0	0	0	0	0	0	0	0	0	0	0	0	0	0.138399	0	0	0	0	0	0	0	0	0	0	0	0	0	0	0	0	0	0	0		chr2	147187277	147188145	-	antisense
ENSMUSG00000087523	Gm12319	0.135909	0.523352	0.602949	0.956399	0	0.554547	0.978287	0.692092	0.408305	0.654219	0.215503	0.349459	0.756582	0.508769	0.540344	0.93244	0.145873	0.236412	0.34675	0.449505	0.547552	0.361119	0	1.01498	0.116903	0.120571	0.174805	0.210927	0.249832	0.629962	0.584192	0.329164	0.348911	0.438936	0.124707	0.801062	chr11	70468243	70469995	-	antisense
ENSMUSG00000087524	Gm14285	0	0	0	0	0	0	0	0.182109	0	0	0	0	0	0	0	0	0	0	0	0	0	0.117578	0	0	0	0	0	0	0	0	0	0	0	0	0		chr2	131387350	131388915	+	antisense
ENSMUSG00000087525	Gm13062	0	0	0	0	0	0	0	0	0	0	0	0	0	0	0	0	0	0	0	0	0	0	0	0	0	0	0	0	0	0	0	0	0	0	0		chr4	141736517	141740054	+	antisense
ENSMUSG00000087526	Gm15738	0	0	0	0	0	0	0	0	0	0	0	0	0	0	0	0	0	0	0	0	0	0	0	0.0183281	0	0	0	0	0	0	2.18913e-07	0	0	0	0		chr16	13384267	13404779	-	antisense
ENSMUSG00000087530	Gm15533	0	0	0	0	0	0	0	0	0	0	0	0	0	0	0	0	0	0	0	0	0	0	0	0	0	0	0	0	0	0	0	0	0	0	0		chr7	135146363	135148704	-	antisense
ENSMUSG00000087532	Gm15938	0	0.0577326	0	0	0.0602508	0	0	0	0.0461193	0	0	0	0.0471933	0.0962759	0	0	0	0.0988564	0	0	0	0	0	0	0	0.0485665	0.0921471	0	0	0	0	0	0.0508911	0	0.0504879		chr15	5125085	5135723	-	antisense
ENSMUSG00000087534	Gm11418	0	0	0	0	0	0	0	0	0	0	0	0	0	0	0	0	0	0	0	0	0	0	0	0	0	0	0	0	0	0	0	0	0	0	0		chr11	81400863	81406980	+	antisense
ENSMUSG00000087538	Gm16341	0	0	0.116708	0	0.134838	0	0.101667	0	0	0.10268	0	0.200197	0	0	0.105427	0.21868	0	0	0	0	0	0	0	0	0	0	0	0	0	0	0	0	0	0	0		chr1	88172084	88197950	-	antisense
ENSMUSG00000087539	Gm13584	0	0	0	0	0	0	0.0481497	0	0	0	0	0.0487667	0	0	0	0.105941	0	0	0	0	0	0	0	0.0551893	0	0	0	0	0	0	0	0	0.0541817	0	0		chr2	38215100	38219500	-	antisense
ENSMUSG00000087541	Gm15830	0.0211057	0	0	0.0170321	0.0227448	0.0200063	0	0.0176687	0.0174329	0.0345921	0	0.0342974	0.0174603	0	0.0369292	0.0316974	0.0164652	0	0.0164227	0.0616895	0.0349017	0.100206	0.0738116	0.0783021	0.0180228	0.0703891	0.0679175	0.0497959	0.177448	0.0925529	0.0501184	0.090045	0.0385213	0.0184432	0.0187669		chr5	77523557	77531328	+	antisense
ENSMUSG00000087545	Gm13966	0	0.0997534	0.070619	0.052942	0	0	0	0.0403451	0.0200616	0	0.0324825	0	0.107432	0	0.0331537	0.119231	0	0	0.001512	0	0.0869458	0	0	0	0	0	0	0	0	0.00260987	0.143177	0	0	0.00264362	0.0355561		chr2	113280838	113282461	-	antisense
ENSMUSG00000087549	Gm13427	0.118091	0.447193	0.185254	0.115534	0.044577	0.0394237	0.128962	0.103553	0	0.220542	0.128705	0	0.0687185	0.0711268	0.165558	0.144173	0	0	0.110394	0.0399473	0.0378393	0.0395601	0.0380737	0.0383053	0.135517	0.138301	0.101929	0.0997703	0.0389814	0.109489	0.0398282	0.0368526	0	0.0732134	0.109477		chr2	31531884	31543989	-	antisense
ENSMUSG00000087552	Gm15819	0	0	0	0	0.0902826	0	0.134791	0	0	0.0683545	0.0674673	0	0	0	0	0	0	0.0773211	0	0	0	0	0	0.221039	0	0	0	0	0	0	0	0	0	0	0.0796879		chr5	64315140	64316208	+	antisense
ENSMUSG00000087554	Gm15646	0	0	0.018882	0.101845	0	0	0	0	0	0	0	0	0.0719263	0.0286287	0	0	0	0	0	0	0	0	0	0	0	0	0	0	0	0	0	0	0	0	0		chr16	17139768	17140576	+	antisense
ENSMUSG00000087561	Gm11608	0	0	0	0	0	0	0	0	0	0	0	0	0	0	0	0	0	0	0	0	0	0	0	0	0	0	0	0	0	0	0	0	0	0	0		chr1	63313422	63319694	-	antisense
ENSMUSG00000087563	Gm14205	9.42205e-07	0	0	0	0	0	0	0	0	0	0	0	0	0	0	0	0.041935	0	0	0	0	0	0	0	0	0	0	0	0	0	0	0	0	0	0		chr2	158436646	158437556	-	antisense
ENSMUSG00000087564	Gm11817	0	0	0	0	0	0	0	0	0	0	0	0	0	0	0	0	0.046391	0	0	0	0.0458269	0	0	0	0	0	0	0	0	0	0	0	0	0	0		chr4	9359108	9374346	-	antisense
ENSMUSG00000087565	Gm14662	0	0	0	0	0	0	0	0	0	0	0	0	0	0	0	0	0	0	0	0	0	0	0	0	0	0	0	0	0	0	0	0	0	0	0		chrX	58146828	58151242	+	antisense
ENSMUSG00000087568	Gm15649	0	0	0	0	0	0	0	0	0	0	0	0	0	0	0	0	0	0	0	0	0	0	0	0	0	0	0	0	0	0	0	0	0	0	0		chr16	38302702	38305106	+	antisense
ENSMUSG00000087571	Gm15202	0	0	0	0	0	0	0	0	0	0	0	0	0	0	0	0	0	0	0	0	0	0	0	0	0	0	0	0	0	0	0	0	0	0	0		chrX	158346155	158346709	+	antisense
ENSMUSG00000087577	Gm13299	0	0	0	0	0	0	0	0	0	0	0	0	0	0	0	0	0	0	0	0	0	0	0	0	0	0	0	0	0	0	0	0	0	0	0		chr4	41992336	42024158	-	antisense
ENSMUSG00000087578	Gm15605	0.421641	1.16376	0.60822	0.222207	0.501786	0.481717	0.571613	0.328379	0.570331	0.502089	0.583592	0.434513	0.774746	0.544528	0.794378	0.789487	0.373627	0.497245	0.50638	0.38588	0.40707	0.883024	0.368638	0.593809	0.459177	0.82257	0.733599	0.797281	0.37402	0.639983	0.804738	0.707604	0.376159	0.470879	0.674579	0.563212	chr6	83056602	83059048	-	antisense
ENSMUSG00000087581	Gm11571	0	0	0	0	0	0.0109359	0	0	0	0	0	0	0	0	0	0	0	0	0	0	0	0	0	0	0	0	0	0	0	0	0	0	0	0	0		chr11	99913600	99947297	+	antisense
ENSMUSG00000087593	Gm16174	0.558854	1.10341	1.03498	1.04441	1.54178	1.35279	1.4589	1.53039	1.51391	1.77459	1.34853	1.63712	1.79321	2.17301	1.42368	1.79431	1.91707	2.14728	1.73276	0.821894	0.66853	1.34023	0.86243	1.08036	0.802244	1.37913	1.18025	1.26384	1.60512	1.16204	1.07668	1.05054	0.727666	1.47597	1.10857	0.00322295	chr7	20401902	20403974	+	antisense
ENSMUSG00000087596	Gm11715	0	0	0	0	0	0	0	0	0	0	0	0	0.066187	0	0	0	0	0	0	0	0	0	0	0	0	4.03971e-05	1.34128e-07	0	0	0	0	8.64541e-12	0	0	0		chr11	107018722	107028464	+	antisense
ENSMUSG00000087597	Gm15345	0	0	0.0969287	0	0	0	0	0	0	0	0	0	0	0	0	0	0	0	0	0	0	0	0	0	0	0	0.0864898	0	0	0	0	0	0	0	0		chr18	56929371	56961342	+	antisense
ENSMUSG00000087600	Gm14454	0	0	0	0	0	0	0	0	0	0	0	0	0	0	0	0	0	0	0	0	0	0	0	0	0	0	0	0	0	0	0	0	0	0	0		chr2	173102199	173103929	+	antisense
ENSMUSG00000087601	Gm16832	0	0	0	0	0	0	0	0	0	0	0	0	0	0	0	0	0	0.0155325	0	0	0	0	0	0	0	0	0	0	0	0	0	0	0	0	0		chr5	67017734	67067736	-	antisense
ENSMUSG00000087603	Gm11339	0	0	0	0	0	0	0	0	0	0	0	0	0	0	0	0	0	0	0	0	0	0	0	0	0	0	0	0	0	0	0	0	0	0	0		chr13	24048678	24058044	+	antisense
ENSMUSG00000087604	4930452L02Rik	0	0.0129263	0	0	0	0	0	0	0.0219633	0.0108701	0	0.0108607	0	0	0	0	0	0	0	0	0	0	0	0	0	0	0	0	0	0	0	0	0	0	0		chr11	62803955	62817636	-	antisense
ENSMUSG00000087606	Gm16121	0	0.0119252	0	0.0118632	0	0	0	0	0.0101706	0	0.00991879	0	0.0103094	0	0.0103302	0.0441822	0.0226394	0.0764407	0.0774183	0.0473866	0	0.0235377	0.0337627	0.056275	0.0208913	0.0212917	0	0	0.0116493	0.044076	0.0117603	0.0219348	0.011233	0.0221635	0		chr5	140577153	140583545	+	antisense
ENSMUSG00000087607	Gm16034	0	0	0	0	0	0	0.213675	0	0	0	0	0.117329	0	0	0	0	0	0	0	0	0	0	0	0	0	0	0	0.0736645	0.0179803	0	0	0.0822703	0	0	0.0882033		chr11	45957399	45958516	-	antisense
ENSMUSG00000087612	A230005M16Rik	0.375956	0.279746	0.662663	0.487147	0.211765	0.436131	0.339912	0.347042	0.417273	0.425438	0.589273	0.448134	0.394094	0.378001	0.401697	0.426193	0.402902	0.358783	0.427069	0.540046	0.438027	0.256689	0.0959879	0.316397	0.18681	0.241468	0.0793111	0.115535	0.303345	0.214227	0.292965	0.306863	0.290416	0.473269	0.115741		chr2	25561370	25565236	-	antisense
ENSMUSG00000087613	Gm13855	0.549876	1.31564	0.987562	0	0.268675	0.0428575	0.754111	1.21616	0.52855	0.844692	1.22937	1.05682	1.37469	1.37548	1.73445	1.5982	1.05763	1.03638	0.942427	1.15065	0.7598	0.625883	0.687304	0.952647	0.64293	0.495747	0.179381	0.331972	0.200296	0.424873	0.480498	0.388712	0.298143	0.260454	0.19223	5.55387e-07	chr6	34129232	34136392	+	antisense
ENSMUSG00000087615	Gm16190	2.31417e-10	0.00707872	0	1.3802e-10	6.89057e-12	1.95797e-10	1.21935e-11	4.68459e-11	3.00898e-12	0	4.60877e-12	3.86404e-11	4.1164e-13	4.72073e-10	0	0	0	0	0	0	0	0	0	0	0	0	0	0	0	0	0	0	0	0	0		chr17	28992081	28996448	-	antisense
ENSMUSG00000087616	Gm14257	0.0835654	0	0.119233	0.041406	0	0	0	0	0.0706399	0.0352706	0.0348618	0.103501	0.0720055	0.037734	0.0363238	0	0.11705	0.0389884	0	0.0824677	0	0	0.0398554	0.225381	0.141587	0	0	0.0355707	0.0805654	0	0	0.148483	0.151413	0.113384	0.114297		chr2	155419301	155420211	-	antisense
ENSMUSG00000087618	Gm14114	0	0	0	0	0	0	0	0	0	0	0	0	0	0	0	0	0	0	0	0	0	0	0	0	0	0	0	0	0	0	0	0	0	0	0		chr2	146654063	146665468	-	antisense
ENSMUSG00000087625	4930419G24Rik	0	0	0	0	0	0	0	0	0	0	0	0	0	0	0	0	0	0	0	0	0	0	0	0	0	0	0	0	0	0	0	0	0	0	0		chr3	32923699	32987529	+	antisense
ENSMUSG00000087626	Gm15050	0.0662251	0.0648502	0	0.126022	0.0728662	0.126924	0	0.22041	0.0559165	0.159596	0.0544857	0.257884	0.112339	0.115806	0.111434	0.176319	0.0628316	0.0606672	0.120567	0	0	0	0.0624039	0.0626083	0	0.0586669	0	0.054959	0	0	0	0	0.177045	0.0604185	0.061039		chr6	52122880	52124058	+	antisense
ENSMUSG00000087627	A230059L01Rik	0.0337912	0.0228081	0.0177607	1.27352e-10	0	8.75511e-08	7.83464e-10	0.0118498	1.93655e-10	0.0226774	6.88735e-09	4.24968e-10	6.05851e-11	5.32646e-08	0	0	3.10094e-09	2.23533e-09	1.48782e-10	0	9.88244e-11	0	1.17993e-05	1.04881e-09	2.21552e-05	0	8.52464e-11	9.11058e-11	0.00916651	0	0.00922259	0	0	1.02616e-09	0		chr1	148650095	148653152	-	antisense
ENSMUSG00000087629	Gm12246	0	0	0.0728555	0	0	0	0	0	0	0.0634149	0	0.293684	0	0	0	0	0	0	0.070583	0.0745842	0.139006	0	0	0	0	0	0.0649444	0	0	0	0	0	0	0.0693004	0		chr11	57939570	57942014	+	antisense
ENSMUSG00000087630	Gm11513	0	0.0426717	0.041831	0	0	0	0	0	0	0	0	0	0	0	0	0	0	0	0	0	0	0	0	0	0	0	0	0.0364151	0	0	0	0	0	0	0		chr11	94894073	94899597	+	antisense
ENSMUSG00000087638	Gm11773	0	0	0.0741855	0.214635	0	0	0	0	0	0	0.183354	0	0.0671549	0.0691449	0	0	0.0736065	0	0	0.0759454	0	0	0.0730674	0.333771	0.650781	0.831643	0.989172	0.748393	0.756562	1.01318	1.40423	0.678706	0.734669	0.767099	0.6857	2.48063e-09	chr11	120692343	120695558	+	antisense
ENSMUSG00000087639	Gm15512	0	0.0713254	0	0.0233898	0	0	0	0	0	0.0232819	0	0	0	0	0.0223283	0	0	0	0	0	0.0262212	0	0.0332122	0	0.0310074	0	0	1.05713e-14	0	0.0262998	0	0	0	0.0263985	0		chr14	34179137	34183329	-	antisense
ENSMUSG00000087640	Gm14798	0	0	0	0	0	0	0	0	0	0	0	0	0	0	0	0	0	0	0	0	0	0	0	0	0	0	0	0	0	0	0.0393437	0.0309644	0	0	0		chrX	91274193	91344643	+	antisense
ENSMUSG00000087643	Gm11314	0	0	0	0	0	0	0	0	0	0	0	0	0	0	0	0	0	0	0	0	0	0	0	0	0	0	0	0	0	0	0	0	0	0	0		chr13	22864525	22865340	+	antisense
ENSMUSG00000087644	Gm14703	0.0320457	0.157573	0.0250294	0.185412	0.390037	0.31023	1.01762	0.781888	0.895014	0.476349	0.605492	0.45915	0.643388	0.582914	0.401949	0.491859	0.495333	0.544187	0.494098	0.577344	0.811524	0.564893	0.515512	0.546081	0.470185	0.407343	0.140895	0.405111	0.352839	0.262397	0.311169	0.407383	0.203793	0.696725	0.310206	1.57892e-05	chrX	7228232	7234384	-	antisense
ENSMUSG00000087652	Gm15918	0	0	0	0	0	0	0	0	0.0603745	0	0.0600601	0	0	0	0	0	1.4331e-07	0	0	1.2099e-06	0	0.050197	0	0	0	0	0	0	1.07624e-08	0	9.36511e-10	0.0623579	0	0	0		chr14	64221361	64226209	-	antisense
ENSMUSG00000087653	1700087M22Rik	0	0	0	0	0	0	0	0	0	0	0	0	0	0	0	0	0	0	0	0	0	0	0	0	0	0	0	0	0	0	0	0	0	0	0		chr14	31583867	31591190	-	antisense
ENSMUSG00000087654	Gm12256	0	0	0	0	0	0	0	0	0	0	6.67272e-06	0	0	0	0	0	0	0	0	0	0	8.49234e-10	0	0	0	1.89323e-13	4.96886e-10	0	0	0	0	0	0	0	1.04944e-11		chr11	58703212	58705050	+	antisense
ENSMUSG00000087657	Gm16764	0	0	0.110339	0	0	0	0	0	0	0	0	0	0	0	0	0	0	0	0	0	0	0	0	0	0	0	0	0	0	0	0	0	0	0	0		chr7	139789070	139791320	+	antisense
ENSMUSG00000087658	Gm15051	0.544504	1.21102	1.10856	1.62367	1.35187	1.21881	1.92651	1.35728	1.98398	1.58973	1.30138	1.98696	1.5529	2.30812	1.4306	1.5432	1.71166	2.06501	1.67092	1.673	0.633271	1.86277	1.21313	0.773824	1.03406	1.48174	1.07185	1.12193	1.50472	1.12455	1.41672	1.18356	0.634677	0.948841	0.615066	0.00519628	chr6	52106901	52112118	+	antisense
ENSMUSG00000087660	B230398E01Rik	0	0.0398401	0.0332739	0.100882	0.0295053	0	0.186634	0.0358174	0.0830642	0.0301677	0.02523	0.0528488	0.0648303	0.0339935	0.0728214	0.0234139	0.0315863	0.0302799	0.0293563	0	0.0353141	0.0328688	0.0383155	0	0	0.155593	0.0560698	0	0.10359	0.107969	0.0912232	0.159452	0	0.0542131	0		chr3	94762956	94765970	-	antisense
ENSMUSG00000087667	Gm13381	0	0	0	0	0	0	0.0443224	0	0	0	0	0	0	0	0.0760906	0.0819214	0	0	0.0983809	0.0529136	0	0	0.0505824	0	0	0	0	0	0	0.0496588	0	0	0.09812	0	0		chr2	28417717	28432218	+	antisense
ENSMUSG00000087668	Gm11186	0	0	0	0	0	0	0	0	0	0	0	0	0	0	0	0	0	0	0	0	0	0	0	0	0	0	0	0	0	0	0	0	0	0	0		chr11	52924953	52933558	-	antisense
ENSMUSG00000087669	Gm11724	0.0840032	0.233279	0.15647	0.0815165	0.0924744	0.0825963	0.0694847	0.0744874	0	0.0701222	0.135165	0	0.208858	0	0.0721549	0.0777787	0	0	0.0781514	0.234797	0	0	0	0.0797753	0	0	0.140109	0	0	0	0	0	0.0781928	0	0		chr11	117651211	117652627	-	antisense
ENSMUSG00000087670	9530036M11Rik	0.0408966	0.0536138	0.0396283	0.0135194	0.0151744	0	0.0447838	0.0354775	0.0115923	0.0672663	0.0556977	0.0114219	0.0349877	0.0243415	0	0	0.0129597	0.01272	0.0383126	0.01365	0.0128515	0	0	0.0130251	0.011944	0	0.0118609	0	0.0132732	0	0	0	0.0127935	0	0.0127159		chr6	54096881	54100931	-	antisense
ENSMUSG00000087672	Gm15122	0.086921	0.683128	0.559794	0.23909	0.349431	0	0.545311	0.349647	0.393216	0.444597	0.0715304	0.332567	0.215653	0.221435	0.213107	0.599591	0.0827523	0.226319	0.427439	0.0852174	0.158549	0	0.371061	0.612535	0.14666	0	0	0	0.083781	0.0807084	0	0	0.157518	0.0792637	0.0802849		chr10	79745189	79745751	-	antisense
ENSMUSG00000087683	Gm11712	0	0	0	0	0	0	0	0	0	0	0	0	0	0	0	0	0	0	0	0	0	0	0	0	0	0	0	0	0	0	0	0	0	0.11672	0		chr11	107248297	107250285	+	antisense
ENSMUSG00000087688	Gm11300	0	0	0	0	0	0	0	0	0	0	0	0	0	0	0	0	0	0	0	0	0	0	0	0	0	0	0	0	0	0	0	0	0	0	0		chr13	22615780	22616613	-	antisense
ENSMUSG00000087689	Gm15845	0	0.226446	0.0295749	0.0885172	0.131387	0.0592167	0.0745528	0.026675	0.0761045	0.0995937	0.0252188	0	0.0521318	0	0	0	0.0290278	0.0282407	0	0	0	0	0	0	0	0	0	0	0	0	0	0	0	0	0		chr16	36367156	36387492	+	antisense
ENSMUSG00000087690	Gm16031	0	0	0	0	0	0	0	0	0	0	0	0	0	0	0	0	0	0	0	0	0	0	0	0.0867554	0	0	0	0	0	0	0	0	0	0	0		chr15	100960347	100962023	-	antisense
ENSMUSG00000087691	Gm15674	0.0700584	0.0901709	0.0258249	0.0649986	0.0276601	0.0673522	0.221038	0.0696634	0.0348324	0.209583	0.0822863	0.0214989	0.0250635	0.05494	0.0134635	0.332635	0.0669878	0.0225816	0.218171	2.58636e-09	0.0996266	0.0130253	0.0972804	0.0857141	0.0198431	8.12181e-10	4.423e-11	0.0287474	0	0.073629	1.06509e-09	6.02376e-11	0.0476678	0.0125901	0.0331042		chr1	132319401	132334491	+	antisense
ENSMUSG00000087692	Gm11940	0	0.0176375	0.0262547	0	0	0	0.125136	0	0.0890207	0.0930644	0.23356	0	0	0	0	0	0.09038	0	0.0768349	0	0	0	0.102071	0	0	0.182067	0.0937312	0	0	0.108269	0	0	0.0953075	0	0		chr11	99248654	99249211	+	antisense
ENSMUSG00000087693	Gm16191	0.105312	0.0873402	1.16473e-09	0.163164	0	0	0.0666501	0	0.133286	0	0.08788	0	0	0	0	0	0	0	0	0	0	0	0	0	0	0	0	0	0	0	0	0	0	0	0		chr17	29062408	29074070	+	antisense
ENSMUSG00000087695	Gm16291	0.0308653	0	0	0.0101867	0	0	0	0	0	0.0256643	0	0	0	0	0.0438175	0.0840338	0.00975361	0.0095834	0.0193475	0	0.0383196	0.0101282	0.0193633	0.0195503	0	0.0273251	0.00893561	0.0176028	0.00999549	0.0190555	0.0299724	0	0.028712	0.0189849	0.0657368		chr15	39628591	39643923	+	antisense
ENSMUSG00000087698	Gm13031	0	0	0	0	0.0754305	0	0.0276193	0	0.0282769	0	0	0	0	0.0304618	0	0.03338	0	0.030999	0	0	0	0	0	0	0	3.6574e-09	1.81423e-09	0	0	0	2.18368e-08	0	0	0	3.02967e-11		chr4	140503581	140513817	-	antisense
ENSMUSG00000087703	Gm15650	0	0	0	0	0	0	0	0.0373136	0	0	0	0	0	0	0	0	0	0	0.0392652	0	0	0	0	0	0	0	0	0	0	0	0	0	0	0	0		chr5	36065204	36067134	+	antisense
ENSMUSG00000087704	Gm14978	0	0	0	0	0	0	0	0	0	0	0	0	0	0	0	0	0	0	0	0	0	0	0	0	0	0	0	0	0	0	0	0	0	0	0		chr2	121119439	121121744	-	antisense
ENSMUSG00000089633	A230009B12Rik	0	0	0	0	0	0	0	0	0	0	0	0	0	0	0	0	0	0.0141616	0	0	0	0	0	0	0	0	0	0	0	0	0	0	0	0	0		chr17	10649082	10685921	+	antisense
ENSMUSG00000089635	Gm16559	0.0358553	0	0.0174603	0.0864239	0.151895	0.150357	0.114721	0.046444	0.0598482	0.17031	0.0867653	0.0733889	0.147291	0.0160244	0.0458452	0.650523	0.130669	0.158518	0.410841	0.120715	0.484739	0.119066	0.424521	0.797354	0.163463	0.0627974	0.076055	0.291661	0.196043	0.245682	0.258152	0.032655	0.303075	0.416619	0.380759		chr3	137944372	137969986	-	antisense
ENSMUSG00000089636	1700058P15Rik	0	0.369729	0	0.100831	0.114765	0	0.167931	0	0	0.321261	0.0859926	0	0	0.0933994	0.253905	0	0.0995943	0.0951179	0.0965915	0	0.097881	0	0.0987548	0.0987062	0	0	0	0	0	0	0	0	0	0	0		chr7	19843841	19845088	+	antisense
ENSMUSG00000089647	Gm2245	0.01113	0.0155649	0	0	0	0.00763743	0.00690887	0.00686186	0	0.00679963	0	0.00651492	0	0.0139084	0.00673588	0.0144708	0	0	0.0073572	0	0	0	0	0	0	0	0.00679642	0	0.00758001	0	0	0	0	0	0		chr15	6554341	6604303	-	antisense
ENSMUSG00000089653	Gm15841	0	0	0	0	0	0	0	0.0644058	0	0	0	0	0	0	0	0	0	0	0	0	0	0	0	0	0	0	0	0	0	0	0	0	0	0	0		chr1	74948945	74954227	+	antisense
ENSMUSG00000089655	Gm16004	0	0	0	0	0	0	0	0	0	0	0	0	0	0	0	0	0	0	0	0	0	0	0	0	0	0	0	0	0	0	0	0	0	0	0		chr9	99608818	99656462	+	antisense
ENSMUSG00000089665	2400009B08Rik	1.57287	1.9337	2.21699	1.9905	2.1431	1.88491	1.47324	1.41869	1.64742	1.21825	1.91163	1.64465	1.75577	1.74113	1.58731	1.14484	1.22896	1.60258	0.517567	1.18699	0.840761	1.06641	1.10674	0.914894	1.29139	1.80303	1.32474	1.40803	1.11807	1.0903	1.38607	1.5217	1.54128	2.10553	1.69433	0.00108357	chr8	3671188	3672336	-	antisense
ENSMUSG00000089671	Gm16537	0.059035	0.376409	0.320776	0.0602334	0.19806	0.175577	0.183399	0.24407	0.429742	0	0.0506872	0.192601	0.237921	0.155498	0.102415	0.157785	0	0.25698	0.0544616	0	0.0553385	0	0.108706	0.107794	0.201203	0.0513937	0.0926856	0	0.0568132	0	0.116154	0	0	0	0.05635		chr15	99545974	99554905	-	antisense
ENSMUSG00000089679	Gm16299	0.249017	0.154508	0.108712	0.0189621	0.0317754	0.0279366	0.0701194	0.089517	0.0243078	0.063056	0.0237277	0.0552594	0.0488525	0.0171283	0.0569996	0.0441897	0.036083	0.00894872	0.0447572	0	0.026933	0.00945665	0.0180818	0.0273007	0.0250522	0.0255226	0.0166395	0	0.00933262	0.0353729	0.0279897	0.0175636	0.017935	0.00889271	0.00894137		chr19	53893844	53899618	-	antisense
ENSMUSG00000089680	Gm15722	0	0.0992528	0.143618	0	0.0566179	0.191185	0	0.0450934	0	0.311469	0.272962	0.125119	0.129063	0.175123	0.0440817	0.181399	0.185617	0.180292	0.0478905	0	0.139701	0.0986564	0	0.228265	0.170402	0.0896851	0	0.125259	0.188702	0.223326	0.192923	0	0.138754	0.0925344	0.0474331		chr15	85918070	85920490	-	antisense
ENSMUSG00000089683	4930570N18Rik	0	0	0	0.150489	0	0	0.361044	0	0.133341	0.364357	0.248443	0.133361	0.590096	0	0	0	0	0.271638	0.144655	0	0.147829	0.290679	0.149147	0	0	0	0	0	0	0.279015	0	0.273072	0	0	0		chr1	195029233	195052402	+	antisense
ENSMUSG00000089685	Gm9017	0	0	0	0	0	0	0	0	0	0	0	0	0	0	0	0	0	0	0	0	0	0	0	0	0	0	0	0	0	0	0	0	0	0	0		chr16	60604592	60611062	+	antisense
ENSMUSG00000089688	1600010F14Rik	0	0	0	0	0	0.505294	0.431446	0.24942	0	0.768271	0.750292	0	0	0.795214	0.237336	0	0	0.246265	0	0	0	0	0	0	0	0	0	0	0	0	0	0	0	0	0.422482		chr1	195033944	195080668	+	antisense
ENSMUSG00000089697	Gm15947	0	0	0	0	0	0	0	0	0	0	0	0	0	0	0	0	0	0	0	0	0	0	0	0	0	0	0	0	0	0	0	0	0	0	0		chr17	23990126	23995614	-	antisense
ENSMUSG00000089699	Gm1992	0	0	0	0	0	0	0	0	0	0	0	0	0	0	0	0	0	0	0	0	0	0	0	0	0	0	0	0	0	0	0	0	0	0	0		chr1	3456668	3503634	+	antisense
ENSMUSG00000089701	Gm15978	0	0	0	0	0	0	0	0	0	0	0	0	0	0	0	0	0	0	0	0	0	0	0	0	0	0	0	0	0	0	0	0	0	0	0		chr17	87729104	87731392	-	antisense
ENSMUSG00000089707	4921525B02Rik	0.00887269	0	0	0.00876721	0	0	0	0	0	0	0	0	0.00769489	0	0	0	0	0	0	0	0	0	0	0	0	0	0	0	0	0	0	0	0	0	0		chr14	104092200	104098659	-	antisense
ENSMUSG00000089708	5330439A09Rik	0	0	0	0	0	0	0	0	0	0	0	0	0	0	0	0	0	0	0	0	0	0	0	0	0	0	0	0	0	0	0	0	0	0	0		chr8	55653903	55686340	-	antisense
ENSMUSG00000089709	Gm16262	0	0.0156964	0	0	0	0	0.0130872	0	0	0	0	0	0	0.0141223	0.0536958	0	0	0	0.0148803	0	0	0	0	0	0	0	0	0	0	0	0	0	0	0	0		chr9	94596123	94602738	-	antisense
ENSMUSG00000089710	Gm15810	0	0	0	0	0	0	0	0	0	0	0	0	0	0	0	0	0	0	0	0	0	0	0	0	0	0	0	0	0	0	0	0	0	0	0		chr13	42878061	42883627	-	antisense
ENSMUSG00000089711	Gm16240	0	0	0	0	0	0	0	0	0	0	0	0	0	0	0	0	0	0	0.0530951	0	0	0	0	0	0	0	0	0	0	0	0	0	0	0	0		chr10	75755910	75757605	+	antisense
ENSMUSG00000089713	Gm16564	0	0	2.56274e-15	0	0	0	0	0	2.47034e-09	0	9.61028e-16	0	0	0	0	0	1.36415e-10	0	0	0	0	1.1824e-08	0	0	0	0	0	0	0	0	0	0	0	0	6.90556e-09		chr1	180828713	180847745	-	antisense
ENSMUSG00000089723	Gm16117	0	0	0	0	0	0	0	0	0	0	0	0	0	0	0	0	0	0	0	0	0	0	0	0	0	0	0	0	0	0.152816	0	0	0	0	0		chr8	117163446	117166014	-	antisense
ENSMUSG00000089729	Gm16552	0	0	0.0471785	0	0	0	0	0	0	0	0	0	0	0	0	0	0	0	0	0	0	0	0	0.122319	0.0424429	0.0434008	0	0	0	0	0	0.154187	0	0	0		chr5	122167675	122177412	-	antisense
ENSMUSG00000089730	1700007P06Rik	0	0	0	0	0	0	0	0	0	0	0	0	0	0	0	0	0	0	0	0	0	0	0	0	0	0	0	0	0	0	0	0	0	0	0		chr1	188949017	188949862	+	antisense
ENSMUSG00000089734	Gm16108	0	0	0	0	0	0	0	0	0	0	0	0	0	0	0	0	0	0	0	0	0	0	0	0	0	0	0	0	0	0	0	0	0	0	0		chr5	114515470	114539475	+	antisense
ENSMUSG00000089743	Gm16226	0	0	0	0	0	0	0	0	0	0	0	0	0	0	0	0	0	0	0	0	0	0	0	0	0	0	0	0	0	0	0	0	0	0	0		chr5	100111429	100144793	+	antisense
ENSMUSG00000089744	Gm16146	0	0	0	0.407385	0.103652	0	0.0779572	0.0837502	0	0.0787291	0	0	0.0820803	0.084274	0	0	0	0	0	0	0.171554	0	0	0.0891197	0	0.0836224	0	0	0	0.169621	0	0	0.0874741	0	0		chr18	85028028	85028939	-	antisense
ENSMUSG00000089745	1810008B01Rik	0	0	0	0	0	0	0	0	0	0	0	0	0	0	0	0	0	0	0	0	0	0	0	0	0	0	0	0	0	0	0	0	0	0	0		chr8	126829032	126830407	-	antisense
ENSMUSG00000089746	Gm3513	0	0.0530693	0.0520142	0	0	0	0	0	0	0	0	0	0	0	0	0	0	0	0	0	0	0	0	0.0511478	0	0	0	0	0	0.0499807	0	0	0	0	0		chr3	79355236	79356115	-	antisense
ENSMUSG00000089755	0610012D04Rik	0	0	0	0	0	0	0.0578718	0	0	0	0	0.115067	0	0	0	0.126788	0	0	0	0	0	0	0.0660878	0	0	0	0	0	0	0.0648269	0	0	0	0	0		chr17	87761579	87763802	-	antisense
ENSMUSG00000089766	Gm16538	5.62463	5.39806	5.34867	4.33535	4.19717	4.44143	3.11017	3.50294	3.76538	4.30063	4.14826	3.91414	2.93034	3.24229	3.90983	0.422531	1.22592	1.03769	0	0	0	0	0.0520338	0	0.104577	0.200978	0	0.0898192	0	0	0	0	0.119823	0	0	3.42946e-20	chr19	5727206	5731627	+	antisense
ENSMUSG00000089767	4930556I23Rik	0	0	0	0	0	0	0	0	0	0	0	0	0	0	0	0.0599345	0	0	0	0	0	0	0	0	0	0	0	0	0	0	0	0	0	0	0		chr1	37671104	37672217	+	antisense
ENSMUSG00000089771	Gm16311	0	0	0	0	0	0	0	0	0	0	0	0	0	0	0	0	0	0	0	0	0	0	0	0	0	0	0	0	0	0	0	0	0	0	0		chr15	6253244	6259913	-	antisense
ENSMUSG00000089776	Gm15684	0	0	0	0	0	0	0	0	0	0	0	0	0	0	0	0	0	0	0	0	0	0	0	0	0	0	0	0	0	0	0	0	0	0	0		chr8	122560094	122569187	-	antisense
ENSMUSG00000089779	Gm15641	0	0	0	0	0	0	0	0	0	0	0	0	0	0	0	0	0	0	0	0	0	0	0	0	0	0	0	0	0	0	0	0	0	0	0		chr17	72066189	72067157	-	antisense
ENSMUSG00000089781	Gm15756	0	0	0	0	0.057534	0.052167	0.0415304	0	0	0.247291	0	0	0	0	0.0431926	0.0956454	0	0.140645	0.182324	0.19382	0	0.0973725	0.0488265	0.280574	0.0434172	0	0.0494056	0	0.0498683	0.0939033	0.098581	0	0	0	0.0913952		chr6	90546679	90549942	-	antisense
ENSMUSG00000089787	Gm15825	0	0	0	0	0	0	0	0	0	0	0	0	0	0	0	0	0	0	0	0	0	0	0	0	0	0	0	0	0	0	0	0	0	0	0		chr1	19053380	19094921	-	antisense
ENSMUSG00000089797	Gm16118	0.0494978	0.0486023	0	0.0950031	0.0544994	0.0483223	0.119136	0.043376	0	0.120242	0.040714	0	0.163468	0.0868704	0.12371	0.330862	0	0.132333	0.134124	0.141639	0.176827	0.0950244	0	0.136113	0.0844839	0.0863668	0	0.041399	0	0.0900579	0	0.0887255	0	0	0.0456589		chr8	117222339	117231906	-	antisense
ENSMUSG00000089804	Gm16136	0.0437961	0.264432	0.156684	0.124955	0.0857897	0.139078	0.062607	6.82363e-06	0.0697324	0	0.13905	0.029534	0.0345058	0.0365692	0	0.0668844	0.0399092	0.0796233	0.0358529	0.159726	0	0.0636856	0.0867918	0.0465416	0	0	0.028335	0	0	0.0797968	0.17213	0.0738892	0.359041	0.0500094	0.11808		chr15	37161676	37163064	-	antisense
ENSMUSG00000089810	Gm16536	1.2735	1.60457	1.13434	1.22237	0.826121	0.840541	1.33978	1.03683	1.31027	1.33883	0.725597	1.13472	1.33688	0.902056	0.986653	1.22092	0.713425	1.79807	1.25613	0.785179	1.37908	1.13488	1.54057	1.28723	0.822246	1.26521	1.09998	1.12455	0.939463	0.646916	1.07884	1.40898	0.742431	0.982294	1.10959	0.699932	chr9	45664852	45666440	-	antisense
ENSMUSG00000089812	Gm15867	0	0	0	0.168627	0.0672301	0	0	0.409644	0	0	0	0	0	0.0552156	0	0	0	0	0	0.0614359	0	0	0.114819	0	0	0	0	0	0	0	0	0	0	0	0		chr1	194681122	194682660	+	antisense
ENSMUSG00000089819	Gm15679	0	0	0	0	0	0	0	0	0	0	0	0	0	0	0	0	0	0	0	0	0	0	0	0	0	0	0	0	0	0	0	0	0	0	0		chr8	101535786	101556640	+	antisense
ENSMUSG00000089820	Gm15775	0	0	0	0	0	0	0	0	0	0	0	0	0	0	0	0	0	0	0	0	0	0	0	0	0	0	0	0	0	0	0	0	0	0	0		chr8	126848678	126855695	-	antisense
ENSMUSG00000089821	Gm16535	0	0	0	0	0.0714547	0	0	0	0	0	0	0	0	0	0	0	0	0	0	0.00010138	0	0	0	0	0	0	0	0	8.38892e-07	0	0	0	0	0	0		chr1	89161056	89161749	-	antisense
ENSMUSG00000089822	Gm15759	0	0	0	0	0	0	0	0	0	0	0	0	0	0	0	0	0	0	0	0	0	0	0	0	0	0	0	0	0	0	0	0	0	0	0		chr1	58310961	58372500	-	antisense
ENSMUSG00000089833	Gm16542	0	0	0	0	0	0	0	0	0	0	0	0	0	0	0	0	0	0	0	0	0	0	0	0	0	0	0	0	0	0	0	0	0	0	0		chr14	11571067	11611515	+	antisense
ENSMUSG00000089835	Gm7097	0.145173	0.000104216	0.400632	0	0.0694843	3.12304e-07	0.0922572	2.36345e-05	0	1.67814e-06	9.44933e-07	1.88331e-06	0.574782	0.226282	9.79944e-06	0.45869	0.111707	4.12283e-06	0	0.149838	0.390385	3.82316e-11	4.92077e-07	3.81773e-07	0	0.166251	0.185076	0.127442	4.67376e-06	1.59699e-07	0.350127	1.2173e-14	1.93219e-05	0.00026796	0.0006537		chr10	69746983	69747701	-	antisense
ENSMUSG00000089849	9530072K05Rik	0.113697	0.0755421	0.0740786	0	0	0.0748327	0.0320619	0	0	0.0640188	0	0.0324105	0.247968	0.0684334	0.0333343	0	0	0	0.0362933	0	0	0	0	0.0368012	0	0	0	0	0	0	0	0	0	0	0		chr17	44847171	44850874	+	antisense
ENSMUSG00000089851	Gm16579	0	0.0103593	0	0	0	0	0	0	0	0	0	0	0	0	0	0	0	0	0	0	0	0	0	0	0	0	0	0	0	0	0	0	0	0	0		chr5	87157924	87188761	+	antisense
ENSMUSG00000089853	Gm15853	0.2466	0.241715	0	0.240339	0	0.0643283	0.157062	0.218772	0.160303	0.207854	0.106169	0.159034	0.111497	0.114914	0.0563541	0.175259	0.0623804	0.278522	0	0	0.120716	0.0642254	0	0	0.0569716	0.0584129	0.0562196	0.0546847	0.0633494	0.0608549	0	0	0	0.0601434	0.0606621		chr1	168309970	168310624	-	antisense
ENSMUSG00000089854	Gm16133	0	0.0442285	0.0855183	0.0441974	0	0	0	0	0	0	0	0	0.0560871	0	0	0	0	0	0	0	0	0	0	0	0	0	0	0	0	0	0	0	0	0	0		chr13	63434445	63441267	+	antisense
ENSMUSG00000089866	Gm15699	0	0	0	0	0	0	0	0	0	0	0	0	0	0	0	0	0	0	0	0	0	0	0	0	0	0	0	0	0	0	0	0	0	0	0		chr1	106808008	106808910	-	antisense
ENSMUSG00000089874	9230117E06Rik	0	0	0	0	0	0	0	0.06847	0	0	0	0.0649071	0	0	0	0	0	0	0	0	0	0	0	0	0	0	0	0	0	0	0	0	0	0	0		chr16	22511553	22517754	+	antisense
ENSMUSG00000089879	4930448H16Rik	0	0	0	0	0	0	0	0	0	0	0	0	0	0	0	0	0	0	0	0	0	0	0	0	0	0	0	0	0	0	0	0	0	0	0		chr5	143989397	143996427	+	antisense
ENSMUSG00000089889	0610040B10Rik	0.598247	1.13105	1.06455	1.38994	1.05408	0.709126	1.72144	1.43851	1.44317	1.21687	0.916996	1.34352	1.1807	1.16968	1.35681	1.31056	0.884696	1.45518	1.66301	1.04917	0.763155	1.25121	1.14737	1.45875	1.36655	1.51849	1.64686	1.03729	1.19663	1.36175	1.19807	1.21324	1.13307	1.68948	1.50953	0.14849	chr5	144090926	144094383	+	antisense
ENSMUSG00000089890	Gm16055	0.0554017	0	0	0	0	0	0	0	0	0	0	0	0	0	0	0	0	0	0	0	0	0	0	0	0	0.049065	0	0	0	0	0	0	0	0	0		chr6	8304056	8314136	-	antisense
ENSMUSG00000089898	Gm14199	0	0	0	0	0	0	0	0	0	0	0	0	0	0	0	0	0	0.0942592	0	0	0	0.0943268	0	0	0	0	0	0	0	0	0	0	0	0.105237	0		chr2	152815753	152817367	-	antisense
ENSMUSG00000089900	0610038L08Rik	0	0	0.0371269	0.0376178	0.0236974	0.037469	0.0176571	0	0	0	0	0	0	0	0	0	0	0	0	0	0	0	0	0	0	0	0	0.0181125	0	0.0391925	0.0616841	0.0194571	0	0	0		chr17	29715761	29733250	-	antisense
ENSMUSG00000089914	4930486I03Rik	0	0	0	0	0	0	0	0	0	0	0	0	0	0	0	0	0	0.0634491	0	0	0	0	0	0	0	0	0	0	0	0	0	0	0	0	0		chr1	20371174	20382381	+	antisense
ENSMUSG00000089924	Gm15689	0	0	0	0	0	0	0	0	0	0	0	0	0	0	0	0	0	0	0	0	0	0	0	0	0	0	0	0	0	0	0	0	0	0	0		chr3	141325853	141345864	-	antisense
ENSMUSG00000089934	4930473D10Rik	0	0	0	0	0	0	0	0	0	0	0	0	0	0	0	0	0	0	0	0	0	0	0	0	0	0	0	0	0	0	0	0	0	0	0		chr10	114194803	114222160	+	antisense
ENSMUSG00000089935	Gm16343	0	0	0	0	0	0	0	0	0	0	0	0	0	0	0	0	0	0	0.097789	0	0	0	0	0	0	0	0	0.0862422	0	0	0	0	0	0	0		chr9	107478151	107489756	-	antisense
ENSMUSG00000089941	Gm16168	0	0	0	0	0	0	0	0	0	0	0	0	0	0	0	0	0	0	0	0	0	0	0	0	0	0.0187176	0	0	0	0	0	0	0	0	0		chr17	10689312	10762262	+	antisense
ENSMUSG00000089956	Gm16553	0	0	0	0.172676	0	0.0888519	0.146836	0	0.0769855	0.148138	0	0.0385601	0.0397862	0	0	0.0842509	0	0.0424968	0.0430965	0	0.0432312	0	0	0.0437208	0.0400421	0	0	0	0.0445371	0.0841794	0.0895819	0.0420751	0	0.0422986	0		chr8	3709804	3739044	+	antisense
ENSMUSG00000089957	A830011K09Rik	0	0	0	0	0	0	0	0	0	0	0	0.0508462	0	0	0	0	0	0	0	0	0	0	0	0	0	0	0	0	0	0	0	0	0	0	0		chr6	138371626	138378113	+	antisense
ENSMUSG00000089959	Gm16268	0.0757626	0.0504936	0	0.0740409	0.0563133	0.0252393	0.0212402	0.109088	0.104976	0.124052	0.062576	0.104502	0.167426	0.15396	0.127579	0.179803	0.0481442	0.200531	0.116593	0	0.0935606	0.0496927	0.0711716	0	0.0867836	0.0450711	0.0437177	0	0.0247197	0.0237303	0.0250858	0.0910466	0	0.0235119	0		chr10	86301839	86337699	+	antisense
ENSMUSG00000089961	Gm16567	0	0	0	0	0	0	0	0	0	0	0	0	0	0	0	0	0	0	0	0	0	0	0	0	0	6.40685e-16	2.74105	0	0	0	0	5.75976e-13	0	0	0	0.500916	chr6	124480929	124492328	+	antisense
ENSMUSG00000089968	4921518J05Rik	0	0.0164541	0	0	0	0.0326887	0	0	0	0	0	0	0	0	0	0	0	0	0	0	0	0	0	0	0	0	0	0	0	0	0	0	0	0	0		chr15	99258132	99265744	+	antisense
ENSMUSG00000089982	Gm7568	0	0	0	0	0	0	0	0	0	0	0	0	0	0	0	0	0	0	0	0	0	0	0	0	0	0	0	0	0	0	0.0907331	0	0.0434779	0	0		chr1	16243673	16258002	+	antisense
ENSMUSG00000089994	Gm16239	0	0	0	0	0	0	0	0	0.00858196	0.00846216	0	0	0	0	0	0	0	0	0	0	0	0	0	0	0.00884582	0	0	0	0	0	0	0	0	0	0.00941693		chr10	98641818	98647244	-	antisense
ENSMUSG00000089995	Gm15716	0	0	0	0	0	0	0	0	0	0	0	0.0929584	0	0	0	0	0	0	0	0	0	0	0	0	0	0.097941	0	0	0	0	0	0	0	0	0		chr8	71568855	71587321	+	antisense
ENSMUSG00000090003	Gm15882	0	0	0	0	0	0	0	0	0	0	0	0	0	0	0	0	0	0	0	0	0	0	0	0	0	0	0	0	0	0	0	0	0	0	0		chr8	61002091	61003123	+	antisense
ENSMUSG00000090009	Gm16282	0	0	0	0	0	0	0	0	0	0	0	0	0	0	0	0	0	0	0	0	0	0	0	0	0	0	0	0	0	0	0	0	0	0	0		chr7	29923459	29925331	-	antisense
ENSMUSG00000090012	Gm16555	0	0	0	0	0	0	0	0	0	0	0	0	0	0	0	0	0	0	0	0	0	0	0	0	0	0	0	0	0	0	0	0	0	0	0		chr17	49956951	49961150	-	antisense
ENSMUSG00000090016	Gm16578	0	0	0	0	0	0	0.0338505	0.035893	0	0	0	0	0	0	0	0	0	0	0	0	0	0	0	0	0	0	0	0	0	0	0	0	0	0	0		chr13	54314822	54318392	-	antisense
ENSMUSG00000090017	Gm16213	0	0.10382	0	0	0	0.103389	0	0	0	0	0	0	0	0	0.0461675	0	0.0510081	0	0	0	0	0	0	0	0	0	0	0	0	0	0	0	0	0	0		chr3	152583204	152584363	+	antisense
ENSMUSG00000090024	Gm16350	0	0	0	0	0	0	0	0	0	0	0	0	0	0	0	0.0853224	0	0	0	0	0	0	0	0	0	0	0	0	0	0	0	0	0	0	0		chr8	14961066	14961586	-	antisense
ENSMUSG00000090026	Gm15996	0.0426834	0.0826659	0.0411244	0	0.0926093	0.0416869	0.0694704	0	0	0.0702012	0.0693548	0	0.0366769	0.0379805	0.036561	0.222006	0	0.0392707	0.153069	0	0	0	0.117205	0.155339	0.0369784	0.0377924	0	0.0358242	0.0411589	0.0394571	0	0	0	0	0.115126		chr12	112968305	112970042	-	antisense
ENSMUSG00000090031	4732440D04Rik	0.265253	0.101687	0	0.0894545	0	0.242289	0.0176968	0	0	0	0	0.048644	0	0.0933994	0	4.27359e-07	0	0	0	0	0	0	0	0.0345028	0	0	0.00671161	0.0852208	0	0	0	0	0.0968833	0.137016	0		chr1	6203374	6204671	-	antisense
ENSMUSG00000090033	Gm16243	0	0	0	0	0	0	0	0	0	0	0	0	0	0	0	0	0	0	0	0	0	0	0	0	0	0	0	0	0	0	0	0	0	0	0		chr13	95978067	95978891	+	antisense
ENSMUSG00000090034	Gm15917	0	0	0	0	0	0	0	0	0	0.069968	0	0	0	0	0	0	0	0	0	0	0.0765668	0	0	0	0.0719506	0	0	0	0.0791699	0	0	0	0	0	0		chr10	81035357	81038685	-	antisense
ENSMUSG00000090038	Gm16573	0.939849	1.47568	1.42537	4.84077	4.00972	3.59011	4.06387	2.966	4.20501	1.61371	1.63856	1.73711	1.74555	1.53786	2.13664	2.06756	2.18664	2.40842	3.37625	3.17004	3.74002	3.6657	3.75349	2.92136	3.3203	3.35284	3.39322	3.00801	3.43311	3.30047	3.36897	3.34945	3.56881	3.91153	3.36472	6.69615e-10	chr14	57226098	57239350	-	antisense
ENSMUSG00000090039	Gm15894	0	0	0	0	0	0	0	0	0	0	0	0	0	0	0	0	0	0	0.012716	0	0	0	0	0	0.0116535	0	0	0	0	0	0.013149	0	0	0	0		chr8	113278892	113282870	+	antisense
ENSMUSG00000090048	Gm16317	0	0	0	0	0	0	0	0	0	0	0	0	0	0	0	0	0	0	0	0	0	0	0	0	0	0	0	0	0	0	0	0	0	0	0		chr17	44698939	44700121	+	antisense
ENSMUSG00000090050	Gm16339	0	0	0	0	0	0	0	0	0	0	0.0272928	0	0.0284817	0	0	0	0	0	0	0	0	0	0	0	0	0	0	0	0	0	0	0	0	0	0		chr12	103366016	103368116	-	antisense
ENSMUSG00000090054	Gm15629	0	0	0	0	0	0	0	0	0	0	0	0	0	0	0	0	0	0	0	0	0	0	0	0	0	0	0	0	0	0	0	0	0	0	0		chr14	75596880	75599078	-	antisense
ENSMUSG00000090057	Gm16333	0	0	0	0	0	0	0	0	0	0	0	0	0	0	0	0	0	0	0	0	0	0	0	0	0	0	0	0	0	0	0	0	0	0	0		chr4	151784909	151785371	+	antisense
ENSMUSG00000090062	1810009N23Rik	0	0	0	0	0	0	0	0	0	0	0	0	0	0.0185128	0	0.0383221	0	0	0	0.0416174	0	0.0203159	0.0577412	0	0	0	0	0	0	0	0	0	0.0785056	0	0		chr15	100526211	100535327	+	antisense
ENSMUSG00000090063	Dlx6as1	0	0	0	0	0	0	0	0.00532201	0	0	0	0	0	0	0	0	0	0	0	0	0	0	0	0	0	0	0	0	0	0	0	0	0	0	0		chr6	6770189	6819533	-	antisense
ENSMUSG00000090069	E430024P14Rik	0.150627	0.174603	0.145458	0.27492	0.413143	0.256743	0.450575	0.328056	0.23346	0.330067	0.246999	0.208572	0.115363	0.148264	0.359661	0.153242	0.141552	0.29456	0.288333	0.140497	0.0651561	0.14122	0.203524	0.107014	0.138492	0.194875	0.0323365	0.0592777	0.144809	0.208979	0.126619	0.089007	0.0805373	0.233704	0.154765		chr17	8073971	8139291	-	antisense
ENSMUSG00000090070	Gm16577	0	0	0	0.0822682	0	0.0841383	0	0	0	0.0707348	0	0	0	0	0	0	0	0	0	0	0	0	0	0	0	0	0	0	0	0	0	0	0	0	0		chr10	10932078	10932777	-	antisense
ENSMUSG00000090075	Gm16251	0	0	0	0	0	0	0	0	0	0	0	0	0	0	0	0	0	0	0	0	0	0	0	0	0	0	0	0	0	0	0	0	0	0	0		chr7	20506078	20512956	+	antisense
ENSMUSG00000090079	Gm15849	0.292925	0	0	0	0	0	0	0.137986	0	0	0	0	0	0	0	0	0	0	0	0	0	0	0	0	0	0	0	0	0	0	0	0	0	0	0		chr1	134277706	134279086	+	antisense
ENSMUSG00000090080	Gm15872	0.105772	0	0	0.0524887	0	0	0	0	0	0	0	0	0	0	0	0	0	0.0494395	0	0	0	0	0	0	0	0	0	0	0	0	0	0	0	0	0		chr1	195013569	195018205	+	antisense
ENSMUSG00000090081	Gm16587	0	0	0.0351563	0.0757539	0.0457165	0.181594	0.32392	0.0661604	0.163816	0.0920416	0.293855	0.0976597	0.283629	0	0.180569	0.13441	0.366535	0.25862	0.200917	0.20329	0.389488	0.230164	0.169776	0.257772	0.29735	0.335138	0.537544	0.470911	0.240295	0.385152	0.542218	0.372514	0.35278	0.361345	0.485683		chr1	166073563	166076497	-	antisense
ENSMUSG00000090087	Gm15939	0	0	0	0	0	0	0	0	0	0	0	0	0	0	0	0	0	0	0	0	0	0	0	0	0	0	0	0	0	0	0	0	0	0	0		chr10	33344052	33382238	+	antisense
ENSMUSG00000090088	Gm15934	0	0	0	0	0	0	0	0	0	0	0	0	0	0	0	0	0	0	0	0	0	0	0	0	0	0	0	0	0	0	0	0	0	0	0		chr10	45007117	45009230	-	antisense
ENSMUSG00000090101	Snhg9	0.823988	1.189	0.705969	1.56564	0.807012	0	0	0.69427	1.73585	0.694604	1.71128	0.690817	0	0	1.48034	0	0	0	0	0	0	0	0.724363	0	0	0.709788	0	0	0	0	0	0.717136	0	1.16634	0	0.277893	chr17	24856476	24856910	-	antisense
ENSMUSG00000090103	Gm16094	0	0	0	0.0954087	0	0	0.158915	0	0.162425	0.16045	0.0812773	0.0830036	0	0.0882575	0	0	0	0	0	0	0	0	0	0	0	0	0	0	0	0	0	0	0	0.0897239	0		chr1	87495861	87496414	+	antisense
ENSMUSG00000090104	Gm16241	0.0124131	0.0244215	0	0.0121981	0	0.0120317	0	0	0.0104559	0	0	0	0	0	0	0.011479	0	0.0114763	0.0116241	0	0	0	0	0	0	0	0	0.0105654	0	0.0114523	0	0	0	0	0		chr14	27208685	27215007	+	antisense
ENSMUSG00000090105	Gm15890	2.51253e-08	2.17949e-09	0.0603508	0.0788104	6.99465e-08	8.58564e-08	0.180597	1.40441e-07	4.7471e-09	0.209402	3.10484e-09	1.18165e-08	2.63534e-10	0.0661563	7.18599e-09	1.05097e-09	2.19981e-08	5.27718e-08	0.106584	9.66396e-09	0.0444127	0.100105	4.4856e-09	0	0.0193728	4.34991e-08	0	0	6.88702e-09	6.25427e-09	1.4603e-07	2.53158e-09	0.0447565	0.0917758	0		chr8	96903137	96910872	-	antisense
ENSMUSG00000090108	Gm15717	0	0	0	1.35764e-06	1.48132e-07	0.029757	0	0	0	0	0	0	0	0.0454895	0.0412545	0	0	0	0.0140552	0	0	0	0	0	0	0	0	0	0	0	0	0	0.145347	0	0		chr8	71634370	71635143	+	antisense
ENSMUSG00000090117	Gm16541	6.40685e-16	0	0	1.01738e-10	4.5686e-08	0	0	0	8.96959e-15	3.10732e-14	1.39783e-10	2.25193e-10	8.96721e-07	0	0.0875324	0	0	0	1.58391e-07	0	0	0	0	0.320108	0.095772	0.0919166	0.172253	0.102246	4.49587e-10	0	0.480508	2.43928e-09	0.123416	0.121909	0		chr19	42611340	42637598	-	antisense
ENSMUSG00000090120	A730090N16Rik	6.93782e-06	0.0542285	0	0	0	0	0.0919478	0	0	0	0	0	0	0	0	0	0	0	0	0	0	0	0	0.0182164	0.155064	0.0808148	0	0	0	0	0	0	0	0.0505057	0		chr3	65128698	65153351	-	antisense
ENSMUSG00000090146	4930405H06Rik	0	0	0	0	0	0	0	0	0	0	0	0	0	0	0	0	0	0	0	0	0	0	0	0	0	0	0	0	0	0	0	0	0	0	0		chr5	100054855	100056081	+	antisense
ENSMUSG00000090151	Gm16043	0	0	0	0	0	0	0	0	0	0	0	0	0	0	0	0	0	0	0	0	0	0	0	0	0	0	0	0	0	0	0	0	0	0	0		chr6	8370009	8393455	-	antisense
ENSMUSG00000090163	Gm16231	0	0	0	0	0	0	0	0	0	0	0	0	0	0	0	0	0	0	0	0	0	0	0	0	0	0	0	0	0	0	0	0	0	0	0		chr3	152606277	152606908	+	antisense
ENSMUSG00000090174	Gm10612	0	0	0	0	0	0	0	0	0	0	0	0	0	0	0	0	0	0	0	0	0	0	0	0	0	0	0	0	0	0	0	0	0	0	0		chr8	125221760	125224060	+	antisense
ENSMUSG00000090185	Gm15523	0	0.0919454	0.17483	0.0912003	0.200354	0.26226	0	0.309266	0	0.153384	0.151283	0	0.233434	0.239352	0.157597	0.169308	0.254212	0.16717	0.0873129	0.260589	0	0.0918255	0.0890852	0.173053	0.1585	0	0	0.0772791	0	0	0.0943805	0	0	0	0		chr12	104575116	104586267	+	antisense
ENSMUSG00000090191	9230105E05Rik	0.0120784	0.058699	0.0117039	0	0	0.0117065	0.0099408	0.0716706	0	0	0.0197901	0	0	0.0107258	0	0.0111695	0	0	0	0	0	0	0	0	0	0	0	0	0	0	0	0	0	0	0		chr10	119826579	119829849	+	antisense
ENSMUSG00000090194	Gm16161	0	0	0	0	0	0.207488	0.329272	0	0	0.175645	0.171773	0	0.186241	0	0	0	0	0.187389	0	0	0	0	0	0	0	0	0	0	0	0	0.398112	0	0.193847	0.187576	0		chr6	113225831	113226924	-	antisense
ENSMUSG00000090200	1700025N21Rik	0.142043	0.183241	0.136888	0.343764	0.105787	0.182198	0	0.124941	0.195481	0.0803235	0.0793825	0.156759	0	0.043571	0	0	0.134667	0.130842	0	0.048209	0	0	0	0	0	0	0	0	0	0	0	0	0	0	0		chr10	82601895	82604783	-	antisense
ENSMUSG00000090207	4930524O07Rik	0.474532	0.410139	0.708903	0.53754	0.19403	0.312577	0.406803	0.469384	0.819406	0.359709	0.499926	0.336167	0.529125	0.432042	0.517984	0.569751	0.689054	0.828333	0.881928	0.803879	0.946998	0.629858	0.994315	0.693633	0.653244	0.933744	1.04578	1.01688	0.718582	0.72001	0.734244	0.97384	0.892157	0.727878	0.767379	0.000726411	chr9	106794502	106797513	+	antisense
ENSMUSG00000090208	Gm15851	8.5227e-07	1.31052e-07	0	7.04754e-15	9.93711e-07	1.2954e-08	1.19658e-06	2.73893e-13	0	0.271211	3.00906e-07	0	2.56231e-07	1.35428e-07	0	8.10126e-07	9.61028e-16	0	0	0	3.96949e-11	5.83312e-12	0	4.83823e-11	0	3.15845e-09	2.56274e-15	3.94121e-11	0	0	0	4.80514e-15	1.29416e-06	0	3.20343e-16		chr1	135803108	135811399	+	antisense
ENSMUSG00000090212	Gm15647	0	0.0475778	0	0	0	0	0	0	0	0	0	0	0	0	0	0	0	0	0	0	0	0	0	0	0	0	0	0	0	0	0	0	0	0	0		chr10	70545624	70546399	+	antisense
ENSMUSG00000090214	Gm15657	0.276102	0	0	0.196837	0	0.135589	0	0	0	0.0345399	0	0.0416595	0.0372549	0	0.250113	0	0	0	0	0	0	0	0	0	0	0	0	0	0	0	0	0	0	0	0		chr16	33786438	33796960	-	antisense
ENSMUSG00000090216	Gm16549	0	0	0	0.144311	0.163044	0	0.123058	0	0.051858	0	0	0.0396174	0.0659477	0	0	0	0	4.75569e-06	0	0.0651744	0	0.0411363	0	0	0	0	0.0264739	0	0	0	0	0	0	0	0		chr14	72989559	73003174	+	antisense
ENSMUSG00000090217	Gm16116	0.433015	0.494512	0.415195	0	0.30044	0.271007	0.364708	0.168562	0.160582	0.301522	0.426071	0	0.313556	0.0872272	0.377348	0	0.180317	0.251936	0	0.0953529	0.258518	0.18415	0.178887	0.178902	0.379249	0.579763	0.374616	0.701366	0.0938588	0.404009	0.275422	0.326356	0.602197	0.529922	0.329943		chr8	117115203	117118800	-	antisense
ENSMUSG00000090220	4930568K20Rik	0	0.0171372	0.0168075	0.0170442	0.0191415	0.0168444	0	0	0	0.014425	0.0562657	0	0.0148453	0	0	0.0160542	0	0.0475888	0.0323126	0	0	0	0.0162869	0	0.029975	0	0	0	0	0	0.0169	0.0314409	0	0	0		chr5	124679734	124687146	+	antisense
ENSMUSG00000090226	Gm16110	0.034898	0.0343481	0.0665852	0.100089	0	0	0	0	0.0294252	0.0290254	0	0	0	0.0310478	0	0.0322627	0	0	0	0.0344807	0.0326135	0	0.0648522	0	0	0	0	0	0	0	0	0.0932686	0	0	0.0322141		chr5	21840260	21841936	+	antisense
ENSMUSG00000090227	Gm16554	0	0	0	0	0	0	0	0	0	0	0	0	0	0	0	0	0	0	0	0	0	0	0	0	0	0	0	0	0	0	0	0	0	0	0		chr17	50034067	50035292	-	antisense
ENSMUSG00000090230	Gm16315	0.0411364	0.118091	0.0396521	0.0401937	0.173276	0.225382	0.0339062	0.071031	0.226978	0.0676603	0	0.100496	0	0.107174	0.0352502	0.1112	0	0.0378455	0	0	0.0384514	0	0	0	0	0.0364178	0.0353085	0	0	0	0	0.0374394	0	0.0376544	0		chr10	80764446	80765662	-	antisense
ENSMUSG00000090237	Gm16308	0	0	0	0	0	0	0	0	0	0	0	0	0	0	0	0	0	0	0	0	0	0	0	0	0	0	0	0	0	0	0	0	0	0	0		chr15	71640538	71644210	+	antisense
ENSMUSG00000090244	Gm16572	0	0	0	0	0	0	0	0	0	0	0	0	0	0	0	0	0	0	0	0	0	0	0	0	0	0	0	0	0	0	0	0	0	0	0		chr12	82688786	82690627	+	antisense
ENSMUSG00000090246	Gm17017	0.0264533	0.0354176	0.0327259	0.0242312	0.0373178	0.0854529	0.0582007	0.039121	0.0503419	0.0781804	0.0586652	0.0395344	0.0401525	0.0108928	0	0.0445118	0.0424674	0.0525551	0.0210471	0	0.0106958	0.0333614	0	0.021308	0.0203433	0.0100715	0	0.0191745	0.0222	0.0212635	0.0219568	0.01139	0	0.0415141	0.0236251		chr1	87537797	87547160	-	antisense
ENSMUSG00000090249	Gm3287	0.629944	0.862318	0.449252	0.135556	0.176321	0.0261947	0.0973015	0.0234471	0.0887898	0.173524	0.0971404	0.0224117	0.0230936	0.104821	0.0681692	0	0	0	0	0	0	0	0	0	0	0	0	0	0	0	0	0	0	0	0		chr14	44603669	44615191	-	antisense
ENSMUSG00000090252	Gm16028	0	5.42611e-09	0.0797583	0	0	0	0	0	0	0	0	0	0	0.0328448	0	0.0361867	0.0371356	0	0	0	0	0.0854264	0	0	0	0	0	0.0323837	0	0	0	0	0	0	0		chr1	85243426	85252040	+	antisense
ENSMUSG00000090255	4921534H16Rik	0	0	0	0	0	0	0	0	0	0	0	0	0	0	0	0	0	0	0.0192506	0	0	0	0	0	0	0	0	0	0	0	0	0	0	0	0.0173477		chr9	97903839	97912594	+	antisense
ENSMUSG00000090257	Gm4524	0.563117	0.251989	0.151881	0.218103	0.200209	0.123643	0.242709	0.376682	0.129817	0.173084	0.205314	0.139818	0.281448	0.0918795	0.287684	0.208995	0.184605	0.214729	0.176623	0.13403	0.0944305	2.46629e-07	0.130108	2.43821e-08	0.0218548	0.0324317	0.0593662	0.0567031	0.0991139	8.80761e-08	0.0249172	2.34445e-05	7.43628e-08	6.23579e-12	0.191411		chr16	25956561	25960428	+	antisense
ENSMUSG00000090260	2810442N19Rik	0	0	0	0	0.315164	0	0	0.030535	0	0.0289615	0.0285015	0.0284772	0.0837534	0.0609907	0	0.0942915	0.0327944	0.0907226	0.0342226	0	0	0.0663612	0	0.27231	0.0321896	0.0653419	0	0	0.0341998	0.0677782	0.0345675	0.0913264	0	0	0.0952255		chr1	163935100	163946625	+	antisense
ENSMUSG00000090270	Gm17226	0	0.132207	0	0	0	0	0	0	0	0	0	0	0	0	0	0	0	0	0	0	0	0	0	0	0	0	0	0	0	0	0	0	0	0	0		chr9	55387356	55388695	-	antisense
ENSMUSG00000090307	1700071M16Rik	0.948976	0.591159	0.764541	0.0841976	0.274989	0.506122	0.590482	0.307144	0.548559	0.443434	0.551736	0.329056	0.57528	0.384958	0.752386	0.0394468	0.0855442	0.0792097	0.0402037	0.0425321	0	0	0	0	0	0	0	0	0	0	0	0	0	0.0104057	0		chr17	43725289	43729391	-	antisense
ENSMUSG00000090322	Gm17090	0.160866	0	0	0	0	0	0.194744	0	0	0	0	0	0	0	0	0.0766676	0	0	0	0	0	0	0	0.0781958	0	0.0731076	0	0	0	0	0.0831438	0	0	0	0		chr1	93201669	93217678	-	antisense
ENSMUSG00000090327	Gm17111	0	0	0	0	0	0.200783	0	0	0	0.0880307	0	0	0	0	0	0.0973589	0	0	0.0974315	0	0	0	0	0	0.0909367	0	0	0	0	0	0	0	0	0.0957157	0		chr12	111903102	111903618	-	antisense
ENSMUSG00000090329	Gm17160	0	0	0	0	0	0	0.227188	0	0	0	0	0	0	0	0	0	0	0	0	0	0	0	0	0	0	0	0	0	0	0	0	0	0	0	0		chr13	103552515	103554865	+	antisense
ENSMUSG00000090357	Gm17077	0	0	0	0	0	0	0	0	0.223235	0.20288	0	0	0	0	0	0	0	0.224521	0	0	0	0	0	0	0.210341	0	0	0	0	0.230022	0	0	0.226965	0	0		chr7	31740844	31743023	+	antisense
ENSMUSG00000090374	Gm17232	0	0	0	0	0	0	0	0	0	0	0	0	0	0	0	0	0	0	0	0	0	0	0	0	0	0	0	0	0	0	0	0	0	0	0		chr14	64112536	64118709	+	antisense
ENSMUSG00000090387	Gm17056	0	0	0	0.0173607	0	0	0	0	0	0	0	0	0	0	0	0	0	0	0	0	0	0	0	0	0	0.0104384	0	0	0.0226749	0	0	0	0	0	0.0217272		chr12	40925243	40927692	+	antisense
ENSMUSG00000090397	Gm17096	0	0.168604	0	0.0862165	0.314502	0	0.208667	0.0773827	0.0746355	0.143712	0	0	0.0385573	0.0398991	0.0384035	0.158996	0	0	0.0417695	0.0441943	0	0.0861753	0.0421434	0.12359	0	0.0396747	0	0	0.125836	0.158894	0	0	0.082066	0	0.158713		chr2	166769039	166769808	+	antisense
ENSMUSG00000090406	Gm17058	0	0	0	0	0.0366161	0	0	0	0	0.0276382	0	0	0	0	0	0	0	0	0	0	0	0	0	0	0	0	0	0	0.0320337	0	0	0	0	0.0304523	0.03068		chr15	99596422	99612763	+	antisense
ENSMUSG00000090427	Gm17225	0	0	0	0	0	0	0	0	0.0654394	0	0	0	0	0.0691449	0	0	0	0	0	0	0	0	0	0	0	0	0	0	0	0	0	0	0	0	0		chr3	126135801	126142187	-	antisense
ENSMUSG00000090458	Gm17122	3.05965	4.67465	4.02945	4.19513	3.90461	2.53697	3.24982	0	4.35706	3.12101	2.27483	3.2557	4.03466	3.04906	1.14936e-08	2.30766	2.61161	3.92315	1.69405	1.34513	1.71779	1.93389	2.60095	1.66228	2.29566	3.63961	4.23539	2.00017	1.99301	0.906033	1.74406	2.91666	1.86647	1.1083	1.21529	0.260726	chr5	114292610	114293125	+	antisense
ENSMUSG00000090459	Gm17210	0	0	0.211007	0	0	0	0	0	0	0	0	0	0	0	0	0	0	0	0	0	0	0	0	0.108562	0	0	0	0	0	0	0	0	0	0	0		chr14	33106110	33108160	-	antisense
ENSMUSG00000090464	Gm17140	0	0	0.0553838	0	0	0	0	0	0	0	0	0	0	0	0	0	0	0	0	0	0	0	0	0	0	0	0	0	0	0	0	0	0	0	0		chr15	66570621	66575889	-	antisense
ENSMUSG00000090500	Gm17057	0	0	0	0	0	0	0	0	0	0	0	0	0	0	0	0.0554911	0	0.1081	0.055847	0.0590518	0	0	0.0565479	0	0	0.0531823	0	0.0499724	0	0	0	0	0	0	0.0553582		chr15	99649451	99665001	+	antisense
ENSMUSG00000090558	Gm17202	0	0	0	0	0	0	0.0265703	0	0	0	0	0	0	0	0.0276283	0	0	0	0	0	0	0	0	0.0405418	0	0	0	0	0	0	0	0	0	0	0		chr5	107833842	107860929	-	antisense
ENSMUSG00000090570	Gm17041	1.50974	1.42647	0.740414	1.91884	2.36967	2.56028	2.04625	2.159	1.16551	2.70771	2.5909	2.00543	1.65154	1.93718	1.99919	2.92304	2.13788	0.938564	1.73578	0.136804	1.47226	2.57829	0	2.23405	1.60748	0.613872	0	0.683563	2.67547	1.11257	1.08553	0.502236	2.88701	2.16091	0.87604	0.339934	chr9	107202711	107204169	-	antisense
ENSMUSG00000090582	Gm17024	0.1069	0	0	0	0.117467	0	0.130717	0	0.0904666	0.213628	0.0447823	0	0	0	0	0.145971	0	0.049971	0.14698	0	0.147635	0	0	0.195739	0.0471242	0	0	0.0454272	0.103035	0	0	0	0	0.0497439	0.0502056		chr12	40936074	40937660	-	antisense
ENSMUSG00000090589	Gm17180	0	0	0	0	0	0	0	0	0	0	0	0	0	0	0	0	0	0	0	0	0	0	0	0	0	0	0	0	0	0	0	0	0	0	0		chr2	179834618	179836207	+	antisense
ENSMUSG00000090692	Gm17172	0	0	0	0	0	0	0	0	0	0	0	0	0	0	0	0	0	0	0	0	0	0	0	0	0	0	0	0	0	0	0	0	0	0	0		chr6	29272804	29273206	-	antisense
ENSMUSG00000090708	Gm17196	0	0	0	0	0	0	0.128461	0	0	0.441816	0.243076	0	0	0.474699	0.127106	0.582595	0.273605	0.754968	0.757343	0.603777	0.266884	0.78945	1.20415	0.77389	1.12844	1.32608	1.12306	0.81592	0.948149	1.12998	1.56017	0.831491	1.418	1.17592	1.17847	6.71758e-07	chr10	41273568	41276358	+	antisense
ENSMUSG00000090709	Gm17173	0	0.0506948	0	0.032694	0.0630191	0	0.0164542	0	0.0156427	0.0330199	0	0.00772368	0	0.0123832	0	0.0171718	0	0.0307717	0.0116201	0	0	0	0	0.00881447	0	0	0	7.68649e-09	0	0	0	0	0	0	0		chr14	45591943	45626575	-	antisense
ENSMUSG00000090758	Gm17178	0	0	0	0	0	0	0	0	0	0	0	0	0	0	0	0	0	0	0	0	0	0	0	0	0	0.225379	0	0	0	0	0	0	0	0	0		chr11	120550460	120570761	-	antisense
ENSMUSG00000090761	Gm17201	0.74254	0.722423	0.379843	6.28352e-12	0.466098	0.965427	0.333326	1.79652e-07	6.9985e-10	0.250603	1.55206e-06	0.554209	0.414228	0	6.59655e-07	1.0514e-05	9.61028e-16	1.28846e-10	0.343315	0.486923	0.673867	0	0.965877	2.22207e-05	2.42484e-08	0	0.110683	0	7.59309e-08	0.119935	0.0853852	3.10703e-05	0	4.5884e-06	4.94609e-13		chr10	127828898	127832619	-	antisense
ENSMUSG00000090778	Gm3235	0.267002	0.949745	0.752412	0.945133	0.642105	0.136416	0.854264	0.749513	1.52698	0.791822	0.289602	0.839398	1.42672	0.596543	0.549485	0.555038	0.435538	1.93719	0.429612	0.379076	0.361554	0.868869	0.870245	0.132318	0.402779	1.23116	0.736934	0.538546	0.134713	0.322061	0.302757	1.05495	0.210561	0.282858	0.357227	0.556578	chr8	94145347	94153628	-	antisense
ENSMUSG00000090779	Gm17110	0	0.0439492	0.0430716	0.0875872	0.0970139	0.127275	0	0.225087	0.145226	0.0734412	0.243332	0.0372772	0.0384675	0.0785467	0.0439278	0.0416265	0.123361	0.11991	0	0.128519	0.0417821	0.0860323	0.0836078	0	0.0764357	0.078154	0	0.0374625	0.165177	0.158558	0.130461	0	0	0.0427146	0.120431		chr14	35314901	35315870	+	antisense
ENSMUSG00000090785	Gm17116	0.0298697	0	0.0288506	0	0	0	0	0	0	0	0	0.0248511	0.0507797	0.0526463	0	0.0276158	0	0	0	0	0	0	0.0280527	0.0282613	0.0258976	0	0.0509144	0.0743576	0.0287944	0.0275762	0	0	0	0.0542542	0.0275792		chr14	64730037	64733478	-	antisense
ENSMUSG00000090839	Gm17094	0	0	0	0	0	0	0	0	0	0	0	0	0	0	0	0	0	0	0	0	0	0	0	0	0	0	0	0	0	0	0	0	0	0	0		chr4	39345078	39397282	-	antisense
ENSMUSG00000090860	Gm17134	0.294757	0.185535	0	0.316203	0	0.20166	0	0	0	0.205644	0	0	0.345547	0	0	0.232881	0.177346	0.235888	0	0	0	0	0	0	0	0.533083	0	0	0	0	0.153897	0	0	0	0		chr10	79326682	79327179	-	antisense
ENSMUSG00000090873	Gm17112	0	0.0943819	0	0.181514	0	0	0.080067	0	0	0.157429	0	0	0	0	0	0	0	0	0	0	0	0	0	0	0	0	0	0.0792694	0	0	0	0	0	0	0		chr5	137973651	137981946	+	antisense
ENSMUSG00000090907	C030017D09Rik	0	0	0	0	0	0	0	0	0	0	0	0	0	0	0	0	0	0	0	0	0	0	0	0	0	0	0	0	0	0	0	0	0	0	0		chr13	93184972	93197179	-	antisense
ENSMUSG00000090964	Gm17206	0.0622133	0	0	0	0	0	0	0	0	0	0	0	0	0	0	0	0	0	0	0	0	0	0	0	0	0	0	0	0	0	0.061573	0	0	0	0		chr15	82932502	82936359	-	antisense
ENSMUSG00000090990	Gm17197	0.0900284	0	0	0	0	0	0	0.0797866	0	0.146445	0	0	0	0.2816	0	0	0.0856066	0.0820829	0	0.0879892	0	0.248286	0	0	0	0	0	0	0.0865285	0	0	0.159261	0	0	0		chr19	56438752	56440731	+	antisense
ENSMUSG00000091050	9330020H09Rik	0.60926	0.68512	0.573613	0.657349	0.305051	0.300746	0.529455	0.517881	0.549626	0.344997	0.477442	0.448068	0.544365	0.501595	0.482923	0.406062	0.379492	0.292704	0.368901	0.380879	0.202661	0.164053	0.189957	0.194988	0.317981	0.353082	0.292924	0.245449	0.234501	0.269105	0.262	0.289048	0.300005	0.346848	0.221997		chr15	98397755	98400014	+	antisense
ENSMUSG00000091078	Gm17218	0	0	0	0	0	0	0	0	0	0.0883708	0	0	0	0	0	0	0	0	0	0	0	0	0	0	0	0	0	0	0	0	0	0	0	0	0		chr17	26757303	26762045	-	antisense
ENSMUSG00000091082	Gm17130	0	0.00989518	0	0	0	0	0	0	0	0	0.0164176	0	0	0	0	0	0	0.00926874	0	0	0	0	0.00939459	0	0	0	0	0	0	0.00924144	0	0	0	0	0		chr5	32308350	32313236	-	antisense
ENSMUSG00000091147	4921509A06Rik	0	0	0	0	0	0	0	0	0	0	0	0	0	0	0	0	0	0	0	0	0	0	0	0	0	0	0	0	0	0	0	0	0	0	0		chr9	78477181	78477935	-	antisense
ENSMUSG00000091160	Gm17133	0	0	0	0	0	0.209285	0.331811	0	0	0	0	0	0	0	0	0.658062	0	0	0.19255	0	0.198205	0	0.199452	0.199101	0	0	0	0	0	0	0	0	0	0	0		chr17	65098190	65103436	-	antisense
ENSMUSG00000091165	Gm17036	0	0	0	0	0	0	0	0	0	0	0	0	0	0	0	0	0	0	0	0.275267	0	0	0	0	0	0	0	0	0	0	0	0	0	0	0		chr18	6213911	6227322	+	antisense
ENSMUSG00000091172	Gm17120	0	0.32904	0.0863991	0	0	0.104792	0	0.059548	0	0	0	0.0951956	0.0785761	0.165824	0.13018	0	0	0	0.0411312	0.0436112	0	0	0	0	0	0	0	0	0.0425415	0	0	0	0	0	0		chr9	123544506	123546443	+	antisense
ENSMUSG00000091177	Gm15494	0	0	0	0	0	0	0	0	0	0	0	0	0	0	0	0	0	0	0.086284	0	0	0	0	0	0	0	0	0	0	0	0	0	0	0	0		chr7	4398048	4422887	-	antisense
ENSMUSG00000091184	Gm17059	0.867974	0.969336	1.02636	0.63265	0.295691	0.26561	0.42123	0.494065	0.684679	0.470147	0.325894	0.471956	0.180793	0.186075	0.12187	0	0.134627	0	0	0	0	0	0	0	0	0	0	0	0	0	0	0	0	0	0	3.97294e-12	chr10	59261947	59263002	-	antisense
ENSMUSG00000091192	Gm17071	0	0	0	0	0	0	0	0	0	0	0	0	0	0	0	0	0	0	0	0	0	0	0	0	0	0	0	0	0	0.335305	0	0	0	0	0		chr2	27044902	27090230	+	antisense
ENSMUSG00000091238	Gm17103	0	0	0.0649361	0	0	0	0.0555859	0	0	0.05759	0	0.112278	0	0	0	0	0	0.0626168	0	0	0.0629037	0	0	0	0	0	0	0	0	0.0633929	0	0	0	0.0636102	0		chr16	38569436	38573413	-	antisense
ENSMUSG00000091271	Gm17104	0	0	0	0	0	0	0	0	0	0	0	0	0	0	0	0	0	0	0	0	0	0	0	0	0	0	6.37482e-14	0	0	0	3.20343e-16	0	0	0	0		chr7	31349756	31350375	-	antisense
ENSMUSG00000091283	Gm17234	0	0	0	0	0	0	0	0	0	0	0	0	0	0	0	0	0	0	0	0	0	0	0	0	0	0	0	0	0	0	0	0	0	0	0		chr1	57966679	57973955	-	antisense
ENSMUSG00000091351	Gm17135	0.588802	0.488768	0.525563	0.392868	0.326245	0.347575	0.250094	0.489654	0.471887	0.250992	0.462853	0.251983	0.260782	0.316833	0.305735	0.0601855	0	0.116816	0	0	0	0	0	0	0	0	0.0563048	0	0	0	0	0	0	0	0		chr5	144683446	144741860	-	antisense
ENSMUSG00000091390	Gm17168	0.165574	0	0	0.166858	0.193599	0	0.266537	0	0	0.140881	0.363915	0	0	0	0	0	0	0.148674	0.154218	0	0	0	0	0.158598	0	0	0	0	0	0.153515	0.173506	0	0.300069	0.143797	0.160674		chr17	57181198	57186566	+	antisense
ENSMUSG00000091425	Gm17118	0	0	0	0	0	0	0	0	0	0	0	0	0	0	0	0	0	0	0	0	0	0	0	0	0	0	0	0	0	0	0	0	0	0	0		chr9	107346281	107347362	-	antisense
ENSMUSG00000091438	Gm17088	0	0.060285	0.0590786	0	0	0.0601927	0	0	0.102055	0	0	0	0	0	0	0	0	0	0	0	0	0	0	0.365102	0.202042	0.344188	0.290376	0.239396	0.170883	0.311737	0.0608773	0.0559728	0.215973	0.440669	0.566678		chr6	134118897	134122025	-	antisense
ENSMUSG00000091443	Gm17023	0	0.176624	0	0.46724	0.202404	0	0.63024	0.368282	0.470293	0.218973	0.147588	0	0	0.0820904	0.0792614	0.243914	0.173106	0.244008	0.450433	0.338437	0.459827	0.173269	0.167982	0.172722	0.423249	0.553155	0.289792	0.34795	0.172745	0.16843	0.181507	0.672858	0.249398	0.560289	0.173427		chr8	13076077	13082740	+	antisense
ENSMUSG00000091457	Gm17171	0	0	0	0	0	0	0	0	0	0	0	0	0	0	0	0	0	0	0.0645817	0	0	0	0	0	0	0	0	0	0	0	0	0	0	0	0		chr2	20222444	20246297	-	antisense
ENSMUSG00000091479	Gm17035	0	0	0	0	0	0	0	0	0	0	0	0	0	0	0	0	0	0	0	0	0	0	0	0	0	0	3.97225e-14	0	0	0	0	0	0	0	0		chr15	66761169	66762669	+	antisense
ENSMUSG00000091492	Gm17025	0.0618341	0.174864	0.0594707	0.0602522	0	0	0.193831	0.0545037	0.151246	0.149138	0.0999439	0.101536	0.104985	0.208791	0.24726	0.216092	0.369092	0.263911	0.686982	0.516474	0.761018	0.377275	0.729991	0.412879	0.250285	0.391532	0.10497	0.149026	0.0595674	0.313058	0.176764	0.213087	0.112715	0.262361	0.264663		chr15	81245990	81249618	-	antisense
ENSMUSG00000091523	AU040972	0	0	0	0.109937	0	0	0.0702045	0	0	0	0	0.0240181	0	0	0.0490463	0	0	0	0	0	0	0	0	0	0	0	0	0	0	0.0266548	0	0	0.0268285	0	0		chr11	79295221	79297533	-	antisense
ENSMUSG00000091623	Gm17092	0.338729	0	0.54056	0.0554449	0	0.313297	0.437449	0.331419	0.268831	0.271716	0.377202	0.403166	0.379631	0.357652	0.389302	0.179497	0.371066	0.308512	0.0503602	0.306045	0.0735528	0.0853224	0.0517042	0.0502803	0	0	0.0431825	0	0	0.137842	0	0	0	0	0		chr5	100406705	100407877	+	antisense
ENSMUSG00000091659	Gm17099	0	0.367264	0.097063	0	0	0.155409	0.115528	0	0.094435	0	0	0.122541	0.080931	0.269462	0.0850595	0	0.10839	0.199545	0.459242	0.155137	0.308614	0.288682	0.000127843	0.216365	0.207747	0.187735	0.262017	0.18385	0.0181856	0.162673	0.335273	0.246572	0	0.55865	0.178878		chr9	44981080	44983244	+	antisense
ENSMUSG00000091686	4930471C04Rik	0	0	0	0	0	0	0	0	0	0	0	0	0	0	0	0	0	0	0	0	0	0	0	0	0	0	0	0	0	0	0	0	0	0	0		chr14	64718132	64723072	-	antisense
ENSMUSG00000091709	Gm17189	0	0	0	0	0	0	0	0	0	0	0	0	0	0	0	0	0	0.0316391	0	0	0	0	0	0	0	0	0.014833	0	0	0	0	0	0	0	0		chr15	74614495	74631070	+	antisense
ENSMUSG00000091745	Gm17098	0	0	0.0204016	0	0	0.106963	0.0703389	0	0.0196985	3.30353e-08	0	0	0.0290418	0.0706339	0.0196142	0	0.00799689	0	0	0	0.151173	0	0	0	0	0	0	0	0	0	0	0	0	0	0		chr9	66682506	66683341	+	antisense
ENSMUSG00000091816	Gm17141	0	0	0	0	0	0	0	0	0	0	0	0	0	0	0	0	0	0	0	0	0	0	0	0	0	0	0	0	0	0	0	0	0	0	0		chr9	107326188	107332898	-	antisense
ENSMUSG00000091881	Gm17146	0.125819	0	0.229742	0.120874	0	0	0.377826	0	0	0.462685	0.103499	0	0	0	0	0.11616	0	0.219839	0	0	0	0	0	0.118773	0.108319	0	0	0.10163	0	0	0	0.114293	0.116582	0.113878	0		chr3	88526012	88526592	+	antisense
ENSMUSG00000091906	1700099I09Rik	0	0.187943	0.0482641	0.049112	0.0468168	0.0820814	0.0688998	0.127786	0.192688	0	0.0348917	0.16833	0.0849593	0.0882299	0	0	0	0.216995	0.046565	0.0978759	0	0.0822305	0.0399466	0	0.0857976	0.0582063	0	0	0.0879932	0.0396192	0	0.113528	0	0.0460751	0.116214		chr13	103550335	103551976	+	antisense
ENSMUSG00000091954	Gm17179	0	0	0	0	0	0.111957	0	0	0	0.288053	0	0	0.210612	0	0	0.390443	0	0	0.3013	0.11324	0.113055	0	0.110401	0.112445	0.194424	0.102584	0.0998084	0	0	0	0.326547	0	0.210456	0.105445	0		chr3	94196893	94206770	-	antisense
ENSMUSG00000092006	Gm17139	0	1.80424	1.48897	0.883072	0.257723	0.30897	0	0	1.78123	0	0	0.303473	0	0	0.00528516	0	0	1.66038	0	6.81194e-09	0	0.900805	0.0701475	0	0	1.94833	2.16798	0	0	0	0	2.13513	0	0.197755	0.353615	0.873266	chr12	86259098	86260188	+	antisense
ENSMUSG00000092042	Gm17163	0	0	0	0	0	0	0	0	0	0	0	0	0	0	0	0	0	0	0	0	0	0	0	0	0	0	0	0	0	0	0	0	0	0	0		chr9	121729407	121740311	+	antisense
ENSMUSG00000092085	Gm17224	0	0.0785116	0	0.145334	0	0	0.0645941	0	0	0	0	0	0	0	0	0.0713735	0	0	0	0	0	0	0	0	0	0	0	0	0	0	0	0	0	0	0		chr1	174143152	174143811	+	antisense
ENSMUSG00000092131	BC050972	0	0	7.12359e-06	0	0	0.285557	0.0586946	0.116036	7.22452e-07	0.388269	0.283309	0.378958	0.58952	0.755261	0.52922	0.291396	0.598067	0.565522	0.519364	0.624403	0.293308	0.281113	0.281956	0.0967579	0.468586	0.187973	0.135857	0.211438	0.623135	0.440186	0.967828	5.82823e-09	8.31297e-07	0.763202	0.17588		chr9	66646485	66652166	-	antisense
ENSMUSG00000092134	Gm17089	0	0	0	0.0204381	0	0.0200687	0.0170145	0.0707207	0.0347187	0	0	0	0.0178534	0.0186225	0	0.037927	0	0	0	0	0.0193519	0.0201545	0	0	0.0534752	0.0182195	0	0.0175996	0.0202686	0.0192275	0.0206494	0	0.0572933	0.0377267	0		chr6	134183176	134193729	-	antisense
ENSMUSG00000092177	Vax2os2	0	0	0	0	0	0	0	0	0	0	0	0	0	0	0	0	0	0	0	0	0	0	0	0	0	0	0	0	0	0	0	0	0	0	0		chr6	83642800	83662195	-	antisense
ENSMUSG00000092183	4930515G01Rik	0.407914	0.471484	0.413302	0.469082	0.238926	0.397419	0.358563	0.278157	0.286732	0.183554	0.373069	0.166028	0.461694	0.317918	0.257673	0.258485	0.263936	0.145096	0.350148	0.236331	0.185605	0.0674544	0.28056	0.127891	0.156624	0.138949	0.0793994	0.169057	0.249689	0.164199	0.193885	0.0833235	0.105586	0.163267	0.164403		chr5	115223746	115224992	-	antisense
ENSMUSG00000092188	Gm20471	0	0	0	0	0	0	0	0	0	0	0	0	0	0	0	0	0	0	0	0	0	0	0	0	0	0	0	0	0	0	0	0	0	0	0		chr1	165210487	165217176	+	antisense
ENSMUSG00000092239	1700031A10Rik	0	0	0	0	0	0	0	0.0455682	0	0	0	0	0	0	0	0	0	0	0	0	0	0	0	0	0	0	0	0	0	0	0	0	0	0	0		chr17	37060737	37070377	+	antisense
ENSMUSG00000092241	Gm20522	0.244866	0.6532	0.548965	0.625565	0.768949	0.70374	1.00339	0.995991	0.948878	0.667968	0.750889	0.79047	0.867241	0.532294	0.594245	0.956385	1.01986	1.07865	0.803005	1.00045	0.823363	1.13957	0.938743	0.771207	1.03033	1.29112	0.725845	0.823136	0.982775	0.677448	1.15603	1.2252	0.765212	1.57061	1.36385	0.00973266	chr17	35259683	35263385	-	antisense
ENSMUSG00000092250	Gm20467	0	0	0	0	0	0	0.0251761	0	0	0	0	0.025429	0	0	0	0	0	0	0	0	0	0	0.0287039	0	0	0	0.0262736	0	0	0.0282154	0	0.0551103	0	0	0		chr19	43683567	43685115	-	antisense
ENSMUSG00000092286	Gm20448	0.0335028	0.0166321	0	0	0.0185762	0.0325069	0	0.0146122	0	0.0139982	0	0	0.0286673	0	0.0144267	0.0462439	0.015874	0	0.0467956	0.0167027	0.0157362	0.0164637	0.0158048	0	0	0	0	0.0143106	0	0	0	0	0	0	0		chr12	3752543	3762146	-	antisense
ENSMUSG00000092346	Gm20424	0	0	0	0	0	0	0	0	0	0	0	0	0	0	0	0	0	0	0	0	0	0	0	0	0	0	0	0	0	0	0	0	0	0	0		chr19	45228547	45233794	-	antisense
ENSMUSG00000092365	BC023719	0	0	0	0	0	0	0.0104715	0	0	0	0	0	0	0	0.0266431	1.35349e-07	0	0	0	0	0.0104163	0	0	0	0	0.0275245	1.06405e-10	0	0	0	0	0.00951067	0	0	0		chr17	36169365	36254066	+	antisense
ENSMUSG00000092368	A930015D03Rik	0	0	1.60171e-15	0	0	0	0	0	0	0	0.272259	0	0	0	0	0	0	0	0	2.4346e-14	0	0	0	0	0	2.01175e-13	4.93029e-08	0	0.194095	0	0	6.90467e-10	5.03531e-08	0	0		chr17	36131398	36175380	+	antisense
ENSMUSG00000092369	1700039E22Rik	0	0	0	0	0	0	0	0.0367464	0	0	0	0	0	0	0	0	0	0	0	0	0	0	0	0	0	0	0	0	0	0	0	0	0	0	0		chr19	44902983	44910428	-	antisense
ENSMUSG00000092381	Gm20512	0	0	0.0616442	0.178706	0.0688825	0	0.494003	0.293254	0.675555	0.144522	0.246627	0.15457	0.198769	0.473247	0.157878	0.348783	0.237533	0	0.162099	0.176242	0.256485	0.0651769	0	0.117592	0	0.260591	0.0496064	0.253108	0.24098	0.108786	0	0.217239	0.0543559	0.114183	0.161462		chr7	20300365	20307080	+	antisense
ENSMUSG00000092395	Gm20463	4.03	4.29503	4.17973	3.51585	3.35128	2.94375	3.76671	3.43808	3.88796	4.04792	3.32647	3.8411	3.71225	3.5148	3.4137	3.73433	3.44794	4.16349	3.95621	3.14884	3.911	3.64381	3.59559	3.86372	3.75102	4.54045	5.27024	4.24444	4.05222	4.10792	4.02326	4.50128	4.31603	4.03472	4.14689	0.00872843	chr17	34738096	34738521	+	antisense
ENSMUSG00000092397	C130080G10Rik	0	0	0	0.0926478	0	0.13402	0.312958	0.125508	0.266169	0	0.0734715	0.104101	0.0771447	0.090874	0.027522	0.120558	0.269556	0	0	0	0.0711767	0	0	0.109408	0.193624	0.110524	0.027613	0.182986	0	0.0231415	0.075658	0	0	0.272108	0.0138719		chr2	113880071	113890604	+	antisense
ENSMUSG00000092415	Gm20513	0	0	0	0	0	0	0	0	0	0	0	0	0	0	0	0.124743	0	0	0	0	0	0.0672164	0	0	0	0	0	0	0	0	0	0	0	0	0		chr17	34430018	34442665	-	antisense
ENSMUSG00000092469	Gm20395	0	0	0	0	0	0	0	0	0	0	0	0	0	0	0	0	0	0	0	0	0	0	0	0	0	0	0	0	0	0	0	0	0	0	0		chr19	44848252	44859002	-	antisense
ENSMUSG00000092499	1700092C10Rik	0	0	0	0	0	0	0	0	0	0	0	0	0	0	0	0	0	0	0	0	0.248534	0	0	0.120212	0.114622	0.165395	0.108613	0	0.236171	0.123735	0.134241	0.168684	0.397381	0.0575633	0.379656		chr14	69782854	69789914	-	antisense
ENSMUSG00000092503	Gm20484	0	0	0	0	0	0	0	0	0	0	0	0	0	0	0	0	0	0	0	0	0	0	0	0	0	0	0	0	0	0	0	0	0	0	0		chr5	102028333	102031394	+	antisense
ENSMUSG00000092515	C87198	0	0	0	0	0	0	0	0	0	0	0	0	0	0	0	0	0	0	0	0	0	0	0	0	0	0	0	0	0	0	0	0	0	0	0		chr12	57692046	57695983	+	antisense
ENSMUSG00000092518	Fam71e2	0	0	0	0	3.80325e-08	0	0	0	0	3.30757e-08	0	0	0	0	0	3.74368e-08	0	0	0	0	5.43066e-08	0	0	0	0	0	0	0	0	0	0	0	0	0	0		chr7	4704828	4722904	-	antisense
ENSMUSG00000092522	Gm20389	0	0	0	0	0	0	0	0	0	0	0	0	0	0	0	0	0	0	0	0	0	0	0	0	0	0	0	0	0	0	0	0	0	0	0		chr3	154371622	154374307	-	antisense
ENSMUSG00000092539	Gm20468	0	8.21612e-07	0	0	0	0	0	0	0	0	0	0	0	0	0.114277	0	0	0.0820686	0.103402	0	0	0	0	0	0	0	0	0	0	0	0	0	0	0	0		chr17	26998388	27034831	+	antisense
ENSMUSG00000092564	BC051226	2.1116	2.67581	2.1307	2.03149	1.81484	2.21572	1.43522	1.74603	1.86062	1.19276	1.88199	1.79098	1.5799	1.72264	1.39056	1.46006	1.40794	1.97326	1.81539	1.98822	1.38805	1.62247	1.71856	1.71136	1.6601	2.46986	2.20167	2.11232	1.88256	1.81036	1.80409	2.0343	1.53068	1.74594	1.60969	0.0221393	chr17	34045127	34046262	-	antisense
ENSMUSG00000092570	2210019I11Rik	0	0	0.0191005	0.0193689	0	0	0.016252	0	0.0166322	0.0326204	0.0162284	0.0306419	0	0	0.016903	0.0182519	0	0	0	0	0	0	0	0.0348056	0	0	0	0	0	0	0	0	0.0543558	0	0		chr5	148040172	148083097	-	antisense
ENSMUSG00000093424	RP24-372P19.1.1	1.55007	1.43403	1.30872	0	1.12326	0.93633	0.352347	0.615713	0.912148	0.812716	0	0	0.512314	0.393061	0.636614	0.446389	0.377944	0	0	0.495486	0.530223	0.296854	0	0.219662	0.213994	0.353354	0.233208	0.350962	0.594707	0	0.590047	0	0.280682	0.329277	0.376964	0.00276068	chr3	95115298	95119049	-	antisense
ENSMUSG00000093452	RP23-171A13.8.1	0.173756	0	0	0	0	2.77552e-10	0.0970768	0	0	0.167247	0.0366889	0	0.0360999	0	0.0393948	0.254564	0	0	0	0.0416176	0	0.0421256	0	0.039785	0	0	0	0	0.0393503	0.0455498	0	0	0	0.0380649	0		chr14	55675015	55691234	+	antisense
ENSMUSG00000093467	RP23-398F7.15.1	0.238067	0.881531	1.43638	1.7027	0.561736	0	7.91722e-05	1.59602	3.18436	1.50809	0.423475	1.31586	1.92831	1.11103	0.281234	1.24649	1.04185	2.79784	0.934153	0.545954	0.933244	1.55375	1.22854	0	0.979085	3.25631	3.76803	0.642372	0.84328	0	1.05649	3.04763	0.376148	1.10086	1.59358	0.973296	chr11	101832457	101833173	+	antisense
ENSMUSG00000093479	RP24-465G18.2.1	0	0	0	0	0	0	0	0	0	0	0	0	0	0	0	0	0	0	0	0	0	0	0	0	0	0	0	0	0	0	0	0	0	0	0		chr5	109278800	109378274	+	antisense
ENSMUSG00000093481	RP23-5H10.4.1	0	0.0641886	0	0	0	0	0	0	0	0	0	0	0	0	0	0	0	0	0	0	0	0	0	0	0	0	0	0	0	0	0	0	0	0	0		chr9	55387356	55388380	-	antisense
ENSMUSG00000093511	RP23-432N1.4.1	0	0	0	0.32241	0	0.0267587	0	0.244141	0	0.202489	0.263411	0.0539984	0.233508	0.253652	0.130802	1.02269e-11	0.196608	0	0.274179	0.407225	0.341081	0	0.0728917	0	0.136138	0	0	0	0.239191	0.000182564	0	0	0.0185056	0.133656	0.120884		chr15	100416527	100422468	+	antisense
ENSMUSG00000093514	RP23-85E24.1.1	5.39366	6.1745	6.2529	5.56328	5.86816	6.11526	5.26658	5.72046	5.90499	5.20268	5.67071	5.54642	4.38872	5.27749	5.26118	3.90525	4.47591	5.0067	4.14864	4.25657	3.74014	4.21911	4.52534	3.79397	4.21417	4.46725	4.17049	5.16134	4.30121	3.31512	4.21333	4.19043	0	4.60099	4.42392	0.0126416	chr17	71203107	71225305	+	antisense
ENSMUSG00000093516	RP23-38P5.15.1	0	0	0	0	0	0	0	0	0	0	0	0	0	0	0	0	0	0	0	0	0	0	0	0	0	0	0	0	0	0	0	0	0	0	0		chr17	35646022	35647496	-	antisense
ENSMUSG00000093526	RP24-276N7.3.1	0	0	0	0	0	0	0	0	0	0	0	0	0	0	0	0	0	0	0	0	0	0	0	0	0	0	0	0	0	0	0	0	0	0	0		chr5	35739468	35742668	-	antisense
ENSMUSG00000093535	RP24-267O4.5.1	0	0	0	0	0	0	0	0	0	0	0	0	0	0	0	0	0	0	0	0	0	0	0	0	0	0	0	0	0	0	0	0	0	0	0		chr6	57426691	57447665	+	antisense
ENSMUSG00000093538	RP23-45N11.1.1	0	0	0	0	0	0	0	0	0	0	0	0	0	0	0	0	0	0	0	0	0	0	0	0	0	0	0	0	0	0	0	0	0	0	0		chr1	170045375	170052596	+	antisense
ENSMUSG00000093553	RP24-201C14.6.1	0.268707	0.183178	0.125923	0.218228	0.0361647	0.0721656	0.305606	0.28391	0.172359	0.187291	0.135457	0.0860942	0.141953	0.0584541	0.141779	0.170685	0.102052	0.0891391	0.151383	0.0907997	0.0849972	0.0555176	0.178087	0.100025	0.0568622	0.0193625	0.0104004	0.0859815	0.0426218	0.0731577	0.0938123	0.0195027	0.0611372	0.01113	0.0680814		chr3	96047473	96050303	-	antisense
ENSMUSG00000093565	RP23-465K21.2.1	2.10999	3.04994	2.12578	2.55338	1.91776	2.38018	2.52648	2.19193	2.68224	2.15731	1.25886	1.35033	2.18854	1.73085	1.71131	1.9514	1.63231	1.90345	2.17123	0.419734	1.16987	1.52176	1.5559	1.35617	1.02689	1.33726	1.76459	1.43527	1.0003	1.16815	1.1613	1.51232	0.742925	1.21354	1.22828	0.00143414	chr17	24665193	24665689	+	antisense
ENSMUSG00000093577	RP24-201C14.5.1	0.255332	0.24323	0.173871	0.260895	0.12959	0.28405	0.327421	0.172891	0.319295	0.300299	0.305176	0.277511	0.127663	0.132553	0.136708	0.371331	0.336168	0.347167	0.334639	0.225367	0.221922	0.203885	0.334939	0.346158	0.198904	0.269547	0.23903	0.307207	0.335313	0.305333	0.354164	0.39764	0.157269	0.192438	0.128311		chr3	96043316	96045742	+	antisense
ENSMUSG00000093587	RP23-289E11.3.1	0	0	0.00237978	0	0	0	0	0.0210268	0.00206413	0	0	0.0020314	0	0	0	0	0	0	0	0	0	0	0.00229666	0	0	0	0	0	0	0	0	0	0	0	0		chr13	72755368	72766012	-	antisense
ENSMUSG00000093590	RP24-553E23.2.1	0	0	0	0	0	0	0	0	0	0	0	0	0	0	0	0	0	0	0	0	0	0	0	0	0	0	0	0	0	0	0	0	0	0	0		chr9	105110526	105114193	+	antisense
ENSMUSG00000093617	RP23-365O6.3.1	0	0	0	0	0	0	0	0	0	0	0.0135689	0	0	0	0	0.0152622	0	0	0	0	0	0	0	0	0	0	0.0142197	0.014021	0	0.0152299	0.0160609	0	0	0	0		chr4	146437475	146442545	-	antisense
ENSMUSG00000093622	RP23-349B16.3.1	0.118195	0.120146	0	0.219133	0.129679	0	0.559053	0.983549	0.817756	0.680419	0.84776	0.585133	0.455613	0.501857	0.775065	0.952034	0.722792	0.981861	1.15472	0.496583	0.309584	0.221247	0.423812	0.782911	0.196929	0.306957	0.607158	0.593176	0.595949	0.555851	0.385271	0.547701	0.306431	0.928661	0.864942	0.000675875	chr17	71184004	71185384	+	antisense
ENSMUSG00000093629	RP24-89J3.3.1	0.146023	0.102336	0.151348	0.0520566	0.0826555	2.33081e-12	9.09951e-09	0.0913527	0.084669	0.138023	0.0378611	3.48942e-10	0.141751	0.0791595	0.054189	0.14159	0.0665258	0.0735007	0.125393	0.0835078	0.0713655	0.0614688	0.0704704	0.0593719	0	0	0.0456294	0.0663299	0.0705557	0.0294833	0.078827	0.0380921	5.25266e-12	0.0331932	0.239678		chr12	86427324	86429178	+	antisense
ENSMUSG00000093631	RP24-112A20.1.1	4.37924	4.83699	4.53141	3.79356	3.1702	2.5045	3.22163	3.26624	3.94762	3.56537	2.32931	3.12388	3.33844	2.18994	2.94066	2.27048	1.83413	2.84028	1.87993	1.54963	1.23562	1.89872	1.94442	0.943101	0.986407	1.74627	1.31754	1.01326	0.993509	0.422995	0.742017	1.25755	0.98496	0.956877	1.08327	1.57026e-09	chr15	72926274	72927114	-	antisense
ENSMUSG00000093637	RP23-459I1.1.1	0.0481537	0	0	0	0	0.0933576	0	0	0.0409611	0.0407679	0	0	0	0	0	0	0	0	0.0451069	0	0.045112	0	0	0	0	0	0	0	0	0.044973	0.0488555	0	0.0448514	0.0447861	0		chr5	112803389	112806659	-	antisense
ENSMUSG00000093656	RP24-201C14.10.1	0.282873	0.231963	0.565667	0.119432	0.139659	0.120886	0.0384679	0.0106427	0.0101477	0.0534712	0.0606784	0.00844858	0.0462624	0.0500337	0.0743353	0	0.0890139	0.0244736	0.0154128	0.0295624	0.0153588	4.11986e-11	0.0215995	0.00780624	0.00716004	0.0253468	0.0141924	0.0379156	0.0326574	0.00760708	0.0356557	1.04323e-08	0.00766794	0.00758149	0.0152041		chr3	96070998	96074212	-	antisense
ENSMUSG00000093697	RP24-302G16.1.1	0	0	0	0	0	0	0	0	0	0	0	0	0	0	0	0	0	0	0	0	0	0	0	0	0	0	0	0	0	0	0	0	0	0	0		chr8	111442164	111445774	-	antisense
ENSMUSG00000093720	RP23-372N19.1.1	0.105033	0.0957626	0.0786007	0.0863881	0.0274389	0.019162	0.0962637	0.0733844	0.0924928	0.0279862	0.0519294	0.0414029	0.0696564	2.25877e-05	0.127355	0	0	0.0768469	0	0.0587249	0	0.0436716	0.033945	0.0423142	0.019536	0	0	0.122662	0	0	0	0.040717	0.0209314	0.030889	0		chr5	144152409	144165427	-	antisense
ENSMUSG00000093721	RP23-119C14.3.1	0	0	0	0	0	0	0	0	0	0	0.00525879	0	0	0	0	0	0	0	0	0	0	0	0	0	0	0	0	0	0	0	0	0	0	0	0.00591382		chr9	36823343	36828256	+	antisense
ENSMUSG00000093737	RP24-356D22.1.1	0	0	0	0	0	0	0	0	0	0	0	0	0	0	0	0.0470504	0	0	0	0	0	0	0	0	0	0	0	0	0	0	0	0	0.0542307	0	0		chr15	57565016	57569377	-	antisense
ENSMUSG00000093738	RP24-527P22.3.1	0	0.0158972	0	0	0.0177538	0	0	0	0.0135656	0	0	0.0527502	0	0	0	0.01489	0	0	0	0	0	0	0	0	0	0	0	0	0	0	0	0	0	0	0		chr3	153993785	153997218	+	antisense
ENSMUSG00000093739	RP23-329D14.2.1	0	0	0	0.0481892	0	0	0.0803501	0.0853174	0	0.0411228	0	0.081295	0.0838826	0	0	0	0.0467591	0	0.0460173	0.0486794	0	0	0	0.0467201	0	0	0	0	0.0936627	0.0456413	0	0	0	0	0		chr6	120462467	120463250	+	antisense
ENSMUSG00000093778	RP23-71K9.1.1	0	0	0	0.0169043	0	0	0	0.0353408	0	0	0	0	0	0	0	0	0	0	0	0	0	0	0	0	0	0	0.014833	0	0	0	0	0	0	0	0		chr1	42749785	42751670	-	antisense
ENSMUSG00000036858	Ptcra	0	0	0.0564763	0	0	0	0	0	0.0975747	0	0	0.0491126	0	0	0	0	0.0557082	0	0	0	0	0	0.0553491	0.0555768	0	0	0	0	0.0566067	0	0	0.105054	0.0545618	0.105427	0		chr17	46893176	46900542	-	IG_C_gene
ENSMUSG00000076490	Trbc1	0.350182	0.650484	0.615112	0.82297	0.416642	0.466596	0.549693	0.419582	0.602221	1.07469	1.50446	1.61887	1.63339	1.86244	1.36696	1.27738	1.39485	2.08463	1.30242	0.825069	1.38291	1.17054	0.816609	0.710933	0.965479	0.640261	0.713816	0.875748	0.911573	0.335784	0.572213	0.840557	0.431446	0.567223	0.579679	4.20742e-06	chr6	41488217	41489346	+	IG_C_gene
ENSMUSG00000076498	Trbc2	1.01351	1.35174	1.20266	1.2582	0.988083	0.876938	1.29145	1.50571	1.40865	1.65891	1.98436	2.3128	2.5714	2.69216	2.48459	2.14948	2.37853	2.5936	2.11239	1.6396	2.02876	1.50026	1.49462	1.69426	1.57952	1.44468	1.96783	1.65265	1.48822	1.238	0.722521	1.35535	1.12619	1.3698	0.916789	1.77595e-07	chr6	41496729	41498180	+	IG_C_gene
ENSMUSG00000076609	Igkc	2.33731	2.01024	1.90649	6.09903	5.43963	6.22307	6.6922	6.80995	6.48803	6.38787	6.89209	6.95316	6.18806	6.26975	5.48289	5.32912	5.54196	5.48984	4.91446	3.92035	4.8319	3.87792	4.02643	3.42727	3.67043	3.63694	3.77542	3.44173	3.46527	3.22564	3.29951	3.69841	3.59725	3.9178	3.54088	4.12374e-14	chr6	70676429	70676751	+	IG_C_gene
ENSMUSG00000076611	Ighe	0	0	0	0	0.0278183	0	0.0814114	0	0	0	0	0	0	0	0	0	0	0	0	0	0	0	0	0	0	0	0	0	0	0	0	0	0	0	0		chr12	114509484	114511358	-	IG_C_gene
ENSMUSG00000076613	Ighg	0.758409	0.724312	0.789427	0.217705	0.396252	0.44669	0.174757	0.101705	0.145379	0.140984	0.109431	0.244009	0.188046	0.187689	0.153467	0.0549071	0.0282956	0.152239	0	0.151502	0.055486	0	0.0281535	0.123458	0.0259902	0.115724	0.132425	0.0253033	0.112272	0.0814821	0.0293175	0.0272866	0	0.129099	0.0276778		chr12	114544600	114546144	-	IG_C_gene
ENSMUSG00000076614	Ighg1	0.061983	0.0906353	0	0	0	0	0	0	0	0	0	0	0	0	0	0	0	0	0	0	0	0	0	0.0296368	0	0	0	0.0523726	0	0	0	0	0.0576331	0	0.0289203		chr12	114567187	114568734	-	IG_C_gene
ENSMUSG00000076615	Ighg3	0	0	0	0	0.0337576	0	0	0	0	0.0254738	0.0982302	0.0254914	0.0774312	0.0802421	0.0520178	0.0833558	0.0289203	0.0282356	0.084194	0	0	0.0592258	0.0287742	0	0	0	0	0.0258515	0	0.0560248	0	0	0.0284652	0.109189	0.0560269		chr12	114597876	114599443	-	IG_C_gene
ENSMUSG00000076617	Ighm	4.37791	4.29246	4.47063	6.74261	6.24269	6.75117	6.64337	6.8475	6.41765	6.21351	6.57477	6.66575	5.91733	5.89462	5.51865	5.28101	5.79794	5.37742	4.27638	3.71843	3.71548	2.91082	3.03512	2.75099	2.89165	2.87883	2.40677	2.76055	3.08439	2.82019	3.37763	3.19248	3.37528	2.81878	3.60734	1.16188e-15	chr12	114659078	114660941	-	IG_C_gene
ENSMUSG00000076749	Gm17004	0.271292	0.32519	0.429364	1.20463	1.76184	2.81391	0.422315	0.184659	0.177002	1.57143	0.421072	0.601724	1.05052	1.81916	1.92022	1.10084	1.24697	1.40759	0.740764	0.38333	0.975514	0.726728	0.47462	0.257357	0.290201	0.185336	0.178954	0.227031	0.136818	0.131555	0	0.0661863	0.193721	0.304746	0	5.39884e-06	chr13	19305972	19308487	+	IG_C_gene
ENSMUSG00000076752	Gm16603	0	0	0	3.66419e-08	0	0	1.37428e-08	0	1.02116e-07	1.50108e-08	0	0.108962	0.460877	0.425962	0.13186	0.560869	5.62449e-07	0.339343	0.504025	0.120216	0.582537	0.0741152	0.303237	5.12763e-08	0.148974	3.06704e-08	1.23411e-07	0	0.119337	7.66032e-07	0.312999	1.95116e-07	0.117632	0.0693004	0.042854		chr13	19396929	19399420	-	IG_C_gene
ENSMUSG00000076757	Tcrg-C	0	0	0	0.0519371	0.0586583	0	0.0439447	0.0467496	0	0.247778	0.167856	0.322533	0.632268	0.223143	0.254596	0.273041	0.236319	0.499655	0.316008	0.245116	0.0498255	0.10215	0.234949	0.146173	0.090824	0.221863	0	0.248407	0.100887	0.142937	0	0	0.0973013	0.0486947	0		chr13	19434055	19444212	+	IG_C_gene
ENSMUSG00000076928	Trac	0.379074	0.663772	0.440793	0.520392	0.870253	0.670746	0.454531	0.677427	0.528188	0.169554	0.895185	0.757831	0.984105	1.0497	1.10741	1.85966	1.23755	1.7593	1.37441	1.25772	1.60208	0.96282	0.77272	1.14001	1.23503	0.734087	1.01208	0.685717	0.72147	0.272736	0.461459	0.268086	0.979988	0.860396	0.499116	8.37064e-05	chr14	54840196	54842772	+	IG_C_gene
ENSMUSG00000076482	Trbd1	0	0	0	0	0	0	0	0	0	0	0	0	0	0	0	0	0	0	0	0	0	0	0	0	0	0	0	0	0	0	0	0	0	0	0		chr6	41483200	41483211	+	IG_D_gene
ENSMUSG00000076491	Trbd2	0	0	0	0	0	0	0	0	0	0	0	0	0	0	0	0	0	0	0	0	0	0	0	0	0	0	0	0	0	0	0	0	0	0	0		chr6	41492162	41492175	+	IG_D_gene
ENSMUSG00000076622	Ighd4-1	0	0	0	0	0	0	0	0	0	0	0	0	0	0	0	0	0	0	0	0	0	0	0	0	0	0	0	0	0	0	0	0	0	0	0		chr12	114668739	114668749	-	IG_D_gene
ENSMUSG00000076623	Ighd3-2	0	0	0	0	0	0	0	0	0	0	0	0	0	0	0	0	0	0	0	0	0	0	0	0	0	0	0	0	0	0	0	0	0	0	0		chr12	114686425	114686440	-	IG_D_gene
ENSMUSG00000076624	Ighd2-8	0	0	0	0	0	0	0	0	0	0	0	0	0	0	0	0	0	0	0	0	0	0	0	0	0	0	0	0	0	0	0	0	0	0	0		chr12	114689062	114689078	-	IG_D_gene
ENSMUSG00000076625	Ighd2-7	0	0	0	0	0	0	0	0	0	0	0	0	0	0	0	0	0	0	0	0	0	0	0	0	0	0	0	0	0	0	0	0	0	0	0		chr12	114694931	114694947	-	IG_D_gene
ENSMUSG00000076626	Ighd2-6	0	0	0	0	0	0	0	0	0	0	0	0	0	0	0	0	0	0	0	0	0	0	0	0	0	0	0	0	0	0	0	0	0	0	0		chr12	114699580	114699596	-	IG_D_gene
ENSMUSG00000076627	Ighd2-5	0	0	0	0	0	0	0	0	0	0	0	0	0	0	0	0	0	0	0	0	0	0	0	0	0	0	0	0	0	0	0	0	0	0	0		chr12	114704238	114704254	-	IG_D_gene
ENSMUSG00000076628	Ighd2-4	0	0	0	0	0	0	0	0	0	0	0	0	0	0	0	0	0	0	0	0	0	0	0	0	0	0	0	0	0	0	0	0	0	0	0		chr12	114708905	114708921	-	IG_D_gene
ENSMUSG00000076629	Ighd2-3	0	0	0	0	0	0	0	0	0	0	0	0	0	0	0	0	0	0	0	0	0	0	0	0	0	0	0	0	0	0	0	0	0	0	0		chr12	114713611	114713627	-	IG_D_gene
ENSMUSG00000076630	Ighd1-1	0	0	0	0	0	0	0	0	0	0	0	0	0	0	0	0	0	0	0	0	0	0	0	0	0	0	0	0	0	0	0	0	0	0	0		chr12	114720381	114720403	-	IG_D_gene
ENSMUSG00000076631	Ighd3-1	0	0	0	0	0	0	0	0	0	0	0	0	0	0	0	0	0	0	0	0	0	0	0	0	0	0	0	0	0	0	0	0	0	0	0		chr12	114763524	114763540	-	IG_D_gene
ENSMUSG00000076632	Gm16968	0	0	0	0	0	0	0	0	0	0	0	0	0	0	0	0	0	0	0	0	0	0	0	0	0	0	0	0	0	0	0	0	0	0	0		chr12	114766243	114766265	-	IG_D_gene
ENSMUSG00000076868	Trdd1	0	0	0	0	0	0	0	0	0	0	0	0	0	0	0	0	0	0	0	0	0	0	0	0	0	0	0	0	0	0	0	0	0	0	0		chr14	54733143	54733153	+	IG_D_gene
ENSMUSG00000076869	Trdd2	0	0	0	0	0	0	0	0	0	0	0	0	0	0	0	0	0	0	0	0	0	0	0	0	0	0	0	0	0	0	0	0	0	0	0		chr14	54741901	54741916	+	IG_D_gene
ENSMUSG00000090563	Ighd6-1	0	0	0	0	0	0	0	0	0	0	0	0	0	0	0	0	0	0	0	0	0	0	0	0	0	0	0	0	0	0	0	0	0	0	0		chr12	114718354	114718382	-	IG_D_gene
ENSMUSG00000091051	Ighd5-8	0	0	0	0	0	0	0	0	0	0	0	0	0	0	0	0	0	0	0	0	0	0	0	0	0	0	0	0	0	0	0	0	0	0	0		chr12	114698075	114698103	-	IG_D_gene
ENSMUSG00000091062	Ighd5-6	0	0	0	0	0	0	0	0	0	0	0	0	0	0	0	0	0	0	0	0	0	0	0	0	0	0	0	0	0	0	0	0	0	0	0		chr12	114687799	114687810	-	IG_D_gene
ENSMUSG00000091334	Ighd5-3	0	0	0	0	0	0	0	0	0	0	0	0	0	0	0	0	0	0	0	0	0	0	0	0	0	0	0	0	0	0	0	0	0	0	0		chr12	114702972	114702981	-	IG_D_gene
ENSMUSG00000091394	Ighd5-2	0	0	0	0	0	0	0	0	0	0	0	0	0	0	0	0	0	0	0	0	0	0	0	0	0	0	0	0	0	0	0	0	0	0	0		chr12	114707637	114707646	-	IG_D_gene
ENSMUSG00000091517	Ighd5-1	0	0	0	0	0	0	0	0	0	0	0	0	0	0	0	0	0	0	0	0	0	0	0	0	0	0	0	0	0	0	0	0	0	0	0		chr12	114765011	114765020	-	IG_D_gene
ENSMUSG00000091630	Ighd5-4	0	0	0	0	0	0	0	0	0	0	0	0	0	0	0	0	0	0	0	0	0	0	0	0	0	0	0	0	0	0	0	0	0	0	0		chr12	114698312	114698321	-	IG_D_gene
ENSMUSG00000091704	Ighd6-2	0	0	0	0	0	0	0	0	0	0	0	0	0	0	0	0	0	0	0	0	0	0	0	0	0	0	0	0	0	0	0	0	0	0	0		chr12	114713086	114713114	-	IG_D_gene
ENSMUSG00000091857	Ighd5-5	0	0	0	0	0	0	0	0	0	0	0	0	0	0	0	0	0	0	0	0	0	0	0	0	0	0	0	0	0	0	0	0	0	0	0		chr12	114693153	114693162	-	IG_D_gene
ENSMUSG00000092160	Ighd5-7	0	0	0	0	0	0	0	0	0	0	0	0	0	0	0	0	0	0	0	0	0	0	0	0	0	0	0	0	0	0	0	0	0	0	0		chr12	114702735	114702763	-	IG_D_gene
ENSMUSG00000076483	Trbj1-1	0	0	0	0	0	0	0	0	0	0	0	0	0	0	0	0	0	0	0	0	0	0	0	0	0	0	0	0	0	0	0	0	0	0	0		chr6	41483863	41483910	+	IG_J_gene
ENSMUSG00000076484	Trbj1-2	0	0	0	0	0	0	0	0	0	0	0	0	0	0	0	0	0	0	0	0	0	0	0	0	0	0	0	0	0	0	0	0	0	0	0		chr6	41484000	41484047	+	IG_J_gene
ENSMUSG00000076485	Trbj1-3	0	0	0	0	0	0	0	0	0	0	0	0	0	0	0	0	0	0	0	0	0	0	0	0	0	0	0	0	0	0	0	0	0	0	0		chr6	41484322	41484375	+	IG_J_gene
ENSMUSG00000076486	Trbj1-4	0	0	0	0	0	0	0	0	0	0	0	0	0	0	0	0	0	0	0	0	0	0	0	0	0	0	0	0	0	0	0	0	0	0	0		chr6	41484810	41484860	+	IG_J_gene
ENSMUSG00000076487	Trbj1-5	0	0	0	0	0	0	0	0	0	0	0	0	0	0	0	0	0	0	0	0	0	0	0	0	0	0	0	0	0	0	0	0	0	0	0		chr6	41485083	41485132	+	IG_J_gene
ENSMUSG00000076488	Trbj1-6	0	0	0	0	0	0	0	0	0	0	0	0	0	0	0	0	0	0	0	0	0	0	0	0	0	0	0	0	0	0	0	0	0	0	0		chr6	41485553	41485605	+	IG_J_gene
ENSMUSG00000076489	Trbj1-7	0	0	0	0	0	0	0	0	0	0	0	0	0	0	0	0	0	0	0	0	0	0	0	0	0	0	0	0	0	0	0	0	0	0	0		chr6	41485641	41485685	+	IG_J_gene
ENSMUSG00000076492	Trbj2-1	0	0	0	0	0	0	0	0	0	0	0	0	0	0	0	0	0	0	0	0	0	0	0	0	0	0	0	0	0	0	0	0	0	0	0		chr6	41492753	41492802	+	IG_J_gene
ENSMUSG00000076493	Trbj2-2	0	0	0	0	0	0	0	0	0	0	0	0	0	0	0	0	0	0	0	0	0	0	0	0	0	0	0	0	0	0	0	0	0	0	0		chr6	41492956	41493006	+	IG_J_gene
ENSMUSG00000076494	Trbj2-3	0	0	0	0	0	0	0	0	0	0	0	0	0	0	0	0	0	0	0	0	0	0	0	0	0	0	0	0	0	0	0	0	0	0	0		chr6	41493222	41493270	+	IG_J_gene
ENSMUSG00000076495	Trbj2-4	0	0	0	0	0	0	0	0	0	0	0	0	0	0	0	0	0	0	0	0	0	0	0	0	0	0	0	0	0	0	0	0	0	0	0		chr6	41493361	41493409	+	IG_J_gene
ENSMUSG00000076496	Trbj2-5	0	0	0	0	0	0	0	0	0	0	0	0	0	0	0	0	0	0	0	0	0	0	0	0	0	0	0	0	0	0	0	0	0	0	0		chr6	41493452	41493500	+	IG_J_gene
ENSMUSG00000076497	Trbj2-7	0	0	0	0	0	0	0	0	0	0	0	0	0	0	0	0	0	0	0	0	0	0	0	0	0	0	0	0	0	0	0	0	0	0	0		chr6	41493809	41493855	+	IG_J_gene
ENSMUSG00000076604	Igkj1	0	0	0	0	0	0	0	0	0	0	0	0	0	0	0	0	0	0	0	0	0	0	0	0	0	0	0	0	0	0	0	0	0	0	0		chr6	70672556	70672593	+	IG_J_gene
ENSMUSG00000076605	Igkj2	0	0	0	0	0	0	0	0	0	0	0	0	0	0	0	0	0	0	0	0	0	0	0	0	0	0	0	0	0	0	0	0	0	0	0		chr6	70672910	70672952	+	IG_J_gene
ENSMUSG00000076606	Igkj3	0	0	0	0	0	0	0	0	0	0	0	0	0	0	0	0	0	0	0	0	0	0	0	0	0	0	0	0	0	0	0	0	0	0	0		chr6	70673217	70673252	+	IG_J_gene
ENSMUSG00000076607	Igkj4	0	0	0	0	0	0	0	0	0	0	0	0	0	0	0	0	0	0	0	0	0	0	0	0	0	0	0	0	0	0	0	0	0	0	0		chr6	70673542	70673579	+	IG_J_gene
ENSMUSG00000076608	Igkj5	0	0	0	0	0	0	0	0	0	0	0	0	0	0	0	0	0	0	0	0	0	0	0	0	0	0	0	0	0	0	0	0	0	0	0		chr6	70673880	70673921	+	IG_J_gene
ENSMUSG00000076618	Ighj4	0	0	0	0	0	0	0	0	0	0	0	0	0	0	0	0	0	0	0	0	0	0	0	0	0	0	0	0	0	0	0	0	0	0	0		chr12	114666725	114666778	-	IG_J_gene
ENSMUSG00000076619	Ighj3	0	0	0	0	0	0	0	0	0	0	0	0	0	0	0	0	0	0	0	0	0	0	0	0	0	0	0	0	0	0	0	0	0	0	0		chr12	114667296	114667343	-	IG_J_gene
ENSMUSG00000076620	Ighj2	0	0	0	0	0	0	0	0	0	0	0	0	0	0	0	0	0	0	0	0	0	0	0	0	0	0	0	0	0	0	0	0	0	0	0		chr12	114667725	114667778	-	IG_J_gene
ENSMUSG00000076621	Ighj1	0	0	0	0	0	0	0	0	0	0	0	0	0	0	0	0	0	0	0	0	0	0	0	0	0	0	0	0	0	0	0	0	0	0	0		chr12	114667992	114668044	-	IG_J_gene
ENSMUSG00000076748	Trgj1	0	0	0	0	0	0	0	0	0	0	0	0	0	0	0	0	0	0	0	0	0	0	0	0	0	0	0	0	0	0	0	0	0	0	0		chr13	19302212	19302271	+	IG_J_gene
ENSMUSG00000076751	Trgj3	0	0	0	0	0	0	0	0	0	0	0	0	0	0	0	0	0	0	0	0	0	0	0	0	0	0	0	0	0	0	0	0	0	0	0		chr13	19348986	19349045	+	IG_J_gene
ENSMUSG00000076753	Trgj2	0	0	0	0	0	0	0	0	0	0	0	0	0	0	0	0	0	0	0	0	0	0	0	0	0	0	0	0	0	0	0	0	0	0	0		chr13	19403114	19403173	-	IG_J_gene
ENSMUSG00000076756	Trgj4	0	0	0	0	0	0	0	0	0	0	0	0	0	0	0	0	0	0	0	0	0	0	0	0	0	0	0	0	0	0	0	0	0	0	0		chr13	19434021	19434081	+	IG_J_gene
ENSMUSG00000076870	Trdj1	0	0	0	0	0	0	0	0	0	0	0	0	0	0	0	0	0	0	0	0	0	0	0	0	0	0	0	0	0	0	0	0	0	0	0		chr14	54742813	54742863	+	IG_J_gene
ENSMUSG00000076871	Trdj2	0	0	0	0	0	0	0	0	0	0	0	0	0	0	0	0	0	0	0	0	0	0	0	0	0	0	0	0	0	0	0	0	0	0	0		chr14	54756454	54756512	+	IG_J_gene
ENSMUSG00000076874	Traj59	0	0	0	0	0	0	0	0	0	0	0	0	0	0	0	0	0	0	0	0	0	0	0	0	0	0	0	0	0	0	0	0	0	0	0		chr14	54775808	54775871	+	IG_J_gene
ENSMUSG00000076875	Traj58	0	0	0	0	0	0	0	0	0	0	0	0	0	0	0	0	0	0	0	0	0	0	0	0	0	0	0	0	0	0	0	0	0	0	0		chr14	54776955	54777017	+	IG_J_gene
ENSMUSG00000076876	Traj57	0	0	0	0	0	0	0	0	0	0	0	0	0	0	0	0	0	0	0	0	0	0	0	0	0	0	0	0	0	0	0	0	0	0	0		chr14	54778180	54778244	+	IG_J_gene
ENSMUSG00000076877	Traj56	0	0	0	0	0	0	0	0	0	0	0	0	0	0	0	0	0	0	0	0	0	0	0	0	0	0	0	0	0	0	0	0	0	0	0		chr14	54778938	54779000	+	IG_J_gene
ENSMUSG00000076878	Traj53	0	0	0	0	0	0	0	0	0	0	0	0	0	0	0	0	0	0	0	0	0	0	0	0	0	0	0	0	0	0	0	0	0	0	0		chr14	54782319	54782384	+	IG_J_gene
ENSMUSG00000076879	Traj52	0	0	0	0	0	0	0	0	0	0	0	0	0	0	0	0	0	0	0	0	0	0	0	0	0	0	0	0	0	0	0	0	0	0	0		chr14	54784991	54785056	+	IG_J_gene
ENSMUSG00000076880	Traj51	0	0	0	0	0	0	0	0	0	0	0	0	0	0	0	0	0	0	0	0	0	0	0	0	0	0	0	0	0	0	0	0	0	0	0		chr14	54785914	54785956	+	IG_J_gene
ENSMUSG00000076881	Traj50	0	0	0	0	0	0	0	0	0	0	0	0	0	0	0	0	0	0	0	0	0	0	0	0	0	0	0	0	0	0	0	0	0	0	0		chr14	54787265	54787327	+	IG_J_gene
ENSMUSG00000076882	Traj49	0	0	0	0	0	0	0	0	0	0	0	0	0	0	0	0	0	0	0	0	0	0	0	0	0	0	0	0	0	0	0	0	0	0	0		chr14	54788361	54788419	+	IG_J_gene
ENSMUSG00000076883	Traj48	0	0	0	0	0	0	0	0	0	0	0	0	0	0	0	0	0	0	0	0	0	0	0	0	0	0	0	0	0	0	0	0	0	0	0		chr14	54789484	54789543	+	IG_J_gene
ENSMUSG00000076884	Traj46	0	0	0	0	0	0	0	0	0	0	0	0	0	0	0	0	0	0	0	0	0	0	0	0	0	0	0	0	0	0	0	0	0	0	0		chr14	54792011	54792073	+	IG_J_gene
ENSMUSG00000076885	Traj45	0	0	0	0	0	0	0	0	0	0	0	0	0	0	0	0	0	0	0	0	0	0	0	0	0	0	0	0	0	0	0	0	0	0	0		chr14	54792503	54792565	+	IG_J_gene
ENSMUSG00000076886	Traj44	0	0	0	0	0	0	0	0	0	0	0	0	0	0	0	0	0	0	0	0	0	0	0	0	0	0	0	0	0	0	0	0	0	0	0		chr14	54793365	54793425	+	IG_J_gene
ENSMUSG00000076887	Traj43	0	0	0	0	0	0	0	0	0	0	0	0	0	0	0	0	0	0	0	0	0	0	0	0	0	0	0	0	0	0	0	0	0	0	0		chr14	54794417	54794473	+	IG_J_gene
ENSMUSG00000076888	Traj42	0	0	0	0	0	0	0	0	0	0	0	0	0	0	0	0	0	0	0	0	0	0	0	0	0	0	0	0	0	0	0	0	0	0	0		chr14	54795448	54795511	+	IG_J_gene
ENSMUSG00000076889	Traj41	0	0	0	0	0	0	0	0	0	0	0	0	0	0	0	0	0	0	0	0	0	0	0	0	0	0	0	0	0	0	0	0	0	0	0		chr14	54795946	54796000	+	IG_J_gene
ENSMUSG00000076890	Traj40	0	0	0	0	0	0	0	0	0	0	0	0	0	0	0	0	0	0	0	0	0	0	0	0	0	0	0	0	0	0	0	0	0	0	0		chr14	54797596	54797656	+	IG_J_gene
ENSMUSG00000076891	Traj39	0	0	0	0	0	0	0	0	0	0	0	0	0	0	0	0	0	0	0	0	0	0	0	0	0	0	0	0	0	0	0	0	0	0	0		chr14	54799637	54799699	+	IG_J_gene
ENSMUSG00000076892	Traj38	0	0	0	0	0	0	0	0	0	0	0	0	0	0	0	0	0	0	0	0	0	0	0	0	0	0	0	0	0	0	0	0	0	0	0		chr14	54800249	54800310	+	IG_J_gene
ENSMUSG00000076893	Traj37	0	0	0	0	0	0	0	0	0	0	0	0	0	0	0	0	0	0	0	0	0	0	0	0	0	0	0	0	0	0	0	0	0	0	0		chr14	54801193	54801252	+	IG_J_gene
ENSMUSG00000076894	Traj35	0	0	0	0	0	0	0	0	0	0	0	0	0	0	0	0	0	0	0	0	0	0	0	0	0	0	0	0	0	0	0	0	0	0	0		chr14	54803449	54803513	+	IG_J_gene
ENSMUSG00000076895	Traj34	0	0	0	0	0	0	0	0	0	0	0	0	0	0	0	0	0	0	0	0	0	0	0	0	0	0	0	0	0	0	0	0	0	0	0		chr14	54804374	54804431	+	IG_J_gene
ENSMUSG00000076896	Traj33	0	0	0	0	0	0	0	0	0	0	0	0	0	0	0	0	0	0	0	0	0	0	0	0	0	0	0	0	0	0	0	0	0	0	0		chr14	54805033	54805089	+	IG_J_gene
ENSMUSG00000076897	Traj32	0	0	0	0	0	0	0	0	0	0	0	0	0	0	0	0	0	0	0	0	0	0	0	0	0	0	0	0	0	0	0	0	0	0	0		chr14	54805776	54805841	+	IG_J_gene
ENSMUSG00000076898	Traj31	0	0	0	0	0	0	0	0	0	0	0	0	0	0	0	0	0	0	0	0	0	0	0	0	0	0	0	0	0	0	0	0	0	0	0		chr14	54807570	54807626	+	IG_J_gene
ENSMUSG00000076899	Traj30	0	0	0	0	0	0	0	0	0	0	0	0	0	0	0	0	0	0	0	0	0	0	0	0	0	0	0	0	0	0	0	0	0	0	0		chr14	54809541	54809599	+	IG_J_gene
ENSMUSG00000076900	Traj29	0	0	0	0	0	0	0	0	0	0	0	0	0	0	0	0	0	0	0	0	0	0	0	0	0	0	0	0	0	0	0	0	0	0	0		chr14	54810621	54810680	+	IG_J_gene
ENSMUSG00000076901	Traj28	0	0	0	0	0	0	0	0	0	0	0	0	0	0	0	0	0	0	0	0	0	0	0	0	0	0	0	0	0	0	0	0	0	0	0		chr14	54811336	54811400	+	IG_J_gene
ENSMUSG00000076902	Traj27	0	0	0	0	0	0	0	0	0	0	0	0	0	0	0	0	0	0	0	0	0	0	0	0	0	0	0	0	0	0	0	0	0	0	0		chr14	54811978	54812036	+	IG_J_gene
ENSMUSG00000076903	Traj26	0	0	0	0	0	0	0	0	0	0	0	0	0	0	0	0	0	0	0	0	0	0	0	0	0	0	0	0	0	0	0	0	0	0	0		chr14	54814165	54814224	+	IG_J_gene
ENSMUSG00000076904	Traj25	0	0	0	0	0	0	0	0	0	0	0	0	0	0	0	0	0	0	0	0	0	0	0	0	0	0	0	0	0	0	0	0	0	0	0		chr14	54814490	54814546	+	IG_J_gene
ENSMUSG00000076905	Traj24	0	0	0	0	0	0	0	0	0	0	0	0	0	0	0	0	0	0	0	0	0	0	0	0	0	0	0	0	0	0	0	0	0	0	0		chr14	54815313	54815375	+	IG_J_gene
ENSMUSG00000076906	Traj23	0	0	0	0	0	0	0	0	0	0	0	0	0	0	0	0	0	0	0	0	0	0	0	0	0	0	0	0	0	0	0	0	0	0	0		chr14	54815756	54815815	+	IG_J_gene
ENSMUSG00000076907	Traj22	0	0	0	0	0	0	0	0	0	0	0	0	0	0	0	0	0	0	0	0	0	0	0	0	0	0	0	0	0	0	0	0	0	0	0		chr14	54816923	54816982	+	IG_J_gene
ENSMUSG00000076908	Traj21	0	0	0	0	0	0	0	0	0	0	0	0	0	0	0	0	0	0	0	0	0	0	0	0	0	0	0	0	0	0	0	0	0	0	0		chr14	54818465	54818521	+	IG_J_gene
ENSMUSG00000076909	Traj20	0	0	0	0	0	0	0	0	0	0	0	0	0	0	0	0	0	0	0	0	0	0	0	0	0	0	0	0	0	0	0	0	0	0	0		chr14	54819116	54819173	+	IG_J_gene
ENSMUSG00000076910	Traj19	0	0	0	0	0	0	0	0	0	0	0	0	0	0	0	0	0	0	0	0	0	0	0	0	0	0	0	0	0	0	0	0	0	0	0		chr14	54820061	54820121	+	IG_J_gene
ENSMUSG00000076911	Traj18	0	0	0	0	0	0	0	0	0	0	0	0	0	0	0	0	0	0	0	0	0	0	0	0	0	0	0	0	0	0	0	0	0	0	0		chr14	54820452	54820517	+	IG_J_gene
ENSMUSG00000076912	Traj17	0	0	0	0	0	0	0	0	0	0	0	0	0	0	0	0	0	0	0	0	0	0	0	0	0	0	0	0	0	0	0	0	0	0	0		chr14	54821450	54821512	+	IG_J_gene
ENSMUSG00000076913	Traj16	0	0	0	0	0	0	0	0	0	0	0	0	0	0	0	0	0	0	0	0	0	0	0	0	0	0	0	0	0	0	0	0	0	0	0		chr14	54822809	54822869	+	IG_J_gene
ENSMUSG00000076914	Traj15	0	0	0	0	0	0	0	0	0	0	0	0	0	0	0	0	0	0	0	0	0	0	0	0	0	0	0	0	0	0	0	0	0	0	0		chr14	54824097	54824156	+	IG_J_gene
ENSMUSG00000076915	Traj14	0	0	0	0	0	0	0	0	0	0	0	0	0	0	0	0	0	0	0	0	0	0	0	0	0	0	0	0	0	0	0	0	0	0	0		chr14	54824786	54824818	+	IG_J_gene
ENSMUSG00000076916	Traj13	0	0	0	0	0	0	0	0	0	0	0	0	0	0	0	0	0	0	0	0	0	0	0	0	0	0	0	0	0	0	0	0	0	0	0		chr14	54825416	54825472	+	IG_J_gene
ENSMUSG00000076917	Traj12	0	0	0	0	0	0	0	0	0	0	0	0	0	0	0	0	0	0	0	0	0	0	0	0	0	0	0	0	0	0	0	0	0	0	0		chr14	54826228	54826285	+	IG_J_gene
ENSMUSG00000076918	Traj11	0	0	0	0	0	0	0	0	0	0	0	0	0	0	0	0	0	0	0	0	0	0	0	0	0	0	0	0	0	0	0	0	0	0	0		chr14	54826814	54826872	+	IG_J_gene
ENSMUSG00000076919	Traj9	0	0	0	0	0	0	0	0	0	0	0	0	0	0	0	0	0	0	0	0	0	0	0	0	0	0	0	0	0	0	0	0	0	0	0		chr14	54829068	54829125	+	IG_J_gene
ENSMUSG00000076920	Traj8	0	0	0	0	0	0	0	0	0	0	0	0	0	0	0	0	0	0	0	0	0	0	0	0	0	0	0	0	0	0	0	0	0	0	0		chr14	54829593	54829629	+	IG_J_gene
ENSMUSG00000076921	Traj7	0	0	0	0	0	0	0	0	0	0	0	0	0	0	0	0	0	0	0	0	0	0	0	0	0	0	0	0	0	0	0	0	0	0	0		chr14	54831145	54831203	+	IG_J_gene
ENSMUSG00000076922	Traj6	0	0	0	0	0	0	0	0	0	0	0	0	0	0	0	0	0	0	0	0	0	0	0	0	0	0	0	0	0	0	0	0	0	0	0		chr14	54832363	54832424	+	IG_J_gene
ENSMUSG00000076923	Traj5	0	0	0	0	0	0	0	0	0	0	0	0	0	0	0	0	0	0	0	0	0	0	0	0	0	0	0	0	0	0	0	0	0	0	0		chr14	54833452	54833513	+	IG_J_gene
ENSMUSG00000076924	Traj4	0	0	0	0	0	0	0	0	0	0	0	0	0	0	0	0	0	0	0	0	0	0	0	0	0	0	0	0	0	0	0	0	0	0	0		chr14	54835966	54836028	+	IG_J_gene
ENSMUSG00000076925	Traj3	0	0	0	0	0	0	0	0	0	0	0	0	0	0	0	0	0	0	0	0	0	0	0	0	0	0	0	0	0	0	0	0	0	0	0		chr14	54836967	54837032	+	IG_J_gene
ENSMUSG00000076926	Traj2	0	0	0	0	0	0	0	0	0	0	0	0	0	0	0	0	0	0	0	0	0	0	0	0	0	0	0	0	0	0	0	0	0	0	0		chr14	54837511	54837576	+	IG_J_gene
ENSMUSG00000076927	Traj1	0	0	0	0	0	0	0	0	0	0	0	0	0	0	0	0	0	0	0	0	0	0	0	0	0	0	0	0	0	0	0	0	0	0	0		chr14	54838489	54838515	+	IG_J_gene
ENSMUSG00000090494	Traj36	0	0	0	0	0	0	0	0	0	0	0	0	0	0	0	0	0	0	0	0	0	0	0	0	0	0	0	0	0	0	0	0	0	0	0		chr14	54802077	54802139	+	IG_J_gene
ENSMUSG00000090574	Traj61	0	0	0	0	0	0	0	0	0	0	0	0	0	0	0	0	0	0	0	0	0	0	0	0	0	0	0	0	0	0	0	0	0	0	0		chr14	54774680	54774751	+	IG_J_gene
ENSMUSG00000090782	Traj60	0	0	0	0	0	0	0	0	0	0	0	0	0	0	0	0	0	0	0	0	0	0	0	0	0	0	0	0	0	0	0	0	0	0	0		chr14	54775608	54775661	+	IG_J_gene
ENSMUSG00000090818	Trbj2-6	0	0	0	0	0	0	0	0	0	0	0	0	0	0	0	0	0	0	0	0	0	0	0	0	0	0	0	0	0	0	0	0	0	0	0		chr6	41493597	41493644	+	IG_J_gene
ENSMUSG00000091005	Traj55	0	0	0	0	0	0	0	0	0	0	0	0	0	0	0	0	0	0	0	0	0	0	0	0	0	0	0	0	0	0	0	0	0	0	0		chr14	54781114	54781176	+	IG_J_gene
ENSMUSG00000091326	Traj54	0	0	0	0	0	0	0	0	0	0	0	0	0	0	0	0	0	0	0	0	0	0	0	0	0	0	0	0	0	0	0	0	0	0	0		chr14	54781665	54781718	+	IG_J_gene
ENSMUSG00000076461	Trbv1	0	0	0.133635	0.258802	0.154599	0.383836	0.225044	0	0.119407	0.118072	0	0.119225	0.442564	0.791879	0.121139	0.462626	0.258132	0.454345	0.358909	0.261721	1.10619	0.136908	0.25578	0.13321	0.434075	0.347113	0.229985	0.316168	0.372841	0.130871	0	0.128143	0.130756	0	0.248253	0.123425	chr6	40841295	40841884	+	IG_V_gene
ENSMUSG00000076462	Trbv2	0	0	0	0	0	0	0	0	0	0	0	0	0	0	0	0.134737	0.139468	0	0.134171	0	0	0	0	0.137757	0	0.129507	0	0	0	0	0	0	0	0	0		chr6	40997555	40997994	+	IG_V_gene
ENSMUSG00000076463	Trbv3	0	0	0	0.137408	0	0	0	0	0	0.120072	0	0.121262	0.242146	0.355092	0.236655	0.132476	0.262318	0.129785	0.467923	0.265834	0	0.139183	0	0.135447	0.123379	0	0	0	0.263066	0.133087	0.145139	0	0	0.12961	0.131612		chr6	40998393	40998823	+	IG_V_gene
ENSMUSG00000076464	Trbv4	0	0	0	0	0	0	0	0	0	0.241394	0	0	0.132233	0.134328	0	0	0	0.135721	0	0	0	0	0.142178	0.141781	0	0.133305	0.127178	0	0.143881	0	0.152082	0.136354	0.139171	0	0		chr6	41009442	41009880	+	IG_V_gene
ENSMUSG00000076465	Trbv5	0	0	0	0	0	0	0	0	0	0	0	0	0.250462	0.132777	0.453592	0.484073	0.141901	0.370082	0	0.143741	0.139263	0.143958	0.140531	0.140145	0.63683	0	0.125726	0	0	0	0	0.134786	0	0	0		chr6	41012358	41012802	+	IG_V_gene
ENSMUSG00000076466	Trbv12-1	0	0	0	0	0	0	0	0	0	0	0	0.106088	0.110197	0.11249	0	0	0.333902	0	0	0.339494	0	0.122194	0	0.118773	0.108319	0.111591	0	0	0	0	0	0.114293	0	0.113878	0		chr6	41063566	41064066	+	IG_V_gene
ENSMUSG00000076467	Trbv13-1	0	0	0	0	0	0	0	0.26542	0	0	0.352309	0.130921	0.375529	0.138361	0.132811	0.604432	0.517867	0.139704	0.390146	0.149638	0.277033	0.149938	0	0.40008	0.470973	0.137322	0.361832	0.342667	0.148149	0.274171	0.545058	0.140429	0.14335	0.13957	0.14179		chr6	41066035	41066467	+	IG_V_gene
ENSMUSG00000076468	Trbv12-2	0	0.338756	0.332207	0.608203	0.137968	0.535852	0.45862	0.490762	0.881332	0.10517	0.200067	0.106088	0.397805	0.405306	0.390555	0.22366	0.333902	0.49724	0.323146	0.122259	0.328241	0.122194	0.228928	0.33048	0.391642	0.111591	0.386466	0	0.335544	0.116581	0.126849	0	0	0.219422	0		chr6	41068863	41069363	+	IG_V_gene
ENSMUSG00000076469	Trbv13-2	0.701081	0.678397	0.769472	1.0492	1.40543	1.7978	0.781482	1.00344	0.704071	0.871916	0.267108	0.704887	0.991005	0.829883	1.18701	0.427268	0.30858	0.922769	0.424587	0.973034	0.862748	0.446052	0.305636	0.160421	0.615307	0.912287	0.504847	0.371717	1.20897	0.760281	0.817159	0.745635	0	0.741163	0.295975	0.0408022	chr6	41071416	41071831	+	IG_V_gene
ENSMUSG00000076470	Trbv13-3	0	0	0	0	0	0	0	0	0.126373	0	0.12282	0	0	0.133549	0.128191	0.137869	0.272603	0.477388	0.924609	0.396346	0.688657	0.276353	0.14135	0.269362	0.246201	0	0.350281	0.119452	0.392563	0.264952	0	0	0	0.134796	0.136912		chr6	41080146	41080584	+	IG_V_gene
ENSMUSG00000076471	Trbv14	0	0	0	0	0	0	0	0	0.127113	0	0	0.127037	0.132233	0	0.128939	0.489103	0	0.259765	0.26399	0	0.269253	0.145619	0.142178	0.600586	0.129088	0.255328	0.352156	0	0.143881	0	0	0	0	0.13557	0		chr6	41085166	41085608	+	IG_V_gene
ENSMUSG00000076472	Trbv15	0.143542	0	0	0	0.157169	0	0	0	0.121418	0.230914	0.227119	0	0.349509	0.802548	0.439907	0.82325	0.484197	0.461029	0.364391	0.382387	0.476178	0.139183	0.374192	0	0.440561	0.127327	0.611121	0.221607	0	0.254927	0.145139	0	0.132952	0.24853	0		chr6	41091210	41091657	+	IG_V_gene
ENSMUSG00000076473	Trbv16	0	0	0	0	0	0	0	0	0	0.123555	0	0	0.461349	0.655294	0.451255	0.76001	0.269587	0.255566	0.135687	0.272975	0.588462	0	0.593081	0.266399	0.243513	0.131001	0.625832	0.227376	0.14143	0.377095	0.284783	0.369642	0.261697	0.255271	0		chr6	41101790	41102224	+	IG_V_gene
ENSMUSG00000076474	Trbv17	0	0	0	0	0	0	0	0	0	0	0	0	0.565542	0.134328	0.128939	0.26518	0.14357	0.578416	0.379834	0.510035	0.140899	0.277878	0	0.600586	0.129088	0.133305	0.244048	0.120107	0	0	0	0	0.139171	0	0		chr6	41113091	41113550	+	IG_V_gene
ENSMUSG00000076475	Trbv19	0	0	0	0	0	0	0	0	0	0.116774	0	0.226893	0.122611	0.346104	0.230443	0.458108	0.133351	0.631386	0.640231	0	0	0.135431	0.253093	0.131758	0	0.123846	0	0.216116	0.133812	0	0	0.24326	0.129331	0	0		chr6	41128588	41129047	+	IG_V_gene
ENSMUSG00000076476	Trbv20	0	0	0	0	0	0	0	0	0	0	0	0	0.135491	0.137536	0	0	0	0.590038	0.269922	0.283617	0.395664	0.149055	0.145584	0.145167	0.132136	0	0	0	0	0	0	0	0.142496	0.138753	0		chr6	41138272	41138976	+	IG_V_gene
ENSMUSG00000076477	Trbv21	0	0	0	0	0	0	0	0	0	0	0	0	0	0	0	0	0	0	0	0	0	0	0	0	0	0	0	0	0	0	0	0	0	0	0		chr6	41152754	41153043	+	IG_V_gene
ENSMUSG00000076478	Trbv23	0	0	0	0	0	0	0	0	0	0	0	0	0	0	0	0.134737	0	0	0	0	0.136876	0	0	0	0	0	0	0	0.267318	0	0	0	0	0	0		chr6	41166072	41166525	+	IG_V_gene
ENSMUSG00000076479	Trbv26	0	0	0	0	0	0	0	0	0	0	0.120035	0	0	0.130514	0	0.134737	0	0.252839	0.134171	0	0	0	0.138129	0	0.125462	0	0	0.225034	0	0	0	0	0	0	0		chr6	41177524	41177992	+	IG_V_gene
ENSMUSG00000076480	Trbv29	0	0	0	0	0	0	0	0	0	0	0.120035	0	0.246237	0.463344	0	0.257958	0.491591	0.467905	0.474927	0.270076	0.996548	0.599677	0.264181	0.379155	0.540309	0.248341	0.53334	0.325626	0.384439	0.837567	0.281622	0.566529	0	0.131785	0.133834		chr6	41221402	41221880	+	IG_V_gene
ENSMUSG00000076481	Trbv30	0	0	0	0	0	0	0	0	0	0	0	0	0	0	0	0	0	0	0	0	0	0	0	0	0	0	0	0	0	0	0	0	0	0	0		chr6	41231375	41231989	+	IG_V_gene
ENSMUSG00000076499	Trbv31	0	0	0	0	0	0	0	0	0	0.248419	0	0	0.136329	0	0	0.142839	0.147904	0	0	0.149638	0.145156	0	0	0	0	0	0	0.123489	0.148149	0	0	0	0	0	0.14179		chr6	41507690	41508370	-	IG_V_gene
ENSMUSG00000076500	AC158671.1	0	0	0	0	0	0	0	0	0	0	0	0	0	0	0	0	0	0	0	0	0	0	0	0	0	0	0	0	0	0	0	0	0	0	0		chr6	43031517	43032096	-	IG_V_gene
ENSMUSG00000076501	Igkv2-137	0	0	0	0.351697	0.145076	0.650307	0.774201	0.956591	0.489028	0.484061	0.897034	0.786149	0.740116	0.513446	0.113606	0.436751	0.350131	0.429399	0.435722	0.246432	0.124067	0	0.446453	0.239914	0.113893	0.117409	0.313455	0	0.126946	0	0	0.12021	0.340464	0.230229	0		chr6	67505630	67506210	+	IG_V_gene
ENSMUSG00000076502	Igkv1-135	0	0	0.24097	1.5061	0.884649	2.4239	1.84971	2.39944	1.77441	2.06674	2.32124	2.6946	1.84697	1.96595	1.30727	1.16184	1.5014	1.25501	1.15967	1.01756	0.991194	0.878372	0.347115	0.625518	0.409882	0.746983	0.490023	0.468318	0.243619	0.235741	0.661955	0.334201	0.122635	0.51859	0.69153	8.21792e-08	chr6	67559739	67560502	+	IG_V_gene
ENSMUSG00000076503	Igkv1-133	0	0	0	0	0	0	0	0	0.215865	0	0.210102	0	0	0	0	0	0.12639	0.119911	0	0	0	0	0	0	0	0	0	0	0	0	0	0	0	0	0		chr6	67674908	67675655	+	IG_V_gene
ENSMUSG00000076504	Igkv1-132	0	0	0	0	0	0	0	0.22779	0	0	0.108872	0	0.116084	0	0.113606	0	0.242594	0	0	0	0	0	0	0	0	0	0	0	0	0	0	0.12021	0	0	0		chr6	67709694	67710407	+	IG_V_gene
ENSMUSG00000076505	Igkv1-131	0	0	0	0	0	0	0.00175007	0	0	0.110677	0	0	0	0	0	0	0	0	0	0	0	0	0	0	0	0	0	0	0	0	0	0	0	0	0		chr6	67716030	67716766	-	IG_V_gene
ENSMUSG00000076506	Igkv14-130	0	0	0	0	0.154599	0.266882	0.225044	0.126395	0.229681	0.118072	0.223507	0.119225	0	0.126201	0	0.130288	0.134831	0	0.129813	0.136787	0	0	0	0	0	0	0.229985	0.21828	0	0	0	0	0	0	0		chr6	67741040	67741505	+	IG_V_gene
ENSMUSG00000076507	Igkv9-129	0	0	0	0.135197	0	0.139603	0	0.242603	0.119407	0.227208	0.223507	0.229344	0.238185	0.242245	0.336603	0.130288	0	0	0	0.136787	0	0.261944	0	0	0	0.125216	0	0	0	0	0	0.128143	0	0	0		chr6	67789787	67790260	+	IG_V_gene
ENSMUSG00000076508	Igkv17-127	0.148538	0.0749111	0	0.4156	0.562766	0.799724	1.11179	1.22759	1.64647	0.904073	1.2123	1.2019	0.935297	0.901202	1.13796	0.592846	1.18043	0.664349	0.581125	0.450381	0.266259	0.143958	0.25178	0.140145	0.244851	0.13176	0.125726	0.330563	0.390502	0.263473	0.150289	0.25805	0.246805	0.385858	0	4.66831e-08	chr6	67811153	67811653	+	IG_V_gene
ENSMUSG00000076509	Igkv14-126	0	0	0	0.254864	0	0.262669	0.320653	0.855827	0.510063	0.666113	0.800175	0.884924	1.10194	0.622155	0.756051	0.876682	0.823972	1.24185	0.454501	0.476321	0.647568	0.257898	0.965936	0.561134	0.332124	0.236649	0.422079	0.487341	0.25494	0	0.494232	0.449171	0.552153	0.240881	0.547467	0.000311497	chr6	67846171	67846636	+	IG_V_gene
ENSMUSG00000076510	Igkv11-125	0	0	0	0	0	0.139603	0.744376	0.714522	0.332122	0	0.587561	0.331651	0.238185	0.349646	0.121139	0.130288	0.258132	0	0	0	0	0.261944	0.25578	0	0.121362	0	0	0	0	0	0	0	0	0	0.129459		chr6	67863567	67864046	+	IG_V_gene
ENSMUSG00000076511	Igkv9-124	0	0	0	0.680922	0	0	0.479798	0.893742	0.739255	0.483838	0.60275	0.854387	0	0.191254	0.183695	0.197799	0.383988	0.36101	0	0.205285	0	0	0	0	0	0	0	0	0	0	0	0.193974	0	0.191995	0		chr6	67892068	67892354	-	IG_V_gene
ENSMUSG00000076512	Igkv9-123	0	0	0	0.133053	0	0	0.320653	0	0	0	0.114191	0.326537	0	0.124146	0	0	0.132622	0	0	0	0	0	0	0	0	0	0	0.215049	0	0	0	0	0	0	0		chr6	67904222	67904684	-	IG_V_gene
ENSMUSG00000076513	Igkv1-122	0	0	0.12745	0.247327	0	0.568071	0.401509	0.60573	0.219165	0.216748	0.309189	0.726598	0.328401	0.120222	0.222254	0.344302	0.456632	0.435382	0.237752	0.130457	0.449081	0	0	0	0	0.119271	0	0.208858	0	0.124633	0	0	0.124572	0.434728	0		chr6	67966736	67967482	+	IG_V_gene
ENSMUSG00000076514	Igkv17-121	0	0.0684961	0	0.66511	0.421517	0.87814	1.06853	1.46122	1.12224	1.15566	1.28528	1.8322	1.45736	1.18892	0.609339	0.574839	0.819156	0.35346	0.129813	0.731294	0.469111	0.136908	0.513135	0.569157	0	0	0.119571	0.113265	0.372841	0	0.272523	0	0.503545	0.363435	0.459993	8.08644e-06	chr6	67986812	67987312	+	IG_V_gene
ENSMUSG00000076515	Igkv9-120	0	0	0	1.04455	0.637801	1.37716	1.8367	1.98887	1.6418	1.32705	2.37873	2.10501	1.04142	1.28557	1.14111	0.354696	1.17101	1.39946	1.07788	0.666108	0.88736	0.371395	0.562343	0.465027	0.517469	0.123172	0.327563	0.215049	0	0.356124	0.494232	0.449171	0.246723	0.347747	0.547467	2.13391e-07	chr6	67999977	68000450	+	IG_V_gene
ENSMUSG00000076516	Igkv1-117	0.0688	0.359791	0.12745	1.48162	0.71826	1.39779	1.79058	2.34495	1.69229	2.05034	2.61057	2.81655	2.19939	1.88866	1.72339	1.67868	1.77751	1.5989	1.62175	0.895766	0.928156	0.794637	1.05952	0.888091	0.572947	0.413657	0.79078	0.627799	0.518953	1.16985	0.259868	1.13657	0.520131	0.744704	1.00906	8.45785e-08	chr6	68071085	68071821	+	IG_V_gene
ENSMUSG00000076517	Igkv2-116	0	0	0	0	0	0.358005	0.20931	0.117144	0.213717	0	0.107755	0.56339	0	0.22546	0.216742	0.120938	0	0	0.231968	0	0.122786	0	0	0	0	0	0	0	0	0	0	0	0	0	0		chr6	68101879	68102613	+	IG_V_gene
ENSMUSG00000076518	Igkv2-112	0	0	0.455688	0.508967	0	0	0.446786	0.914877	0.67254	0.803378	0.792785	0.874428	0.965034	0.000159152	0.532658	0.445052	0.584197	0.635423	0	0.514178	0.498783	0	0.502933	0.00248891	0	0.119902	0	0.108743	0	0	0	0	0.125229	0	0.124035		chr6	68169975	68170700	+	IG_V_gene
ENSMUSG00000076519	Igkv14-111	0.138862	0.134305	0	1.04455	1.15257	0.924962	1.6586	2.28363	1.07224	1.77863	1.79537	1.92372	0.978239	1.05544	1.02382	0.801772	0.90038	0.711061	0.637345	0.134612	0.732005	0	0.46606	0.25117	0.517469	0.341849	0.510781	0.111528	0.133094	0.552512	0	0.241996	0.246723	0.788149	0.127374	2.7505e-07	chr6	68206398	68206863	+	IG_V_gene
ENSMUSG00000076520	Igkv1-110	0.0688	0	0.12745	1.36666	0.516147	1.45865	1.56299	2.19312	1.60196	2.09188	2.58769	2.54617	1.82562	2.34403	1.5593	1.55285	1.4675	1.10037	1.04299	0.811142	0.95028	0.98579	0.578141	0.786069	0.689329	1.15463	0.594889	0.474496	0.770939	0.293294	0.479994	0.388252	0.657894	0.935497	0.830558	1.44044e-08	chr6	68220521	68221261	+	IG_V_gene
ENSMUSG00000076521	Igkv2-109	0	0	0	0.711407	0.143598	1.21063	1.06554	1.33488	0.484581	0.705776	1.59278	1.41796	0.582278	0.59211	0.405135	0.232518	0.446017	0.330304	0.335316	0.244052	0.340854	0.54673	0.343788	0.533523	0	0.116199	0	0	0.125654	0	0.132206	0.118979	0.121376	0.118492	0.120251	9.9021e-05	chr6	68252433	68253154	+	IG_V_gene
ENSMUSG00000076522	Igkv16-104	0	0	0	1.06554	0.652729	0.782102	1.13456	1.64659	1.09411	1.25127	1.60127	1.45595	0.627583	0.548343	0.915418	0.895707	0.673282	0.553826	0.25152	0.380471	0.256263	0	0.135045	0.134693	0.340631	0	0.232424	0.319261	0.261676	0.565939	0	0.248445	0.132212	0	0.130887	2.33066e-09	chr6	68375599	68376066	+	IG_V_gene
ENSMUSG00000076523	Igkv15-103	0.143542	0	0	0.584613	0.427917	0.696438	1.13917	1.20465	1.03818	1.30767	1.96289	1.96112	1.18857	1.3152	0.699466	1.04118	0.846083	1.15296	0.655054	0.855452	0.574167	0.490698	0.135803	1.1888	0.920545	0.797546	0	0.734766	0.678142	0.367274	0.145139	0.249774	0.366928	0.555805	0.252215	3.06141e-07	chr6	68387462	68387919	+	IG_V_gene
ENSMUSG00000076524	Igkv14-100	0	0	0	0.372648	0.154599	0.383836	0.116905	0.867156	0.332122	0.227208	0.942326	0.601132	0.703348	0.54308	0.766168	0.558326	0	0.35346	0.248904	0	0.132332	0	0	0	0.121362	0.125216	0.229985	0.113265	0	0	0	0	0	0.127503	0.358003		chr6	68469006	68469471	+	IG_V_gene
ENSMUSG00000076525	Igkv1-99	0	0	0	0	0	0	0	0	0	0	0	0.218698	0	0.231192	0	0	0	0.338226	0.123768	0	0	0.130495	0	0	0.115675	0	0	0	0	0	0	0	0	0	0		chr6	68491652	68492416	+	IG_V_gene
ENSMUSG00000076526	Igkv12-98	0	0	0	0.384058	0	0	0.232508	0.464239	0.342683	0.234739	0.684664	0.440527	0	0.649018	0.125278	0	0.266634	0.131952	0.256919	0.141348	0.136876	0	0.264181	0.137757	0	0	0	0	0.139841	0	0	0	0.13522	0.131785	0		chr6	68520757	68521229	+	IG_V_gene
ENSMUSG00000076527	Igkv10-96	0	0	0	2.2622	1.04604	1.81492	2.61105	3.12871	2.73618	2.64347	2.99875	2.85812	2.42922	2.24451	1.65035	2.06134	2.00821	1.64245	1.28492	1.14665	1.07079	0.773126	0.259916	0.478952	0.532482	0.453197	0.569376	0.734766	0.378555	0.568701	0.612764	0.558321	0.254679	0.645229	0.46683	1.56009e-11	chr6	68581957	68582424	-	IG_V_gene
ENSMUSG00000076528	Igkv10-95	0	0	0.20055	1.14165	0.233059	0.709051	1.29083	1.65305	0.953854	0.948404	0.830186	0.344067	0.646997	0.191254	0.492998	0	0.68696	0.512468	0.195553	0	0.201374	0	0	0.202255	0	0	0	0	0	0	0	0	0	0	0	8.21953e-06	chr6	68630556	68630842	+	IG_V_gene
ENSMUSG00000076529	Igkv10-94	0	0	0	1.20104	0.931068	1.1425	1.46641	2.18053	1.53062	1.52078	2.14055	2.16455	1.67492	2.05217	0.618027	0.97213	1.35936	0.688256	0.252849	0	0.735752	0.382771	0.480076	0.259262	0	0.352536	0.202044	0.413663	0.378555	0	0.709311	0.360119	0.132952	0.460471	0.252215	3.6377e-07	chr6	68654502	68654972	-	IG_V_gene
ENSMUSG00000076530	Igkv19-93	0	0.269488	0.138091	1.60093	1.26652	2.09224	2.53831	2.84164	2.35362	2.26271	2.55056	2.7082	1.51656	1.79151	1.12388	1.12082	1.44651	1.16676	0.134171	0.270076	0.483455	0.388714	0.264181	0.486223	0.540309	0.358125	0.342971	0.225034	0	0.259133	0.147671	0.365775	0	0.252532	0.133834	1.25485e-13	chr6	68686291	68686758	-	IG_V_gene
ENSMUSG00000076531	Igkv4-92	0.140389	0	0	0.37081	0	0.265463	0.223844	0	0.118751	0.59336	0.222327	0.514253	0	0.125509	0	0	0	0	0	0	0	0	0	0	0	0	0	0	0	0	0	0	0	0	0		chr6	68705032	68705587	-	IG_V_gene
ENSMUSG00000076532	Igkv4-91	0	0.140249	0	0.138922	0.158929	0.274197	0.120244	0.811146	0.340879	0.84028	0.601702	0.773924	0.873731	0.885271	0.124569	1.17956	0.682895	0.892964	0.255548	0.268648	0.481006	0.140741	0.137345	0	0	0.246987	0.122916	0	0.265886	0	0	0	0	0.465053	0.254924	0.00028753	chr6	68718562	68719097	-	IG_V_gene
ENSMUSG00000076533	Igkv4-90	0	0	0	0	0	0	0	0.145903	0	0.136128	0.255909	0	0.143412	0	0	0	0.155379	0.279602	0	0	0	0	0	0	0	0	0	0	0	0	0	0	0	0	0		chr6	68757175	68757678	-	IG_V_gene
ENSMUSG00000076534	Igkv12-89	0	0	0	0.515063	0.580153	0.738111	0.636364	1.14026	0.887298	0.552679	1.63573	1.43243	1.52148	1.00018	0.740524	0.499472	0.147017	1.0076	0.141265	0	0.144285	0	0	0	0	0	0	0	0	0	0.155792	0.266867	0.501058	0.138753	0.140954	1.26293e-05	chr6	68784840	68785301	-	IG_V_gene
ENSMUSG00000076535	Igkv1-88	0	0	0	0.546069	0.276888	0.560309	1.53305	1.64985	0.853595	0.845871	1.12153	1.08879	0.323504	0.597361	0.495332	0.694851	0.450206	0.119911	0.3385	0	0.442769	0	0.347115	0	0	0	0.216346	0	0.351559	0	0	0.12021	0	0.230229	0.121488	2.47885e-07	chr6	68812259	68813025	-	IG_V_gene
ENSMUSG00000076536	Igkv4-86	0.149404	0	0	0.142851	0.443603	0.404571	0.343393	0.980027	0.543725	0.125003	0.697801	0.866574	0.466288	0	0	0.263704	0	0.134951	0	0	0	0	0	0	0	0.132528	0.126448	0.119452	0.273196	0.13855	0	0	0	0.134796	0		chr6	68860405	68860932	-	IG_V_gene
ENSMUSG00000076538	Igkv13-84	0	0	0	0.37827	0.298886	0.389841	0.679221	0.640816	0.525085	0.333845	0.423298	0.524496	0.349509	0.456374	0.236655	0.132476	0.262318	0	0.252849	0.139032	0.134567	0.139183	0.259916	0.135447	0.123379	0.127327	0.434701	0.320829	0.137521	0.133087	0.145139	0	0	0.460471	0.252215		chr6	68889596	68890061	+	IG_V_gene
ENSMUSG00000076539	Igkv4-81	0	0	0	0	0	0	0	0.354787	0.176998	0	0.325253	0.336273	0.186241	0	0	0	0.375528	0.187389	0	0	0	0.201684	0.197873	0	0	0	0	0	0	0	0	0	0	0	0		chr6	68940754	68941043	-	IG_V_gene
ENSMUSG00000076540	Igkv4-80	0	0	0	0.26424	0	0.142786	0.602578	0.554641	0.234673	0.432115	0.425444	0.693737	0.243496	0.458675	0.123868	0.255174	0.263741	0	0	0.267234	0.135329	0.139958	0.261323	0.136208	0	0.128045	0	0	0	0	0	0.131016	0	0.130327	0.253563		chr6	68966554	68967074	-	IG_V_gene
ENSMUSG00000076541	Igkv4-79	0	0	0	0.256164	0.29119	0	0	0.2445	0.512508	0.116774	0.412878	0.0017145	0.438095	0	0.119818	0.247162	0.133351	0	0	0.259047	0.250871	0.135431	0	0	0	0	0	0.112101	0	0	0.141094	0	0	0.242124	0.128062		chr6	68992972	68993499	-	IG_V_gene
ENSMUSG00000076542	Igkv4-78	0.13663	0	0	0.25104	0	0.372343	0.493501	0.436986	0.222566	0.411074	0.216604	0	0	0.122153	0.225694	0.242085	0	0.12368	0	0	0	0	0	0	0	0	0	0.109842	0	0	0	0.124054	0	0	0		chr6	69009686	69010218	-	IG_V_gene
ENSMUSG00000076543	Igkv4-74	0	0	0	0.129623	0	0.133629	0.312667	0.688973	0.580048	0.574373	0.642246	0.799665	0.330065	0.522971	0.223389	0.537752	0.458813	0	0	0.251333	0	0.131179	0	0.244792	0	0.333411	0.220713	0	0	0	0.136514	0.122746	0.125231	0	0.23825		chr6	69134820	69135355	-	IG_V_gene
ENSMUSG00000076544	Igkv4-73	0	0	0	0.25104	0	0.135076	0.218028	0.122266	0	0.220129	0	0	0	0	0	0	0	0	0	0	0.128071	0	0	0	0	0	0	0	0	0	0	0	0	0	0		chr6	69147579	69148110	-	IG_V_gene
ENSMUSG00000076545	Igkv4-72	0	0	0	0.473629	0	0.26406	0.503045	0.929791	0.67549	0.507452	0.995678	1.07521	0.122611	0.858673	0.899929	0.128867	0.827578	0.242471	0	0	0.130881	0	0.132089	0.131758	0.230877	0.123846	0	0.216116	0.133812	0.129433	0.38761	0.24326	0.248015	0.242124	0.128062	0.000915507	chr6	69176848	69177377	-	IG_V_gene
ENSMUSG00000076547	Igkv4-70	0	0	0	0.376377	0.543705	0	0.512955	0.945977	0.432073	0.229665	0.746772	0.521898	0	0.548343	0.340088	0.467231	0.136344	0.357027	0.652036	0.138276	0.133814	0	0.258523	0	0	0	0	0.114452	0	0	0	0	0	0	0		chr6	69217882	69218406	-	IG_V_gene
ENSMUSG00000076549	Igkv4-68	0	0	0.132211	0.748501	0.970794	0.680377	0.999789	1.33799	0.729126	1.38429	0.911626	1.35271	1.31014	1.12053	0.29927	0.247162	0.18817	0.349961	0.61036	0.355139	0.368793	0.135431	0.565009	0.131758	0.230877	0.367986	0	0.0159899	0	0.129433	0.141094	0	0.249432	0.472369	0	4.57302e-06	chr6	69254828	69255357	-	IG_V_gene
ENSMUSG00000076550	Igkv4-63	0	0	0	0	0.234894	0	0.179716	0	0	0	0.335155	0.183762	0.192502	0.192785	0.185169	0	0.206373	0	0.197102	0.206891	0	0	0.204225	0	0	0	0.182222	0	0	0	0.219661	0	0	0	0		chr6	69327938	69328223	-	IG_V_gene
ENSMUSG00000076551	Igkv4-62	0	0	0	0	0	0	0	0	0	0	0	0	0	0	0	0	0.408324	0	0	0	0	0	0	0	0	0	0	0	0	0	0	0	0	0	0		chr6	69349813	69350091	-	IG_V_gene
ENSMUSG00000076552	Igkv4-61	0	0	0	0.388754	0.0429828	0.406822	0.62296	0.446206	0.711301	0.862363	0.775443	0.46223	1.15827	0.975313	0.503841	0.202671	0.209728	0	0.429415	0.0416923	0.0541344	0	0	0	0	0.0201436	0	0	0	0.204499	0	0	0	0	0	2.99816e-06	chr6	69366889	69367172	-	IG_V_gene
ENSMUSG00000076553	Igkv4-59	0.139621	0	0	0.748501	0.445862	0.768067	1.06345	1.58687	0.729126	1.22828	1.88926	1.48219	1.47065	0.896339	0.719374	0.55304	0.954204	0.543538	1.32508	0.0180997	0.730875	0.135431	0.740846	0.131758	0.230877	0.220305	0	0.412443	0.369124	0.129433	0	0.35106	0.392291	0.34544	0.245677	0.000177626	chr6	69388212	69388735	-	IG_V_gene
ENSMUSG00000076554	Igkv4-58	0	0	0	0.659101	0.224263	0.542328	0.705129	0.496991	0.470065	0.172898	0.582584	0.331255	0.624573	0.493569	0.333987	0.358126	0.19687	0.348187	0	0.526425	0.364163	0.198627	0	0	0	0	0	0	0	0	0	0	0	0	0		chr6	69450248	69450539	-	IG_V_gene
ENSMUSG00000076555	Igkv4-57-1	0	0	0	0	0	0	0.403452	0.432737	0.411354	0.315584	0.401011	0.497227	0.118612	0.120859	0	0	0.129089	0.122399	0.124413	0	0.126708	0.131179	0.127881	0	0.324018	0	0	0.209865	0.129609	0	0	0	0.125231	0.122198	0.344081		chr6	69494353	69494886	-	IG_V_gene
ENSMUSG00000076556	Igkv4-57	0	0	0.133635	0.668531	0.421517	1.21464	1.28387	1.19022	1.25133	1.43599	1.70583	1.57602	1.11557	1.00402	0.973447	0.462626	0.477012	0.35346	0.358909	0.136787	0.365348	0.261944	0.133551	0.13321	0.121362	0.125216	0	0.113265	0.258941	0.250851	0	0	0.130756	0.127503	0.459993	6.72182e-11	chr6	69525971	69526494	-	IG_V_gene
ENSMUSG00000076557	Igkv4-56	0.216385	0	0	0	0	0.400668	0	0	0	0.342492	0	0.346739	0	0	0	0	0	0	0	0	0	0.208065	0	0	0	0	0	0	0	0	0	0	0	0	0		chr6	69537289	69537574	-	IG_V_gene
ENSMUSG00000076558	Igkv4-55	0	0	0	0.571188	0.152928	0.587013	0.663647	0.78576	0.889906	0.814564	0.582083	1.2914	0.438095	0.445195	0.519026	0.55304	0.367946	0.242471	0.246339	0.13533	0.464511	0	0.253093	0.131758	0.333792	0.123846	0.118282	0	0.133812	0.129433	0.598086	0	0.129331	0	0.128062	7.95128e-05	chr6	69557269	69557795	-	IG_V_gene
ENSMUSG00000076562	Igkv4-50	0	0	0	0.829602	0.640734	0.379931	0.939485	0.929791	0.423548	0.814564	0.934466	0.674544	0.84666	0.239702	0.119818	0.55304	0.472334	0	0	0	0.130881	0	0.132089	0	0.230877	0.123846	0	0.112101	0	0	0	0	0.129331	0.242124	0		chr6	69650761	69651281	-	IG_V_gene
ENSMUSG00000076563	Igkv5-48	0	0	0	0.485127	0.546351	0.696438	0.826247	1.26185	0.840147	0.760701	0.954362	1.26482	0.449432	0.723476	0.618027	0.365716	0.763762	0.645964	0.564521	0.265834	0.833585	0	0.135803	0	0.237033	0.127327	0	0.115055	0.263066	0	0	0.130286	0.132952	0.460471	0	1.94601e-05	chr6	69676567	69677119	-	IG_V_gene
ENSMUSG00000076564	Igkv12-46	0	0	0	0.999475	0.655795	1.22922	1.39618	1.73554	1.26595	1.02961	1.93099	1.92826	1.12953	1.65054	1.11015	0.132476	0.997847	0.809864	0.74024	0.139032	0.574167	0.382771	0	0	0.237033	0.127327	0.33768	0.115055	0.137521	0.133087	0.145139	0.130286	0.132952	0.24853	0.46683	4.96111e-07	chr6	69714517	69714986	-	IG_V_gene
ENSMUSG00000076565	Igkv5-45	0.0735558	0	0	0.511303	0.5112	0.980697	0.412496	1.19698	0.645646	0.912347	0.678294	1.38279	0.133859	0.369168	0.554507	0.625244	0.484197	0.645964	0	0	0.0193242	0	0.0919407	0.0693123	0.0176581	0	0	0.115055	0	0.0680775	0.0743939	0.130286	0	0.0244481	0	1.96547e-06	chr6	69725744	69726300	-	IG_V_gene
ENSMUSG00000076566	Igkv12-44	0	0	0.135828	1.13693	0.655795	1.3512	1.54431	1.74053	0.767594	1.58311	1.60689	1.89463	1.0037	1.36814	0.919372	0.469567	1.31935	1.27021	0.252849	0.490224	0.257647	0.139183	0.135803	0.135447	0	0.244322	0	0.115055	0.137521	0.133087	0.397816	0.360119	0.132952	0.460471	0.563242	2.61044e-07	chr6	69764625	69765094	-	IG_V_gene
ENSMUSG00000076567	Igkv5-43	0.0735558	0	0	1.12837	0.86687	0.581817	1.54021	2.09782	1.13543	1.19744	1.9982	1.88407	1.18944	1.14029	1.15938	0.780106	0.484197	0.645964	0.74024	0.382387	0.485851	0	0.343345	0.487418	0.449617	0	0	0	0.137521	0.0680775	0.518202	0	0.132952	0.390378	0.252215	8.84276e-08	chr6	69773349	69773905	-	IG_V_gene
ENSMUSG00000076568	Igkv12-41	0	0	0.135828	0.485127	0.157169	0.389841	1.0047	1.51332	0.909224	0.966934	0.889455	0.974198	0.630642	0.355092	0.439907	0.253804	0.137112	0.556458	0.364391	0.139032	0	0	0	0	0.123379	0	0.121556	0	0	0.133087	0.277002	0.360119	0.568201	0	0	3.48173e-07	chr6	69808414	69808878	-	IG_V_gene
ENSMUSG00000076569	Igkv5-39	0	0	0	0.680922	0.609728	0.397654	1.43814	1.28094	1.38203	1.04444	1.79218	1.31111	1.18478	1.09359	0.492998	0.197799	0.68696	0.36101	0.787278	0.205285	0	0	0.202602	0.37961	0	0.190275	0.341394	0.167145	0	0.19952	0.407156	0.193974	0	0.361415	0	4.14653e-07	chr6	69850418	69850704	-	IG_V_gene
ENSMUSG00000076570	Igkv12-38	0	0	0	0	0	0	0	0	0.123495	0.122139	0.120035	0.123368	0	0	0	0	0.266634	0	0	0	0.136876	0	0	0	0	0	0	0	0	0	0	0	0	0	0		chr6	69893180	69893642	-	IG_V_gene
ENSMUSG00000076571	Igkv5-37	0	0	0	0	0	0.271226	0	0.12856	0	0	0.227119	0	0	0	0.123175	0	0	0.358837	0	0	0	0	0	0	0	0	0	0	0	0	0	0	0	0	0		chr6	69913306	69913855	-	IG_V_gene
ENSMUSG00000076572	Igkv18-36	0	0	0	0	0	0	0	0	0	0	0.230845	0	0	0	0	0	0	0	0	0	0	0	0	0.137757	0	0	0	0	0	0	0	0	0	0	0		chr6	69942459	69942971	-	IG_V_gene
ENSMUSG00000076573	Igkv1-35	0	0	0	0	0	0	0	0	0	0	0	0	0	0	0	0	0	0	0	0	0	0	0	0	0	0	0	0	0	0	0	0	0	0	0		chr6	69960943	69961667	-	IG_V_gene
ENSMUSG00000076575	Igkv7-33	0	0	0	0	0	0	0.109582	0	0.215865	0	0.304691	0	0	0	0	0	0	0.119911	0	0	0	0	0	0	0	0	0	0	0	0	0	0	0	0	0		chr6	70008626	70009193	-	IG_V_gene
ENSMUSG00000076576	Igkv6-32	0.143542	0.138716	0	1.72174	0.546351	1.46366	1.97103	2.26941	2.05691	1.70333	2.14075	2.3565	1.0037	1.69267	0.776553	0.742623	1.13515	0.556458	0.655054	0.382387	0.476178	0.382771	0.374192	0.135447	0.440561	0.352536	0.434701	0.413663	0.137521	0.568701	0.509289	0.360119	0.254679	0.24853	0.252215	1.13598e-08	chr6	70024018	70024578	-	IG_V_gene
ENSMUSG00000076577	Igkv8-30	0.130337	0	0	1.12273	0.142871	0.804883	1.6664	1.91692	1.327	1.64076	2.45261	2.42105	1.31236	2.01023	0.852974	1.09132	1.39037	1.43628	0.519847	0.632318	0.613679	0.350497	0.342146	0.341468	0.313296	0.322255	0.213179	0	0.346601	0.335691	0	0.329446	0.232181	0.422881	0.332731	4.4171e-08	chr6	70067055	70067611	-	IG_V_gene
ENSMUSG00000076578	Igkv6-29	0	0	0	0	0	0	0.302248	0	0	0	0.120035	0.0398818	0	0.0813407	0	0	0	0.0381326	0.0105823	0.141348	0	0	0	0	0	0.0725364	0	0	0	0	0.326022	0	0	0	0		chr6	70088456	70089076	-	IG_V_gene
ENSMUSG00000076579	Igkv8-28	0.187231	0	0	0	0.541762	0.497191	0.649297	0.992101	0.300863	0.156841	1.00826	0.763745	0.165801	0.167116	0.304829	0	0.337888	0	0.324117	0.179928	0.175623	0	0	0.176504	0.304464	0	0.429902	0.281071	0	0	0	0.169512	0	0	0.170901	0.0166536	chr6	70093587	70093891	-	IG_V_gene
ENSMUSG00000076580	Igkv8-27	0	0	0	1.06232	0.211401	1.58304	1.69823	1.93631	1.54954	1.5989	1.63284	1.87199	1.09794	1.47828	0.983782	0.944622	1.15968	0.469555	0.725888	0.633711	0.343827	0	0.346234	0.183013	0.166065	0.32598	0	0.416035	0.184994	0	0	0	0	0.329498	0	3.90997e-08	chr6	70121803	70122102	-	IG_V_gene
ENSMUSG00000076581	Igkv8-26	0	0	0	0	0	0	0	0	0	0	0	0.106624	0	0.11305	0	0	0	0	0.116513	0	0	0	0	0	0	0	0	0	0	0	0	0	0	0	0		chr6	70143222	70143791	+	IG_V_gene
ENSMUSG00000076582	Igkv6-25	0	0	0	0.37827	0.157169	0.499441	1.24753	1.42096	0.975145	0.604769	1.06165	1.21119	1.06214	1.0091	0.9338	0.572286	1.01863	0.248853	0.655054	0	0.371047	0.382771	0.671045	0.239759	0.342383	0.244322	0	0	0.137521	0	0	0	0	0.35839	0.252215	8.25139e-07	chr6	70165427	70165951	+	IG_V_gene
ENSMUSG00000076583	Igkv8-24	0	0	0	0.446078	0	0.457859	0.949948	1.06601	0.965637	1.31653	0.945357	1.45535	1.16107	0.589518	0.718067	0.834132	0.782954	0.675529	0.832562	0.350528	0.613679	0.350497	0.440267	0.123024	0.313296	0.222625	0	0	0.125017	0.232236	0.252033	0.118373	0.335612	0.22688	0.230117	3.94737e-08	chr6	70166852	70167415	-	IG_V_gene
ENSMUSG00000076585	Igkv6-23	0	0	0	0.584613	0.546351	0.94916	1.19437	1.31686	1.31769	1.58311	1.83084	1.8602	1.06799	1.36814	0.985807	0.742623	0.676458	0.129785	0.564521	0.382387	0.476178	0.139183	0.259916	0	0.237033	0.453197	0.233661	0	0	0.659765	0	0.130286	0.132952	0.35839	0.252215	2.61741e-09	chr6	70210403	70210927	-	IG_V_gene
ENSMUSG00000076586	Igkv8-21	0	0	0	0.546069	0.145076	0.735019	0.706046	1.34446	0.977022	1.02613	1.12153	1.80545	0.810729	0.424347	0.796898	0.436751	0.631666	0.831888	0.3385	0.246432	0.124067	0.456888	0.125217	0.239914	0.219449	0	0	0	0	0.12268	0	0	0	0	0.233536	6.06081e-07	chr6	70264889	70265446	-	IG_V_gene
ENSMUSG00000076587	Igkv6-20	0	0	0	0.332926	0.261425	0.439474	0.701338	0.401388	0.295507	0.45863	0.913382	1.46813	0.957958	0.899985	0.387068	0.500759	0.826361	0.760252	0.732962	0.523829	0.507352	0.121008	0.117828	0.11761	0.107268	0.396142	0	0.100687	0	0.115431	0.25762	0.113177	0.321835	0	0.114414	0.000330057	chr6	70285835	70286500	-	IG_V_gene
ENSMUSG00000076588	Igkv8-19	0	0	0	0.478396	0.382759	0	0.844599	1.38253	0.659652	0.654633	1.23184	1.0334	0.572556	1.15583	0.16045	0.466077	0.730977	0.318536	0.462415	0	0.473379	0.180686	0	0	0.160249	0	0	0.147369	0	0.329006	0	0	0	0.454885	0	0.000555771	chr6	70290870	70291174	-	IG_V_gene
ENSMUSG00000076589	Igkv8-18	0	0	0	0	0	0	0.203205	0	0	0.106228	0	0	0	0	0	0	0	0	0	0	0.119092	0	0.120195	0	0	0	0	0	0.121925	0	0	0	0	0	0		chr6	70305871	70306439	+	IG_V_gene
ENSMUSG00000076590	Igkv6-17	0	0	0	0.677679	0.427917	1.09598	1.69301	1.42096	1.31769	1.35739	1.53552	1.03719	1.25264	1.42942	0.687813	0.572286	0.656603	0.556458	0.564521	0.265834	0.665921	0.773126	0.259916	0.521919	0.123379	0.244322	0.33768	0.115055	0	0.254927	0.397816	0.130286	0	0.645229	0.363509	8.59739e-07	chr6	70321463	70321987	+	IG_V_gene
ENSMUSG00000076591	Igkv8-16	0	0	0	0.795902	0.509096	0.815031	1.1268	1.1908	1.24604	0.564046	1.01364	0.914914	0.740116	0.823277	0.727208	0.613842	0.543787	0.60408	0.234249	0	0.124067	0	0.125217	0.124938	0	0.117409	0	0.298773	0.126946	0	0	0	0	0	0.121488	4.19986e-12	chr6	70336666	70337232	-	IG_V_gene
ENSMUSG00000076592	Igkv6-15	0	0	0	1.13693	0.427917	1.22922	1.39618	1.65244	0.691199	1.45195	1.79584	1.8602	1.12953	1.20308	0.776553	0.742623	1.06813	0.248853	0.655054	0.590558	0.574167	0.266112	0	0.478952	0	0.244322	0	0.221607	0.137521	0	0.397816	0.462621	0.254679	0.729431	0.46683	5.97115e-06	chr6	70356463	70356986	-	IG_V_gene
ENSMUSG00000076593	Igkv6-14	0	0	0	0.26286	0.298886	0	0.754606	0.724573	0.337324	0.230914	0.328541	0.690465	0.449432	0.246159	0.123175	0.253804	0.137112	0.129785	0	0.265834	0	0.139183	0	0	0	0	0	0	0	0.254927	0	0	0	0	0.131612		chr6	70384946	70385470	-	IG_V_gene
ENSMUSG00000076594	Igkv6-13	0	0	0	0.202626	0.233059	0.212485	0.336891	0.778201	0.342243	0.845525	0.720946	0.621674	0.190901	0.360098	0	0	0.204732	0.191769	0	0	0	0	0	0	0.183212	0	0	0	0	0.19952	0	0	0.198527	0.361415	0		chr6	70407495	70407781	-	IG_V_gene
ENSMUSG00000076595	Igkv3-12	0	0	0.12745	0.356717	0.516147	0.470961	0.566897	0.60573	0.727913	0.314019	0.907948	0.494884	0.328401	0.430401	0.414796	0.344302	0.355299	0.526405	0	0.130457	0.935781	0.130495	0.127205	0.126911	0.22276	0.119271	0	0.108205	0.128933	0	0.135777	0.122103	0	0.233677	0.532526		chr6	70468244	70468843	+	IG_V_gene
ENSMUSG00000076596	Igkv3-10	0	0	0	0.650945	0.265116	0.477785	0.661509	0.234976	0.222566	0.411074	0.7207	0.472894	0.333443	0.436623	1.20764	0	0.463237	0.12368	0.348414	0.283815	0.455571	0.132567	0.129255	0	0	0	0.115784	0	0.251055	0.0651595	0	0.621765	0	0	0.125352	0.0219116	chr6	70522627	70523224	+	IG_V_gene
ENSMUSG00000076597	Igkv3-9	0	0	0	0	0.14735	0	0	0	0	0	0.213305	0.316753	0	0	0	0	0	0	0	0	0	0.130495	0	0	0	0	0	0	0	0	0	0	0	0	0		chr6	70538183	70538771	+	IG_V_gene
ENSMUSG00000076598	Igkv3-7	0	0	0	0.185326	0.212933	0.193712	0.162333	0.473619	0.979037	0.783935	0.304844	0.449608	0.46807	0.716239	0.317673	0.340593	0.352077	0.17531	0.337524	0.187697	0.183489	0.188574	0.184831	0	0	0	0	0.418647	0.351338	0	0.198543	0	0	0	0		chr6	70557732	70558030	+	IG_V_gene
ENSMUSG00000076599	Igkv3-5	0	0	0.12745	0.356717	0.561058	0.366839	0.563714	0.60573	0.113741	0.490855	0.711375	0.95153	0.512008	0.605411	0.551063	0	0.456632	0.121768	0.237752	0.277372	0.241944	0.130495	0.127205	0	0.115675	0	0	0.108205	0	0.0632222	0	0	0.239237	0.233677	0		chr6	70613292	70613889	+	IG_V_gene
ENSMUSG00000076600	Igkv3-4	0	0	0	0.128957	0	0	0.214678	0.334425	0.113741	0.314019	0.110591	0.113489	0.227019	0.231192	0	0.238409	0.128404	0.526405	0.533948	0.25009	0.241944	0.130495	0.546837	0	0.115675	0	0.219604	0	0	0.23935	0.135777	0.436459	0.124572	0.337702	0.237055		chr6	70621783	70622371	+	IG_V_gene
ENSMUSG00000076601	Igkv3-3	0	0	0	0	0.14735	0	0	0	0.113741	0	0	0	0	0	0	0	0	0	0	0	0	0.130495	0	0	0	0	0	0	0	0	0	0	0	0	0		chr6	70636940	70637528	+	IG_V_gene
ENSMUSG00000076602	Igkv3-2	0	0	0	0.356717	0.14735	0.74464	0.311116	0.761852	0.113741	0.790353	0.907948	0.494884	0.595734	0.833592	0.321735	0.622063	0.723851	0.612025	0.237752	0.130457	0.542469	0.463283	0.244097	0	0.322443	0.119271	0	0.108205	0.128933	0	0	0.234673	0.124572	0.337702	0.123391		chr6	70648462	70649061	+	IG_V_gene
ENSMUSG00000076603	Igkv3-1	0	0.130158	0	0	0	0.366839	0.401509	0.231329	0.219165	0.314019	0.483728	0.494884	0.227019	0.120222	0.115403	0	0.246307	0.234052	0.123768	0	0.126038	0	0.127205	0	0.115675	0	0	0	0.128933	0	0	0.122103	0.124572	0.233677	0		chr6	70653572	70654171	+	IG_V_gene
ENSMUSG00000076633	Ighv5-2	0	0.136476	0.255935	1.4169	1.23716	1.27645	1.33303	1.59186	1.3523	1.48076	1.66829	1.53372	1.05454	0.936712	0.766168	0.249778	0.753391	0.127686	0.129813	0.136787	0.132332	0.261944	0	0	0	0	0	0	0	0	0	0	0	0	0	2.47508e-14	chr12	114816715	114817201	-	IG_V_gene
ENSMUSG00000076634	Ighv2-2	0	0.136476	0.255935	1.9661	1.89999	2.1483	2.03495	2.66261	1.14276	1.89977	2.0015	2.00408	1.57274	1.11622	1.25268	0.735974	1.03489	0.799354	0.248904	0.261721	0	0.0700775	0.133551	0	0.121362	0	0	0.113265	0	0	0.391632	0	0	0	0	3.11448e-11	chr12	114826478	114826911	-	IG_V_gene
ENSMUSG00000076635	Ighv5-4	0	0	0	1.85141	1.15257	1.88593	1.58071	2.02121	1.56116	1.42037	1.86012	2.10501	1.21587	1.23139	0.896137	0.550434	0.972943	0.541025	0.353585	0.257729	0.130168	0.47661	0	0	0	0	0	0	0	0.128725	0.140311	0.126066	0	0	0.127374	1.34377e-11	chr12	114835657	114836116	-	IG_V_gene
ENSMUSG00000076636	Ighv2-3	0	0	0	0.765103	0.427917	1.02443	1.13917	0.640816	0.525085	0.519991	0.954362	0.839295	0.630642	0.355092	0.236655	0.253804	0.583528	0.358837	0.252849	0	0.134567	0	0	0	0	0	0	0	0	0	0.145139	0	0	0	0	1.29808e-06	chr12	114849395	114849828	-	IG_V_gene
ENSMUSG00000076637	Ighv5-6	0	0.257166	0.363247	1.81225	0.637801	1.92438	1.21875	1.98887	1.23705	1.22727	2.01943	1.75304	1.10194	1.23139	0.756051	0.455882	1.17101	0.241232	0.245076	0.257729	0.249557	0.134704	0.13137	0	0.119407	0	0	0.215049	0	0.128725	0	0.126066	0.128629	0	0	7.62627e-07	chr12	114863717	114864167	-	IG_V_gene
ENSMUSG00000076638	Ighv2-4	0	0	0	0.626582	0.504175	0.172379	0.258843	0.698379	0	0.5158	0.339907	0.44052	0.00300646	0.309861	0.0167517	0.278166	0.185435	0	0	0	0	0.0700775	0	0	0	0	0	0	0	0	0	0	0	0	0		chr12	114891502	114891935	-	IG_V_gene
ENSMUSG00000076639	Ighv5-9	0	0	0	0.568575	0.415298	0.484801	0.320653	0.53594	0.510063	0.417175	0.220003	0.326537	0.121927	0.344358	0.229237	0.245873	0.366087	0.348236	0	0	0	0	0	0	0.332124	0	0	0	0	0	0	0	0	0	0		chr12	114899980	114900439	-	IG_V_gene
ENSMUSG00000076640	Ighv2-5	0.143542	0.138716	0	0.999475	0.655795	1.40853	1.24753	1.01808	0.610531	1.02961	1.13321	1.03719	0.242146	0.456374	0.439907	0.65722	0.377518	0.248853	0.467923	0.139032	0.371047	0	0.135803	0	0	0	0	0.115055	0	0.254927	0	0	0.132952	0	0	1.02601e-07	chr12	114923693	114924126	-	IG_V_gene
ENSMUSG00000076641	Ighv5-12	0	0	0	1.12361	0.747319	0.686716	1.23297	1.24698	1.08525	0.954657	1.17425	1.39883	0.780758	0.630868	0.52403	0.732559	0.667017	0.127686	0	0	0	0	0	0	0	0	0	0	0	0	0.272523	0.128143	0	0	0	6.11353e-11	chr12	114940335	114940789	-	IG_V_gene
ENSMUSG00000076642	Ighv2-6	0	0	0.137329	0.48988	0.302075	1.03323	0.52064	0.557413	0.530284	0.691314	0.828841	0.916395	0.353284	0.460998	0.124569	0.133975	0.589251	0.131222	0.133425	0.268648	0.374942	0.140741	0.137345	0	0	0	0	0	0.382458	0	0	0	0	0	0	2.79915e-05	chr12	114954886	114955314	-	IG_V_gene
ENSMUSG00000076643	Ighv5-9-1	0	0	0	1.36282	0.646677	1.08245	1.00926	0.937817	0.829113	0.821753	1.3266	1.25	1.28456	0.713618	0.433358	0.360124	0.912021	0.454345	0.129813	0.136787	0.132332	0.136908	0	0	0.121362	0	0	0.21828	0.135272	0	0.142687	0	0	0	0.129459	1.9108e-07	chr12	114974322	114974781	-	IG_V_gene
ENSMUSG00000076645	Ighv2-9-1	0	0.265257	0	0.677679	0.298886	0.389841	0.679221	1.01808	0.691199	0.429918	0.821488	0.974198	0.449432	0.355092	0.439907	0.132476	0.137112	0.129785	0.131957	0	0.257647	0.139183	0.135803	0	0	0	0	0	0.137521	0	0	0	0	0	0	7.332e-08	chr12	115008061	115008494	-	IG_V_gene
ENSMUSG00000076646	Ighv2-6-8	0	0	0	0	0.16164	0.278771	0.339694	0.132327	0	0.237358	0.121412	0	0.129886	0	0	0	0	0	0	0	0	0	0	0	0	0	0.125012	0	0	0	0	0	0	0	0		chr12	115034354	115034778	-	IG_V_gene
ENSMUSG00000076647	Ighv2-7	0	0	0	0	0	0	0.116905	0	0	0	0	0	0	0	0	0	0	0	0	0	0	0	0	0	0	0	0	0	0	0	0	0	0	0	0		chr12	115045525	115045958	-	IG_V_gene
ENSMUSG00000076648	Ighv5-15	0.141165	0.136476	0	0.135197	0.421517	0.383836	0.591141	0.631687	0.332122	0.227208	1.0039	1.02418	0.34399	0.630868	0.23289	0.130288	0.834886	0.548636	0	0.136787	0	0	0.133551	0	0	0	0	0	0	0	0	0	0	0	0	0.000314716	chr12	115064857	115065332	-	IG_V_gene
ENSMUSG00000076649	Ighv5-16	0	0.136476	0	1.12361	0.747319	1.01151	0.947456	1.19022	0.681689	0.954657	0.942326	1.44521	0.854225	1.00402	0.689883	0.812372	0	0.35346	0.248904	0.136787	0.253539	0.136908	0.133551	0.367588	0	0	0	0	0	0	0	0	0.250639	0	0.129459	1.16218e-07	chr12	115076737	115077194	-	IG_V_gene
ENSMUSG00000076650	Ighv5-17	0	0	0	1.25763	1.10049	1.09143	1.24263	1.64659	0.971016	1.25127	1.38423	1.66867	0.999364	0.944715	0.696243	0.563712	1.0637	0.45878	0.25152	0.26445	0.4738	0.138417	0.477685	0	0	0	0	0	0	0.253554	0	0	0.132212	0	0.130887	1.88349e-10	chr12	115097360	115097827	-	IG_V_gene
ENSMUSG00000076651	Ighv2-9	0.143542	0	0	0.765103	0.852541	0.94916	0.754606	0.950109	0.233406	0.832771	0.821488	0.690465	0.449432	0.551011	0.439907	0.253804	0.676458	0.645964	0	0	0.257647	0	0	0	0	0.127327	0	0	0	0	0	0	0	0	0		chr12	115117307	115117740	-	IG_V_gene
ENSMUSG00000076652	Ighv7-1	0	0	0.246993	0.558353	0.816464	0.909487	0.980686	0.841158	0.66046	0.797125	0.402943	0.869972	0.601289	0.691599	0.668487	0.125444	0.358827	0.617437	0	0.131814	0.127386	0	0	0.354931	0.325609	0	0	0.210883	0.130292	0	0	0	0	0	0.124691		chr12	115134625	115135157	-	IG_V_gene
ENSMUSG00000076653	Ighv7-2	0	0	0	0	0	0	0	0	0	0	0	0	0	0	0	0	0	0	0	0	0	0	0	0	0	0	0	0	0	0	0	0	0	0	0		chr12	115150236	115150694	-	IG_V_gene
ENSMUSG00000076654	Ighv14-1	0	0	0	0.134474	0	0.265463	0.223844	0.125689	0.228465	0.42134	0.321836	0.425033	0.123303	0.627937	0.334886	0.129574	0.474662	0.127002	0.129113	0.136055	0	0	0.132816	0.13248	0	0.124527	0	0	0	0	0	0	0	0	0		chr12	115170164	115170593	-	IG_V_gene
ENSMUSG00000076655	Ighv4-1	0	0	0	0.836683	0.92971	0.936909	0.591141	0.792856	0.681689	0.889734	0.878011	0.828111	0.238185	0.242245	0.433358	0.462626	0.834886	0.454345	0.248904	0	0.253539	0	0	0.13321	0	0	0	0	0	0	0.391632	0	0	0	0		chr12	115186493	115186943	-	IG_V_gene
ENSMUSG00000076657	Ighv11-1	0	0	0	0.0190981	0	0.047235	0.411487	0.375674	0.195412	0	0.166518	0	0	0.124146	0.355004	0	0.132622	0.0142516	0	0	0	0	0	0	0	0	0	0	0	0	0	0	0	0	0		chr12	115220090	115220552	-	IG_V_gene
ENSMUSG00000076658	Ighv14-2	0.140389	0	0.132919	0.751764	0.535912	0.854466	1.17556	0.863349	0.678576	1.18389	1.36895	1.29635	0.342188	0.710391	0.903752	1.08926	1.51125	1.0088	0.553956	0.374831	0.252198	0.136166	0.132816	0	0.120703	0	0	0.11268	0	0.249521	0	0	0.130039	0	0	4.814e-10	chr12	115232680	115233109	-	IG_V_gene
ENSMUSG00000076659	Ighv11-2	0	0	0	0.480983	0.152107	0.714793	0.611629	0.0234108	0.55277	0	0.776069	0.592636	0.435894	0.443022	0.371742	0.245873	0.657827	0.545204	0	0	0	0.134704	0	0	0	0	0	0.311637	0.133094	0	0	0.126066	0.246723	0	0.127374		chr12	115286452	115286915	-	IG_V_gene
ENSMUSG00000076660	Ighv14-3	0	0	0	0.833128	0.643692	0.589817	0.505488	0.54116	0.678576	0.672243	0.87426	1.13692	0.440319	0.627937	0.334886	0.358296	0.369823	0.243721	0.247615	0.136055	0.131603	0	0.132816	0	0	0	0	0.11268	0	0	0	0	0	0	0	9.82869e-11	chr12	115298056	115298484	-	IG_V_gene
ENSMUSG00000076661	Ighv16-1	0	0	0	0	0	0	0	0	0	0	0	0	0	0	0	0	0	0	0	0	0	0	0	0	0	0	0	0	0	0	0	0	0	0	0		chr12	115307039	115307337	-	IG_V_gene
ENSMUSG00000076662	Ighv9-1	0	0	0	0.513468	0.732822	0.377657	0	1.14641	0.463569	0	0.688782	0.592362	0.484878	0.738907	0.32917	0	0	0.181834	0.185321	0	0.190566	0	0	0	0.173589	0	0	0	0	0	0	0	0.187922	0	0	0.0119642	chr12	115332139	115332432	-	IG_V_gene
ENSMUSG00000076663	Ighv9-2	0	0	0	0.261494	0.156303	0.945042	0.329046	0.353829	0.12074	0.681649	0.509717	0.431543	0.540171	0.353259	0.437703	0	0.260907	0	0.131235	0	0	0	0	0	0	0	0	0	0	0	0	0	0	0.1289	0		chr12	115347212	115347641	-	IG_V_gene
ENSMUSG00000076664	Ighv9-3	0	0	0.132919	1.97482	0.925784	2.04661	2.09522	1.93428	1.39511	1.98832	2.11512	1.80069	1.843	1.74983	1.20564	1.42839	0.908108	0.87042	0.643143	0.672087	0.4668	0	0.132816	0	0.335476	0	0	0.11268	0.370973	0	0	0.244536	0	0.451567	0	2.32112e-09	chr12	115378903	115379333	-	IG_V_gene
ENSMUSG00000076665	Ighv7-3	0	0	0.130816	1.4486	0.413264	0.921046	1.26449	1.47986	1.17961	0.938761	0.926735	0.668373	0.433714	0.921097	0.514113	0.453676	0.252745	0.124988	0	0.133902	0.129461	0	0	0	0.118769	0	0	0.11096	0	0	0	0	0	0.239651	0	4.9456e-08	chr12	115391395	115391855	-	IG_V_gene
ENSMUSG00000076666	Ighv14-4	0	0	0	1.27003	0.701844	0.839431	0.642906	1.44781	0.563679	0.960146	1.01478	1.16532	0.764059	0.773181	0.47316	0.394194	0.283681	0.386175	0.604798	0.150518	0	0	0.403365	0	0	0	0	0	0.149032	0	0	0	0	0	0	4.24627e-07	chr12	115414655	115415073	-	IG_V_gene
ENSMUSG00000076667	Ighv3-3	0	0	0	0.356768	0	0.667928	0.449922	0.179731	0.320319	0.167641	0.311376	0.169754	0.335584	0.337208	0	0	0.190969	0	0	0	0	0	0	0	0	0	0	0	0	0	0	0	0	0	0		chr12	115434650	115434945	-	IG_V_gene
ENSMUSG00000076668	Ighv7-4	0	0	0	0	0	0	0.11074	0.119653	0.113143	0.111847	0.110012	0.112885	0	0.230022	0	0	0	0	0	0	0	0	0	0	0	0	0	0	0	0	0	0	0	0	0.12275		chr12	115460999	115461465	-	IG_V_gene
ENSMUSG00000076669	Ighv3-1	0	0	0	0	0.573887	0.198113	0.57333	0.483385	0.320319	0.578098	0.680079	0.806698	0.177527	0.480228	0.46291	0.184415	1.09237	0.179171	0.344629	0.191822	0.187675	0	0	0	0	0	0	0	0.19048	0	0	0.180973	0	0.338739	0	0.00508661	chr12	115202599	115202894	-	IG_V_gene
ENSMUSG00000076671	Ighv13-1	0	0	0	0	0	0	0	0	0	0	0	0	0	0	0	0	0	0	0	0	0	0	0	0	0	0	0	0	0	0	0	0	0	0	0		chr12	115505818	115506117	-	IG_V_gene
ENSMUSG00000076672	Ighv3-6	0	0	0.133635	1.70469	1.36936	2.0879	1.95226	2.1633	2.06787	2.05502	2.09342	1.94223	1.65723	1.83174	1.36551	0.959859	1.51669	0.720525	1.2704	0.844493	0.65662	0.261944	0.472969	0.255153	0.121362	0	0	0.113265	0	0.250851	0	0	0.250639	0.127503	0	1.05208e-12	chr12	115526363	115526793	-	IG_V_gene
ENSMUSG00000076673	Ighv9-4	0	0	0	0.776072	0.994819	1.48304	0.80236	1.05574	0	0.701501	0.451175	1.01109	0.616003	0.486814	0.597011	0.352947	0.364762	0.181834	0	0	0.509578	0	0	0	0	0	0	0	0	0	0	0	0	0.181974	0	5.17586e-05	chr12	115538172	115538465	-	IG_V_gene
ENSMUSG00000076674	Ighv3-8	0.274087	0	0.259961	1.13693	0.852541	1.16414	1.02202	1.08299	0.840147	0.519991	1.18822	1.21119	0.71337	0.456374	0.699466	0.742623	0.484197	0.248853	0.364391	0	0.134567	0.139183	0	0	0	0	0	0	0.137521	0	0	0	0	0	0	1.35774e-08	chr12	115560585	115561012	-	IG_V_gene
ENSMUSG00000076676	Ighv12-3	0	0	0	0.376377	0.543705	0.496943	0.22748	0.549172	0.232151	0.119398	0.421174	0	0.627583	0.244841	0.615105	0.363833	0.580706	0.129078	0.561843	0.380471	0	0.138417	0	0	0	0	0	0	0	0.13234	0	0	0	0.1289	0		chr12	115604737	115605165	-	IG_V_gene
ENSMUSG00000076677	Ighv6-3	0	0	0	1.16055	0.629159	1.05635	1.20485	1.37405	1.11613	0.411074	1.03771	1.11452	0.900508	0.436623	0.42081	0.542756	0.960942	0.533617	0.448069	0.469653	0	0	0.247876	0	0.117513	0.121191	0	0	0	0.126647	0	0	0	0.342653	0.125352	9.01475e-08	chr12	115629923	115630380	-	IG_V_gene
ENSMUSG00000076680	Ighv6-6	0	0	0	0.462649	0.984433	1.05212	0.790815	1.03936	0.734246	0.218991	0.915372	0.933867	0.756534	0.233563	0.324928	0.540244	0.809842	0.2364	0.240146	0	0.244432	0.131869	0	0	0.325609	0.120544	0.221831	0.109291	0	0	0	0	0.125896	0	0.124691	5.32849e-05	chr12	115672999	115673455	-	IG_V_gene
ENSMUSG00000076683	Ighv10-1	0	0	0	1.6978	0.976581	1.59773	1.69877	2.10582	1.48783	1.29807	1.54205	1.30635	0.889138	1.03056	1.11496	0.781372	0.877943	0.526405	0.620552	0	0.241944	0.130495	0.244097	0	0.115675	0.119271	0	0	0	0.124633	0	0	0	0	0	1.73752e-11	chr12	115717216	115717662	-	IG_V_gene
ENSMUSG00000076684	Ighv1-4	0.0605311	0	0	0.31373	0.431484	0.265463	0.278853	0.18188	0.222472	0.304336	0.115442	0.430136	0.0321748	0.174794	0.120475	0.248463	0.601252	0	0.109145	0.136055	0	0	0	0	0.0175913	0	0	0	0.134539	0.0560617	0	0	0	0	0		chr12	115725347	115725780	-	IG_V_gene
ENSMUSG00000076685	Ighv1-5	0	0	0	0.776072	0.220914	0.805767	0.456255	0	0.463569	0.460185	0.984827	1.26075	0.484878	0.61836	0.32917	0	0.781715	0.852757	0.185321	0	0	0.195655	0	0	0	0	0	0	0	0	0	0	0	0.181974	0	0.000396481	chr12	115751541	115751834	-	IG_V_gene
ENSMUSG00000076686	Ighv10-3	0.257464	0	0.12745	1.08545	1.12622	1.23334	0.972816	1.4072	1.15733	0.11244	1.1857	1.1555	0.423124	0.967848	0.222254	0.238409	0.949226	0.234052	0	0.25009	0.449081	0.130495	0	0.126911	0	0	0	0	0	0	0.479994	0	0	0.121564	0	4.57453e-05	chr12	115761652	115762098	-	IG_V_gene
ENSMUSG00000076687	Ighv1-7	0.121423	0	0.190184	0.962574	0.704452	0	0.956335	0.927969	0.940137	1.11794	0.166566	0.506245	0.910463	1.02426	0.32917	0.187239	0.520243	0.181834	0.244424	0	0	0.195655	0	0	0.52814	0	0	0	0	0.112508	0	0	0	0	0	0.000895001	chr12	115776706	115776999	-	IG_V_gene
ENSMUSG00000076688	Ighv15-2	0	0	0	0.665536	0.643692	0	0.116259	0.125689	0	0.225998	0.414922	0.228112	0.123303	0.125509	0	0	0	0	0	0	0	0	0	0	0.120703	0	0	0	0	0	0	0.127443	0	0	0.128757		chr12	115802789	115803223	-	IG_V_gene
ENSMUSG00000076689	Ighv1-9	0.140389	0.135745	0	1.74185	0.837742	1.38746	1.74407	2.09661	1.13824	1.38464	1.62418	1.43989	0.700068	1.12539	0.23166	0.884195	0.749995	0.634249	0.553956	0.480869	0	0.136166	0.25443	0.13248	0	0	0	0.11268	0	0.249521	0.141887	0.127443	0	0	0	8.60111e-09	chr12	115821780	115822213	-	IG_V_gene
ENSMUSG00000076691	Ighv1-12	0	0	0	0.361752	0.220914	1.23054	0.695958	0.344483	0.171612	0.322481	0.892734	1.40603	0.340633	0.34206	0.469297	0.501567	0.364762	0	0	0	0	0	0	0	0	0	0	0	0	0	0	0	0	0	0	0.00190078	chr12	115854061	115854354	-	IG_V_gene
ENSMUSG00000076692	Ighv1-14	0	0	0	0	0	0	0	0	0	0	0	0	0	0	0	0	0	0	0	0	0	0	0	0	0	0	0	0	0	0	0	0	0	0	0		chr12	115884783	115885076	-	IG_V_gene
ENSMUSG00000076693	Ighv1-15	0	0	0	0.143662	0	0.520322	0.345271	0.574614	0.871019	1.12689	1.11251	0.546209	0.656204	0.370438	0	0.489103	0.60708	0.135721	0.26399	0.277441	0.140899	0	0	0	0.129088	0	0	0	0.143881	0	0	0	0	0.373598	0	0.000217745	chr12	115895567	115895988	-	IG_V_gene
ENSMUSG00000076694	Ighv1-30	0	0	0	0	0	0	0	0	0	0	0	0	0	0	0	0	0	0	0	0	0	0	0	0	0	0	0	0	0	0	0	0	0	0	0		chr12	116055310	116055601	-	IG_V_gene
ENSMUSG00000076695	Ighv1-18	0.185901	0	0.174576	0.934162	0.810592	1.6049	1.54498	0.795935	1.02551	1.09746	1.64133	1.18253	1.14304	1.30028	1.19179	1.09455	1.20766	0.689888	0.700539	0.480857	0.470327	0.179431	0.175739	0.175255	0.302442	0	0	0.513208	0.177298	0.326773	0	0	0.172032	0.16691	0	3.91379e-07	chr12	115920885	115921276	-	IG_V_gene
ENSMUSG00000076696	Ighv1-19	0	0.137961	0	1.31637	0.848793	1.09143	1.07733	1.31173	0.688	1.198	1.01225	1.54484	0.787961	1.55685	0.696243	0.739238	1.37064	0.806331	0.25152	0	0.133814	0	0.372261	0.134693	0	0	0	0.220487	0.261676	0	0	0	0	0	0	9.91907e-08	chr12	115946859	115947292	-	IG_V_gene
ENSMUSG00000076697	Ighv1-20	0	0.137961	0	0	0.0802673	0.38782	0.118219	0.385463	0.12074	0.229665	0	0.231846	0	0	0.122489	0	0	0.0659822	0.131235	0	0	0	0	0.0689179	0	0	0	0	0	0	0	0	0	0	0		chr12	115961983	115962416	-	IG_V_gene
ENSMUSG00000076698	Ighv1-22	0	0	0.366846	1.1827	0.837742	1.27152	1.66991	1.78984	1.57205	1.01258	1.16967	1.39361	0.986582	1.24086	0.606495	0.884195	0.572396	0.717344	0.458891	0.136055	0.131603	0	0.132816	0	0.120703	0	0	0.217192	0	0.249521	0.141887	0.127443	0	0.243379	0.246959	6.54692e-11	chr12	115984484	115984917	-	IG_V_gene
ENSMUSG00000076699	Ighv1-23	0.410724	0.145049	0.27132	0.143662	0	0.283493	0.1245	0.476561	0.243927	0	0.619564	0.452274	0	0.475424	0	0	0	0	0	0.145379	0	0	0	0	0	0	0	0	0	0	0	0	0	0	0		chr12	116002664	116003085	-	IG_V_gene
ENSMUSG00000076700	Ighv1-24	0	0	0	0	0	0	0	0	0	0	0	0	0	0	0	0	0	0	0	0	0	0	0	0	0	0	0	0	0	0	0	0	0	0	0		chr12	116011139	116011432	-	IG_V_gene
ENSMUSG00000076701	Ighv1-26	0	0	0.132919	2.18667	1.8549	2.81187	2.58314	2.88352	1.93446	2.20198	2.55634	2.7476	1.92107	2.22531	1.57757	1.56491	2.14503	1.59526	0.807486	0.919149	0.989465	0.481218	0.25443	0.13248	0.431953	0.378914	0	0.314643	0.476088	0.557807	0	0.244536	0.649401	0.451567	0.641646	1.64153e-10	chr12	116026583	116027016	-	IG_V_gene
ENSMUSG00000076702	Ighv1-31	0	0	0	0	0	0	0.168632	0	0	0.322481	0	0.326373	0	0	0.173953	0.187239	0.193879	0	0	0	0	0	0	0	0	0	0	0	0	0	0	0	0	0	0		chr12	116067475	116067768	-	IG_V_gene
ENSMUSG00000076703	Ighv1-34	0	0	0	0.228156	0.277386	0.31481	0.0311231	0.483862	0.134134	0.285447	0.164324	0.151658	0.454853	0.307005	0.258836	0.0134938	0.365288	0.278691	0.00892703	0.00833352	0.235852	0.136166	0	0	0.120703	0.240524	0	0	0	0	0	0	0.0121804	0	0		chr12	116089401	116089834	-	IG_V_gene
ENSMUSG00000076704	Ighv1-36	0	0.137961	0	0.376377	0	0.496943	0.512955	0.800077	0	0.119398	0.32684	0.335147	0.627583	0	0.235388	0.131739	0.260907	0	0	0.138276	0.133814	0	0	0	0	0	0	0	0	0	0	0	0	0	0		chr12	116118099	116118532	-	IG_V_gene
ENSMUSG00000076705	Ighv1-37	0	0	0	0	0.0802673	0.141178	0.118219	0.0241002	0	0	0	0	0	0	0	0	0	0.0659822	0	0	0	0	0	0.0689179	0	0	0	0	0	0	0	0	0	0	0		chr12	116134449	116134882	-	IG_V_gene
ENSMUSG00000076706	Ighv1-39	0	0	0	1.24349	0.419423	0.589817	0.879083	1.29657	0.425649	1.33701	0.93838	1.24514	1.11099	1.24086	0.521516	0.248463	1.05059	0.795911	0.129113	0	0.131603	0	0	0	0.120703	0	0	0.11268	0.134539	0.130148	0	0	0	0.126816	0	5.42892e-06	chr12	116152810	116153243	-	IG_V_gene
ENSMUSG00000076707	Ighv1-42	0	0	0	0.513468	0.994819	1.13548	0.695958	1.05574	0.324964	0.701501	1.07139	0.326373	0.736197	0.486814	0.32917	0.75951	0.781715	0	0.185321	0	0.358872	0	0	0	0.328516	0	0.171203	0	0	0	0	0	0	0.181974	0.185079	0.000691438	chr12	116175324	116175617	-	IG_V_gene
ENSMUSG00000076708	Ighv1-43	0	0	0	0.192184	0	0	0.168632	0.344483	0	0	0	0	0	0	0	0.187239	0	0	0	0	0	0	0	0	0	0	0	0	0	0	0	0	0	0	0		chr12	116184161	116184454	-	IG_V_gene
ENSMUSG00000076709	Ighv1-47	0	0	0	0.361752	0	1.03373	0.168632	0.344483	0.463569	0.322481	0.315878	0.91724	0.616003	0	0.597011	0	0.517532	0.181834	0	0	0	0	0	0	0	0	0	0	0	0	0	0	0.187922	0.181974	0	0.0424437	chr12	116229319	116229612	-	IG_V_gene
ENSMUSG00000076710	Ighv1-49	0	0	0	0.192184	0.58151	0.377657	0.168632	0.344483	0.171612	0.585883	0.166566	0.465489	0	0.181143	0.32917	0.352947	0.193879	0.181834	0	0	0	0	0	0	0	0	0	0	0	0	0	0	0	0	0		chr12	116293434	116293727	-	IG_V_gene
ENSMUSG00000076711	Ighv8-5	0	0	0	0.0234713	0	0.00454885	0.185445	0.172992	0	0.0140211	0.348441	0.0443826	0.00402356	0.00304655	0.00415315	0	0.00393539	0.0286945	0	0	0.143423	0	0	0.275483	0	0	0	0	0	0	0	0	0.14165	0	0		chr12	116305787	116306207	-	IG_V_gene
ENSMUSG00000076712	Ighv1-50	0	0	0.254618	0.669197	0.610283	0.77153	0.712205	1.3206	0.453586	0.793305	0.917243	0.911381	0.805661	1.08445	0.782923	0.460357	0.474662	0.127002	0.557918	0.136055	0	0.136166	0.25443	0	0.120703	0	0	0	0.370973	0	0.141887	0.244536	0	0.0644169	0	2.99853e-06	chr12	116357959	116358391	-	IG_V_gene
ENSMUSG00000076713	Ighv1-52	0.0731354	0	0.135089	0.630144	0.425763	0.575384	0.588135	0.786414	0.806533	0.869177	1.42428	0.882154	0.67465	0.76885	0.340088	0.568035	0.511254	0.370146	0	0	0.133814	0.0708678	0.408102	0.404359	0.0626536	0	0	0.114452	0.136763	0.397898	0.144313	0.468512	0.132212	0.1289	0	7.06456e-07	chr12	116383698	116384130	-	IG_V_gene
ENSMUSG00000076714	Ighv1-53	0.140389	0.135745	0	1.0095	0.643692	1.40451	1.32801	1.58622	0.599094	1.14544	1.32165	1.01992	0.850426	0.540486	0.431216	0.808808	0.663927	0.351702	0.553956	0.374831	0.489684	0.136166	0.132816	0.13248	0.120703	0	0	0.217192	0	0	0.141887	0	0	0.243379	0	1.34533e-06	chr12	116396614	116397046	-	IG_V_gene
ENSMUSG00000076715	Ighv8-6	0	0	0	0	0.209889	0	0.159935	0.173138	0	0.306682	0	0	0	0.171977	0.165127	0	0.184035	0	0	0	0	0	0	0	0	0	0	0	0	0	0	0	0	0	0		chr12	116403988	116404288	-	IG_V_gene
ENSMUSG00000076716	Ighv1-54	0	0	0.132919	0.751764	0.535912	0.77153	0.505488	0.348329	0.599094	0.509913	0.58481	0.677671	0.700068	0.627937	0.334886	0.460357	0.474662	0.243721	0	0.260377	0.131603	0	0.132816	0	0	0	0	0	0.134539	0	0	0	0	0.126816	0		chr12	116431886	116432319	-	IG_V_gene
ENSMUSG00000076717	Ighv1-55	0.140389	0	0	1.30182	0.643692	1.07801	1.22819	1.78984	0.958832	0.59336	1.32165	1.61147	0.618572	0.540486	0.475422	0.460357	0.831217	0.45216	0.806506	0.136055	0.363486	0	0	0	0	0.124527	0	0.11268	0.134539	0.359766	0	0	0	0.126816	0	4.45212e-06	chr12	116446306	116446738	-	IG_V_gene
ENSMUSG00000076718	Ighv1-56	0	0.365247	0.190184	0	0	0.201151	0.168632	0.344483	0.171612	0	0	0	0	0.181143	0	0.187239	0.193879	0	0	0	0	0	0	0	0	0	0	0	0	0	0	0	0	0.181974	0		chr12	116481013	116481306	-	IG_V_gene
ENSMUSG00000076719	Ighv8-8	0.152966	0	0.144498	1.30226	0.577184	1.58088	1.38708	1.36449	0.883173	1.50596	1.75172	1.4935	1.46531	1.75949	1.38909	1.22413	1.64721	1.05091	1.08723	0.51787	0.606552	0.148182	0.611241	0.275483	0.131361	0.135688	0	0.122115	0	0.141871	0.154849	0	0.14165	0.137943	0.267841	7.16539e-09	chr12	116532289	116532709	-	IG_V_gene
ENSMUSG00000076720	Ighv1-58	0	0	0.137329	0.48988	0.551719	0.607202	0.231232	0.461846	0.340879	0.337387	0.42761	0.340526	0.244859	0.460998	0	0	0.489103	0.251497	0	0	0	0	0.137345	0	0	0	0	0	0.139059	0.134605	0	0.131754	0	0	0.133086		chr12	116550377	116550807	-	IG_V_gene
ENSMUSG00000076721	Ighv1-59	0	0	0	0.469537	0.400594	0.141178	0.179209	0.98815	0.822453	0.174529	0.548558	0.589268	0.419771	0.463071	0.512832	0.252448	0.481779	0.357027	0.0150819	0.138276	0.133814	0.380829	0.258523	0.134693	0	0	0.120887	0	0	0	0.144313	0	0	0.0662796	0.130887		chr12	116573293	116573725	-	IG_V_gene
ENSMUSG00000076722	Ighv1-61	0.0731354	0.137961	0	0.460169	0	0.724635	0.276045	0.393036	0.0311456	0.565003	0.274161	0.557817	0.197548	0.192438	0	0.0149702	0.490114	0.370146	0	0	0	0.0708678	0.259994	0.0254436	0.0626536	0	0	0	0	0.0249824	0	0.066236	0	0	0		chr12	116597351	116597783	-	IG_V_gene
ENSMUSG00000076723	Ighv1-62-3	0.0719013	0	0	0.254243	0.240869	0.412646	0.314275	0.54163	0.514977	0.579674	0.301763	0.445451	0.169829	0.34085	0.691847	0.468545	0.35893	0.376457	0.0185107	0.0257108	0.0673015	0	0.0898886	0	0.120703	0.0636068	0	0.0574397	0	0	0	0	0	0.271107	0		chr12	116699210	116699642	-	IG_V_gene
ENSMUSG00000076724	Ighv8-9	0	0	0	0	0	0	0	0	0	0	0	0	0	0	0	0	0	0	0	0	0	0	0	0	0	0	0	0	0	0	0	0	0	0	0		chr12	116706543	116706843	-	IG_V_gene
ENSMUSG00000076725	Ighv1-63	0	0	0	0.475886	0.153759	0.589817	0.879083	0.348329	0.330423	0.326972	0.502365	0	0.342188	0	0.120475	0	0.256764	0	0	0.136055	0.131603	0	0	0	0	0	0	0	0	0	0	0	0	0	0		chr12	116733836	116734269	-	IG_V_gene
ENSMUSG00000076726	Ighv1-64	0	0	0	0.833128	0.535912	1.38746	0.879083	1.2421	0.425649	0.747037	1.27275	1.19204	0.92011	0.447389	0.606495	0.555671	0.749995	0.634249	0.357117	0.260377	0.252198	0.136166	0.658638	0.253811	0	0	0	0.491775	0	0	0	0.127443	0	0	0	1.99382e-05	chr12	116745756	116746188	-	IG_V_gene
ENSMUSG00000076727	Ighv8-11	0	0	0	0	0	0	0.243238	0	0	0	0	0	0	0	0	0	0	0	0	0	0	0	0	0	0	0	0	0	0	0	0	0	0	0	0		chr12	116805376	116805796	-	IG_V_gene
ENSMUSG00000076728	Ighv1-66	0	0	0	0	0.153759	0.138829	0.116259	0	0	0.11742	0.414922	0.425033	0.123303	0	0	0	0	0.127002	0	0.136055	0	0	0	0	0.120703	0	0	0	0.134539	0.130148	0	0	0	0	0		chr12	116831321	116831754	-	IG_V_gene
ENSMUSG00000076729	Ighv1-67	0	0.194151	0	0	0.41245	0.201151	0.168632	0	0.324964	0.170231	0.166566	0.172395	0	0.181143	0.32917	0.187239	0	0	0	0	0.190566	0	0	0	0	0	0	0	0	0	0	0	0	0	0		chr12	116842151	116842444	-	IG_V_gene
ENSMUSG00000076730	Ighv1-69	0	0	0.135089	0.553432	0.156303	0.38782	0.890595	0.87487	0.522522	0.739067	0.59314	0.763284	0.347651	0.944715	0.122489	0.363833	0.760275	0.129078	0.652036	0.138276	0.365846	0.138417	0.135045	0	0.122699	0	0	0	0	0	0	0	0	0.1289	0.130887		chr12	116861372	116861806	-	IG_V_gene
ENSMUSG00000076731	Ighv8-12	0	0	0	0.792889	1.09104	0.71103	0	1.38283	0.517259	0.71395	1.10437	1.0567	0.645877	0.752965	0.523656	0.558373	0.986288	0.546193	0.434777	0.168252	0	0	0.165207	0	0	0	0	0	0.166821	0	0	0	0	0.427692	0.159674	9.83352e-05	chr12	116886172	116886572	-	IG_V_gene
ENSMUSG00000076732	Ighv1-72	0.0719013	0	0	0.9352	0.797617	1.05502	0.63655	1.08081	0.514977	0.901709	1.15168	1.23657	0.967461	0.734656	0.885446	0.468545	0.716926	0.394076	0.468266	0.408091	0.0673015	0	0.336294	0.13248	0.120703	0.0636068	0	0.0574397	0	0.249521	0	0	0	0.271107	0	2.09589e-09	chr12	116996195	116996627	-	IG_V_gene
ENSMUSG00000076733	Ighv8-13	0	0	0	0	0	0	0	0	0	0	0	0	0	0	0	0	0	0	0	0	0	0	0	0	0	0	0	0	0	0	0	0	0	0	0		chr12	117003544	117003846	-	IG_V_gene
ENSMUSG00000076734	Gm16710	0.272623	0.263875	0.258605	0.761724	0.425763	0.598389	0.676049	0.721193	0.607632	0.427742	0.32684	0.335147	0.347651	0.353259	0.235388	0.252448	0.136344	0	0.362545	0.138276	0.369128	0	0	0	0	0	0.120887	0.114452	0	0.13234	0	0	0	0	0.130887		chr12	117040859	117041291	-	IG_V_gene
ENSMUSG00000076735	Ighv1-75	0.140389	0	0	0.518041	0.743978	1.14544	0.811706	0.2413	0.678576	0.42134	1.01946	0.759842	0.532197	1.06399	0.334886	0.358296	0.663927	0.127002	0.129113	0.136055	0.131603	0.136166	0.132816	0	0	0	0	0	0	0.130148	0.141887	0	0	0	0	6.18428e-05	chr12	117072161	117072607	-	IG_V_gene
ENSMUSG00000076738	Ighv1-80	0	0	0	0.573825	0.153759	0.265463	0.223844	0.863349	0.330423	0.42134	0.999771	0.752925	0.342188	0.447389	0	0	0.663927	0.243721	0.129113	0.260377	0.563208	0.136166	0	0	0.120703	0	0	0	0	0	0.141887	0	0	0.243379	0.246959		chr12	117150555	117150987	-	IG_V_gene
ENSMUSG00000076739	Ighv1-81	0	0	0	0.665536	1.00876	1.07801	0.741027	0.789293	0.753907	0.950633	0.736782	1.43989	0.440319	1.12539	0.606495	0.460357	1.05059	0.243721	0.553956	0.480869	0.131603	0	0	0.253811	0.120703	0	0	0.11268	0	0	0	0	0.130039	0.351226	0.128757	2.57193e-06	chr12	117158490	117158923	-	IG_V_gene
ENSMUSG00000076740	Ighv1-82	0	0	0	0.361752	0.41245	0.924245	1.16345	1.05574	0.813851	0.908179	0.688782	1.01109	1.13645	0.486814	0.469297	0.501567	1.10479	0.620398	0	0.519425	0.509578	0.195655	0.361198	0.360437	0.173589	0	0	0	0	0	0.822345	0.183719	0.187922	0.343544	0.185079	0.000352209	chr12	117190749	117191042	-	IG_V_gene
ENSMUSG00000076741	Ighv1-83	0	0	0	0	0	0.20587	0	0	0	0	0	0	0	0	0	0	0	0	0	0	0	0	0	0	0	0	0	0	0	0	0	0	0	0	0		chr12	117202028	117202318	-	IG_V_gene
ENSMUSG00000076742	Ighv1-84	0	0	0	0.402735	0	0.138829	0	0	0	0	0.463666	0.268806	0	0	0	0	0	0	0	0	0	0	0.132816	0	0	0	0	0	0	0	0	0	0	0	0		chr12	117218913	117219345	-	IG_V_gene
ENSMUSG00000076743	Ighv1-85	0	0	0	0.257477	0.153759	0.381875	0.32396	0.2413	0.893705	0.42134	0.736782	0.598274	0.123303	0.347866	0.23166	0.248463	0.256764	0	0.247615	0.136055	0.131603	0.260581	0	0.13248	0	0.124527	0	0	0	0.130148	0	0	0	0.351226	0.128757		chr12	117238239	117238672	-	IG_V_gene
ENSMUSG00000076744	Tcrg-V7	0.141165	0	0	0	0	0	0	0	0	0	0	0.229344	0	0.242245	0	0	0	0	0	0	0.132332	0	0	0	0	0	0	0	0	0	0	0	0	0	0		chr13	19269911	19270361	+	IG_V_gene
ENSMUSG00000076745	Tcrg-V4	0	0	0	0	0	0.198284	0	0	0.0879926	0.16887	0.243024	0.248083	0.663844	0.340712	0.173434	0.186236	0.439166	0.267358	0.186381	0.448442	0.432425	0.195849	0.0983449	0.0983	0	0	0	0.0848856	0.193557	0	0	0.0946148	0	0	0.0957211		chr13	19276850	19277370	+	IG_V_gene
ENSMUSG00000076746	Tcrg-V6	0	0	0	0	0	0	0	0	0	0	0.174155	0	0.0951592	0	0	0.194791	0.200888	0	0	0	0	0	0	0	0	0	0	0	0	0	0	0	0	0	0		chr13	19282237	19282798	+	IG_V_gene
ENSMUSG00000076747	Tcrg-V5	0	0	0.191602	0	0	0	0	0	0	0.171555	0	0	0.62026	1.53016	0.175286	0.64052	0.195364	0	0	0	0.3615	0	0.193342	0	0.174905	0	0	0	0	0	0	0	0	0	0	0.0220389	chr13	19284302	19284594	+	IG_V_gene
ENSMUSG00000076750	Tcrg-V3	0	0	0	0	0	0	0	0	0	0	0	0	0	0	0	0	0	0.127686	0	0	0	0	0	0	0	0	0	0	0	0	0	0	0	0	0		chr13	19334714	19335170	+	IG_V_gene
ENSMUSG00000076754	Trgv2	0	0	0	0.135197	0	0	0.116905	0.242603	0.119407	0.118072	0	0.331651	0.621548	0.54308	0.433358	0.648071	0.371718	0.637139	0.248904	0	0.65662	0.582779	0.661699	0.255153	0.233302	0	0.229985	0.316168	0.258941	0	0.272523	0.245827	0	0.35299	0		chr13	19428442	19428895	-	IG_V_gene
ENSMUSG00000076755	Gm16602	0	0	0	0	0	0	0.118886	0.12856	0	0.120072	0.118024	0.121262	0.630642	0.128323	0.123175	0	0	0.129785	0.252849	0	0.257647	0	0.135803	0	0.342383	0	0	0	0	0	0	0	0	0	0.131612		chr13	19431885	19432323	+	IG_V_gene
ENSMUSG00000076758	Trav1	0	0	0	0	0	0	0	0	0	0	0	0	0	0	0	0	0	0	0	0	0	0	0	0	0	0	0	0	0	0	0	0	0	0	0		chr14	53047603	53048549	+	IG_V_gene
ENSMUSG00000076759	Trav2	0	0	0	0	0	0	0	0	0	0	0	0	0	0	0	0	0	0	0	0	0	0	0	0	0	0	0	0	0	0	0	0	0	0	0		chr14	53186968	53187726	+	IG_V_gene
ENSMUSG00000076760	Trav3-1	0	0	0	0	0	0	0	0	0	0	0	0	0	0	0	0	0	0	0	0	0	0	0	0	0	0	0	0	0	0	0	0	0	0	0		chr14	53200382	53200888	+	IG_V_gene
ENSMUSG00000076761	Trav5-1	0	0	0	0	0	0	0	0	0	0	0	0	0	0	0	0	0	0	0	0	0	0	0	0	0	0	0	0	0	0	0	0	0	0.132525	0		chr14	53242241	53242757	+	IG_V_gene
ENSMUSG00000076762	Trav6-1	0	0	0	0	0	0	0	0	0	0	0	0	0	0	0	0	0	0	0	0	0	0	0	0	0	0	0	0	0	0	0	0	0	0	0		chr14	53258190	53258637	+	IG_V_gene
ENSMUSG00000076764	Trav6-2	0	0	0	0	0	0	0	0	0	0	0	0	0	0	0	0	0	0	0.138821	0	0	0	0	0	0	0	0	0	0.144716	0	0	0	0	0	0		chr14	53287086	53287539	+	IG_V_gene
ENSMUSG00000076766	Trav6-4	0	0	0	0	0	0	0	0	0	0	0	0	0	0	0	0	0	0	0	0	0	0	0	0	0	0	0	0	0.118405	0	0	0	0	0	0		chr14	54073971	54074457	+	IG_V_gene
ENSMUSG00000076767	Trav7d-3	0	0	0	0	0	0	0	0	0	0	0	0	0	0	0	0	0	0	0	0	0.103014	0	0	0	0	0	0	0	0	0	0.11049	0	0	0	0		chr14	53363924	53364514	+	IG_V_gene
ENSMUSG00000076768	Trav6d-4	0	0	0	0	0	0	0	0	0	0	0	0	0	0	0	0	0	0	0	0	0.115609	0	0	0	0	0	0	0	0	0	0	0	0	0	0		chr14	53373042	53373519	+	IG_V_gene
ENSMUSG00000076769	Trav7d-4	0	0	0	0	0	0	0	0	0	0	0	0	0	0	0	0	0	0	0	0	0.0851251	0	0	0	0	0	0	0	0	0	0	0	0	0	0.0836924		chr14	53389428	53390065	+	IG_V_gene
ENSMUSG00000076770	Trav8d-1	0	0	0	0	0	0	0	0	0	0	0	0	0	0	0	0	0	0	0	0	0	0	0	0	0	0	0	0	0	0	0	0	0	0	0		chr14	53398122	53398669	+	IG_V_gene
ENSMUSG00000076771	Trav9d-1	0	0	0	0.0895535	0	0	0.0765165	0	0.223095	0	0	0	0	0	0	0	0	0	0	0	0	0.0901455	0	0	0	0	0	0	0	0	0	0	0	0	0		chr14	53411883	53412451	+	IG_V_gene
ENSMUSG00000076772	Trav6d-5	0	0	0	0	0	0	0	0	0	0	0	0	0	0	0	0	0	0	0	0	0	0	0	0	0	0	0	0	0	0.0773948	0	0	0	0	0		chr14	53414703	53415306	+	IG_V_gene
ENSMUSG00000076773	Trav10d	0	0	0	0	0	0	0	0	0	0	0	0	0	0	0	0	0	0	0	0	0	0	0	0	0	0	0.178284	0	0	0	0	0	0	0	0		chr14	53430609	53431170	+	IG_V_gene
ENSMUSG00000076774	Trav6d-6	0	0	0	0	0	0	0	0	0	0	0	0	0.0947409	0	0.0931677	0	0	0	0	0	0	0.105568	0	0	0	0	0	0	0	0	0	0	0	0.0984784	0		chr14	53441535	53442032	+	IG_V_gene
ENSMUSG00000076775	Trav11d	0	0	0	0	0	0	0	0	0	0	0	0	0	0	0	0	0	0.234052	0.237752	0.130457	0.241944	0.250159	0.127205	0.351469	0.322443	0	0	0.474496	0	0.124633	0.374126	0.339092	0.345455	0.121564	0.237055		chr14	53444015	53444587	+	IG_V_gene
ENSMUSG00000076776	Trav7d-5	0	0	0	0	0	0	0	0	0	0	0	0	0	0	0	0	0	0	0	0	0.244432	0	0	0	0.225022	0	0	0	0	0	0	0	0	0	0		chr14	53455515	53456061	+	IG_V_gene
ENSMUSG00000076777	Trav12d-1	0	0	0	0	0	0	0	0	0	0	0	0	0	0	0	0	0	0	0.0889576	0	0.325358	0	0	0	0	0	0	0	0	0	0	0	0	0	0		chr14	53464140	53464714	+	IG_V_gene
ENSMUSG00000076778	Trav13d-1	0	0	0	0	0	0	0	0	0	0	0	0	0	0	0	0.201516	0	0	0	0	0	0	0	0	0	0	0	0	0	0	0	0	0	0	0		chr14	53470965	53471540	+	IG_V_gene
ENSMUSG00000076779	Trav14d-1	0	0	0	0	0	0	0	0	0	0	0	0	0	0	0	0	0	0	0.0961987	0	0	0	0	0	0.0378026	0	0.0885274	0	0.0438835	0	0	0	0	0	0		chr14	53475289	53475840	+	IG_V_gene
ENSMUSG00000076780	Trav15d-1-dv6d-1	0	0	0	0	0	0	0	0	0.0399381	0.25307	0.0845913	0.265362	0.544435	0.859436	0	0.0420533	0.454412	0.370008	0.151277	0.0877676	0.283125	0.360825	0.354293	0.22813	0	0	0	0	0	0.0417579	0	0	0	0	0		chr14	53482974	53483610	+	IG_V_gene
ENSMUSG00000076781	Trav9d-2	0	0	0	0	0	0	0	0	0	0	0	0	0	0	0	0	0	0	0	0	0	0	0	0	0	0	0	0	0	0	0	0	0	0	0		chr14	53511861	53512293	+	IG_V_gene
ENSMUSG00000076782	Trav4d-3	0	0	0	0	0	0	0	0	0	0	0	0	0	0	0	0	0	0	0	0	0	0	0	0	0	0	0	0	0	0	0	0	0	0	0		chr14	53519644	53520145	+	IG_V_gene
ENSMUSG00000076783	Trav12d-2	0	0	0	0	0	0	0	0	0	0	0	0	0	0	0	0	0	0	0	0	0	0	0	0	0	0	0	0	0	0	0	0	0	0	0		chr14	53535584	53536101	+	IG_V_gene
ENSMUSG00000076784	Trav9d-3	0	0	0	0	0	0	0	0	0	0	0	0	0	0	0	0	0	0	0	0	0	0	0	0	0	0	0	0	0	0	0	0	0	0	0		chr14	53540353	53540787	+	IG_V_gene
ENSMUSG00000076785	Trav12d-3	0	0	0	0.0703395	0	0	0	0	0	0	0	0	0.0644523	0	0	0	0	0.277144	0	0	0	0	0	0	0	0	0	0	0	0	0	0	0	0	0		chr14	53549464	53549957	+	IG_V_gene
ENSMUSG00000076786	Trav13d-2	0	0	0	0	0	0	0	0	0	0	0	0	0	0	0	0	0	0	0	0	0	0	0	0	0	0	0	0	0	0	0	0	0	0	0		chr14	53562694	53562957	+	IG_V_gene
ENSMUSG00000076787	Trav14d-2	0	0	0	0	0	0	0	0	0	0	0	0	0	0	0	0	0	0	0	0	0	0	0	0	0	0	0	0	0	0	0	0	0	0	0		chr14	53568565	53568840	+	IG_V_gene
ENSMUSG00000076788	Trav15d-2-dv6d-2	0	0	0	0	0	0.0723151	0	0	0	0	0	0	0.0640751	0	0	0.131739	0	0	0.0671092	0	0.0252712	0	0	0	0.0626536	0.0646962	0	0	0	0	0.07396	0	0	0	0		chr14	53576503	53577071	+	IG_V_gene
ENSMUSG00000076789	Trav3d-3	0	0	0	0	0	0	0	0	0	0	0	0	0	0	0	0	0	0.209582	0	0	0	0	0	0	0	0	0	0	0	0	0	0	0	0	0		chr14	53592434	53592709	+	IG_V_gene
ENSMUSG00000076790	Trav4d-4	0	0	0	0	0	0	0	0.0724263	0	0	0	0	0	0	0	0.0745604	0	0.0728529	0	0.0781637	0.0758074	0.0783422	0	0	0	0	0	0	0	0	0	0	0	0	0		chr14	53610564	53611064	+	IG_V_gene
ENSMUSG00000076791	Trav5d-4	0	0	0	0	0	0	0	0	0	0	0	0	0	0	0.064372	0	0	0	0	0	0	0	0	0	0	0	0	0	0.0720288	0	0	0	0	0	0		chr14	53621388	53621907	+	IG_V_gene
ENSMUSG00000076792	Trav6d-7	0	0	0	0.0843594	0	0	0.0235302	0.0794435	0	0.0739699	0	0	0	0	0	0	0	0	0.0300156	0	0.161662	0	0	0	0	0	0	0	0	0	0	0	0	0	0		chr14	53627328	53627773	+	IG_V_gene
ENSMUSG00000076795	Trav8d-2	0	0	0	0	0	0	0	0	0	0	0	0	0	0	0	0	0	0	0.142098	0	0	0	0	0.146039	0	0	0	0	0	0	0	0	0	0	0		chr14	53662103	53662566	+	IG_V_gene
ENSMUSG00000076796	Trav16d-dv11	0	0	0	0	0	0	0	0	0	0	0	0	0	0	0	0	0	0.125653	0	0	0	0	0	0	0	0	0	0	0	0	0	0.126066	0	0	0		chr14	53666962	53667496	+	IG_V_gene
ENSMUSG00000076797	Trav13d-4	0	0	0	0	0	0	0	0	0	0	0	0	0	0	0	0	0	0.0262716	0	0	0	0	0	0	0	0	0	0	0	0	0	0	0	0	0		chr14	53692679	53692942	+	IG_V_gene
ENSMUSG00000076798	Trav14d-3-dv8	0	0	0	0	0	0	0	0	0	0	0	0	0	0	0	0	0	0	0	0	0	0	0	0	0	0	0	0.24519	0	0	0	0	0	0	0		chr14	53698255	53698720	+	IG_V_gene
ENSMUSG00000076799	Trav7n-4	0	0	0	0	0	0	0	0	0	0	0	0	0	0	0	0	0	0	0	0	0	0	0	0	0	0	0	0	0	0	0	0	0	0	0		chr14	53711021	53711550	+	IG_V_gene
ENSMUSG00000076800	Trav6n-5	0	0	0	0	0	0	0	0	0	0	0	0	0.133033	0	0	0	0	0.1365	0	0.146212	0	0	0	0	0	0	0	0	0	0	0	0	0	0	0		chr14	53724546	53725019	+	IG_V_gene
ENSMUSG00000076801	Trav10n	0	0	0	0	0	0	0	0	0	0	0	0	0	0	0	0	0	0	0	0	0	0	0	0	0	0	0	0	0	0	0	0	0	0	0		chr14	53741789	53742285	+	IG_V_gene
ENSMUSG00000076802	Trav6n-6	0	0	0	0	0	0	0	0	0	0	0	0	0	0	0	0	0	0	0	0	0	0	0	0	0	0	0	0	0	0	0	0	0	0.191992	0		chr14	53752526	53752812	+	IG_V_gene
ENSMUSG00000076804	Trav14n-1	0	0	0	0	0	0	0	0	0	0	0	0	0	0	0	0	0	0	0	0	0	0	0	0	0.0766451	0	0	0	0.0832405	0	0	0	0	0	0		chr14	53786352	53786853	+	IG_V_gene
ENSMUSG00000076805	Trav15n-1	0	0	0	0	0	0	0	0	0.0670275	0.0283628	0	0.239154	0.115546	0.421656	0	0.0755016	0.378897	0.388755	0.358427	0.173088	0.0313674	0.0266607	0.0241094	0.105735	0	0	0	0	0	0.0763918	0	0	0	0	0		chr14	53794000	53794571	+	IG_V_gene
ENSMUSG00000076806	Trav9n-2	0	0	0	0	0	0	0	0	0	0	0	0	0	0	0	0	0	0	0	0	0	0	0	0	0	0	0	0	0	0	0	0	0	0	0		chr14	53822797	53823229	+	IG_V_gene
ENSMUSG00000076807	Trav4n-3	0	0	0	0	0	0	0	0	0	0	0	0	0	0	0	0	0	0	0	0	0	0	0	0	0	0	0	0	0	0	0	0	0	0	0		chr14	53830581	53831082	+	IG_V_gene
ENSMUSG00000076808	Trav12n-2	0	0	0	0	0	0	0	0	0	0	0	0	0	0	0	0	0	0	0	0	0	0	0	0	0	0	0	0	0	0	0	0	0	0	0		chr14	53846558	53847075	+	IG_V_gene
ENSMUSG00000076809	Trav9n-3	0	0	0	0	0	0	0	0	0	0	0	0	0	0	0	0	0.142731	0	0	0.144555	0.688657	0	0.14135	0	0.128346	0	0	0	0	0.264952	0	0	0	0	0		chr14	53851343	53851777	+	IG_V_gene
ENSMUSG00000076810	Trav12n-3	0	0	0	0.0703395	0	0	0	0	0	0	0	0	0.0644523	0	0	0	0	0.277144	0	0	0	0	0	0	0	0	0	0	0	0	0	0	0	0	0		chr14	53860426	53860919	+	IG_V_gene
ENSMUSG00000076811	Trav13n-2	0	0	0	0	0	0	0	0	0	0	0	0	0	0	0	0	0	0	0.238023	0	0	0	0	0	0	0	0	0	0	0.244574	0	0	0	0	0		chr14	53873722	53873985	+	IG_V_gene
ENSMUSG00000076812	Trav14n-2	0	0	0	0	0	0	0	0	0	0	0	0	0	0	0	0	0	0	0	0	0	0	0	0	0	0	0	0	0	0	0	0	0	0	0		chr14	53879575	53879850	+	IG_V_gene
ENSMUSG00000076813	Trav15n-2	0	0	0	0	0	0.0723151	0	0	0	0	0	0	0.0640751	0.127608	0	0.131739	0.136344	0	0.0671092	0	0.401948	0	0	0	0.0626536	0.0646962	0	0	0	0	0.07396	0.129564	0	0	0		chr14	53887638	53888206	+	IG_V_gene
ENSMUSG00000076814	Trav3n-3	0	0	0	0	0	0	0	0	0	0	0	0	0	0	0	0	0	0	0	0	0	0	0	0	0	0	0	0	0	0	0	0	0	0	0		chr14	53903571	53903846	+	IG_V_gene
ENSMUSG00000076815	Trav9n-4	0	0	0	0	0	0	0	0	0	0	0	0	0	0	0	0	0	0	0	0	0	0	0	0	0	0	0	0	0	0	0	0	0.138362	0	0		chr14	53914271	53914705	+	IG_V_gene
ENSMUSG00000076816	Trav4n-4	0	0	0	0	0	0	0	0.0724263	0	0	0	0	0	0	0	0.0745604	0	0.0728529	0	0.0781637	0.0758074	0.0783422	0	0	0	0	0	0	0	0	0	0	0	0	0		chr14	53921734	53922234	+	IG_V_gene
ENSMUSG00000076817	Trav5n-4	0	0	0	0	0	0	0	0	0	0	0	0	0	0	0.064372	0	0	0	0	0	0	0	0	0	0	0	0	0	0.0720288	0	0	0	0	0	0		chr14	53932579	53933097	+	IG_V_gene
ENSMUSG00000076818	Trav6n-7	0	0	0	0.0843594	0	0	0.436581	0.0794435	0	0.0739699	0	0.14599	0	0	0	0	0	0	0.467008	0	0.161662	0	0	0	0	0	0	0	0	0	0	0	0	0	0		chr14	53938514	53938959	+	IG_V_gene
ENSMUSG00000076821	Trav8-2	0	0	0	0	0	0	0	0	0	0	0	0	0	0	0	0	0	0	0	0	0.146027	0	0	0	0	0	0	0	0	0	0	0	0	0	0		chr14	53965636	53966095	+	IG_V_gene
ENSMUSG00000076822	Trav16	0	0	0	0	0	0	0	0	0	0	0	0	0.121927	0	0.119167	0	0	0	0	0	0	0	0	0.131044	0	0	0	0	0	0	0	0	0	0	0		chr14	53970765	53971296	+	IG_V_gene
ENSMUSG00000076823	Trav13n-4	0	0	0	0	0.27547	0	0	0	0	0	0	0	0	0	0	0	0	0	0	0	0	0	0	0	0	0	0	0	0	0	0	0	0	0	0		chr14	53983511	53983777	+	IG_V_gene
[truncated: 54,464 more rows]
