# Supplementary material for: Developmental Programming of Long Non-Coding RNAs during Postnatal Liver Maturation in Mice
Source: PLoS One. 2014 Dec 11;9(12):e114917. doi: 10.1371/journal.pone.0114917 (PMC4263710; doi:10.1371/journal.pone.0114917)
Supplement: S2 Table — Significantly differentially expressed lncRNAs annotated by Noncode v3.0 during liver maturation. (XLSX) [file pone.0114917.s004.xlsx]

## Sheet: Readme
Column	Lable	Explanation	Note
A	Gene ID	Gene identification number in Noncode v3.0 annotation databases
B	Gene name	Gene name in Noncode v3.0 annotation databases
C	D-2.mean	mean log2(FPKM+1) for mouse liver samples at Day -2 (n=3)	log2(FPKM+1) is used to make all values larger than 0
D	D0. mean	mean log2(FPKM+1) for mouse liver samples at Day 0 (n=3)
E	D1. mean	mean log2(FPKM+1) for mouse liver samples at Day 1 (n=3)
F	D3. mean	mean log2(FPKM+1) for mouse liver samples at Day 3 (n=3)
G	D5. mean	mean log2(FPKM+1) for mouse liver samples at Day 5 (n=3)
H	D10. mean	mean log2(FPKM+1) for mouse liver samples at Day 10 (n=3)
I	D15. mean	mean log2(FPKM+1) for mouse liver samples at Day 15 (n=2)
J	D20. mean	mean log2(FPKM+1) for mouse liver samples at Day 20 (n=3)
K	D25. mean	mean log2(FPKM+1) for mouse liver samples at Day 25 (n=3)
L	D30. mean	mean log2(FPKM+1) for mouse liver samples at Day 30 (n=3)
M	D45. mean	mean log2(FPKM+1) for mouse liver samples at Day 45 (n=3)
N	D60. mean	mean log2(FPKM+1) for mouse liver samples at Day 60 (n=3)
O	Aov.Adj.P	Anova adjusted p-values used Benjamini-Hochberg correction	values ≤ 0.05
P	Chr	Chromosome No.
Q	Start	Starting position on the chromosome
R	End	Ending position on the chromosome
S	Strand	Plus or minus strand
T	N_Trans	Number of transcripts
U	N_exons	Number of exons
V	Biotype	Type of lncRNAs

## Sheet: lncRNA Noncode v3.0
GeneID	Gene Name	D-2.Mean	D0.Mean	D1.Mean	D3.Mean	D5.Mean	D10.Mean	D15.Mean	D20.Mean	D25.Mean	D30.Mean	D45.Mean	D60.Mean	Aov.Adj.P	Chr	Start	End	Strand	N_Trans	N_exons	Annotation database
n294608	Mouse noncoding transcript	4.16393	4.14952	4.40563	3.75841	3.13614	2.04347	0.692017	0.502501	0.276877	0.494022	0.295147	0.165185	7.51604e-22	chr2	174283992	174284857	+	1	1	Noncode_3.0
n270604	Mouse noncoding transcript	1.69686	0.935142	0.628881	0.592236	0.364244	0.0934831	0.019963	0.0163124	0.0122773	0.00962638	0.00635128	0.0118759	2.53054e-19	chr5	92556322	92558910	+	1	1	Noncode_3.0
n415926		5.28772	4.06473	3.40996	3.96322	3.28932	1.96921	1.1565	0.5082	0.772451	0.787344	0.211923	0.0282842	6.44294e-19	chr6	134879109	134901736	+	1	2	Noncode_3.0
n269645	Mouse noncoding transcript	1.58271	1.28364	1.0762	1.04359	0.911788	0.303676	0.220681	0.174355	0.115237	0.098129	0.029024	0.0700862	9.94367e-19	chr2	84679007	84680490	-	1	1	Noncode_3.0
n279936	Mouse noncoding transcript	1.93729	1.37931	1.28737	1.28832	1.14733	0.622987	0.477653	0.377281	0.245479	0.321301	0.196102	0.193674	1.09311e-17	chr2	129022987	129024930	-	1	2	Noncode_3.0
n286311	Mouse noncoding transcript	0.0142763	0.085284	0.124194	0.105315	0.190357	0.250595	0.801633	1.13874	1.71237	1.95552	1.85754	1.97645	1.19068e-17	chr10	70633581	70644800	-	1	3	Noncode_3.0
n420395		0	0	0.0286548	0	0.022387	0.0443394	0.0902142	0.487018	0.855376	0.693121	1.39056	1.71943	1.39104e-17	chr3	137873679	137902628	-	1	3	Noncode_3.0
n290842	Mouse noncoding transcript	4.48838	2.65684	1.8896	2.63165	2.00841	0.622873	0.0413113	0.0691334	0.0242545	0.0715277	0.0520631	0	2.83226e-17	chr12	32781485	32808567	-	1	3	Noncode_3.0
n294393	Mouse noncoding transcript	3.31495	2.30427	1.63129	2.02752	1.51131	0.272611	0.00646004	0.0128764	0.00435717	0.0156466	0	0.00304018	4.21181e-17	chr6	86072402	86074396	+	1	2	Noncode_3.0
n273332	Mouse noncoding transcript	0.0139569	0.0241782	0.0387698	0.0205379	0.0273726	0.108541	0.171295	0.370194	1.07475	1.31418	1.31329	1.28218	1.97541e-16	chr16	42884482	42912176	-	1	4	Noncode_3.0
n293608	Mouse noncoding transcript	1.76561	0.310134	0.56451	0.567568	0.343634	0.174354	0.0971644	0.0464543	0.0353581	0.0619063	0.0547202	0.0798794	2.03962e-16	chr11	96827174	96828191	+	1	1	Noncode_3.0
n422406		0.253599	0.452439	0.126244	0.225275	0.391995	0.268429	0.187777	0.366654	2.14654	3.16697	3.58402	3.28867	2.08799e-16	chr9	44478535	44480321	-	1	2	Noncode_3.0
n276750	Mouse noncoding transcript	1.07302	0.860192	1.51253	1.56542	1.29879	1.05731	0.219629	0.0833755	0.0160644	0	0	0	2.46074e-16	chr14	60259286	60260382	-	1	1	Noncode_3.0
n418620		3.24165	4.43709	3.69735	3.54997	3.56937	2.23304	0.671087	0.29695	0.183074	0.0790176	0.0668828	0.109409	6.55095e-16	chr15	74961806	74964237	-	1	2	Noncode_3.0
n295544	Mouse noncoding transcript	0	0	0.0360105	0.0459669	0.238316	2.27772	3.39999	2.96271	2.91594	3.12567	2.66972	3.01185	1.15274e-15	chr17	32044823	32045974	-	1	3	Noncode_3.0
n270452	Mouse noncoding transcript	6.19109	4.40542	3.85799	4.01498	3.64528	1.64462	0.518931	0.83986	0.805694	0.892122	0.643749	0.586648	1.62524e-15	chr14	70079834	70080454	-	1	1	Noncode_3.0
n294169	Mouse noncoding transcript	1.33905	0.715176	0.310059	0.554793	0.365107	0.0409927	0	0	0	0	0	0	1.82736e-15	chr1	153057257	153058931	+	1	2	Noncode_3.0
n287065	Mouse noncoding transcript	0.900252	0.817474	1.08627	0.819282	0.766774	0.373749	0.170253	0.168615	0.0948301	0.16622	0.150061	0.0884292	3.25727e-15	chr1	178764754	178766264	-	1	1	Noncode_3.0
n275699	Mouse noncoding transcript	1.32644	0.853227	0.335705	0.280247	0.14121	0.0101569	0.0163208	0	0	0	0	0	4.80568e-15	chr4	118241644	118242960	+	1	2	Noncode_3.0
n413941		0.00548902	0.041148	0.114364	0.202108	0.136907	0.429777	0.920503	1.30261	2.12109	2.4631	2.76689	2.64123	6.18654e-15	chr15	82467179	82472475	-	1	9	Noncode_3.0
n414285		0.803331	2.68425	2.46418	2.74504	2.74499	2.94632	3.07451	3.0016	3.34016	2.93115	2.74629	2.54033	6.98266e-15	chr1	71934685	71937778	+	1	3	Noncode_3.0
n273135	Mouse noncoding transcript	0.0269833	0.0361632	0.0533996	0.0514295	0.104374	0.157391	0.339155	0.506116	0.946254	1.01263	1.14199	1.08693	7.28734e-15	chr10	70631484	70644788	-	1	8	Noncode_3.0
n283455	Mouse noncoding transcript	1.83059	1.04469	0.710976	1.18816	0.636447	0.146004	0.0319231	0.00585478	0	0.0165047	0.00272414	0.00390749	9.20383e-15	chr7	25168072	25171709	-	1	2	Noncode_3.0
n415385		2.84743	3.25901	1.61907	1.83159	1.51663	0.551592	0.138289	0.200007	0.171952	0.149945	0.165008	0	1.06464e-14	chr4	115254642	115255732	-	1	3	Noncode_3.0
n290643	Mouse noncoding transcript	0.264108	0.319964	0.501748	0.351515	0.430788	0.803078	1.34685	1.7383	1.85452	1.99386	1.98592	1.78591	1.29572e-14	chr15	98703074	98704512	+	1	4	Noncode_3.0
n284211	Mouse noncoding transcript	2.03005	1.57153	1.42197	1.27993	1.21847	0.710628	0.560446	0.46722	0.766625	0.827331	0.444159	0.33353	4.39069e-14	chr15	74763979	74768013	+	1	2	Noncode_3.0
n295657	Mouse noncoding transcript	0.262573	0.782669	0.691381	1.41153	1.15205	1.1148	1.22784	1.91483	2.59009	2.79481	2.94983	2.69719	4.66578e-14	chr15	78845758	78856172	-	1	3	Noncode_3.0
n281259	Mouse noncoding transcript	1.18835	0.68133	0.342121	0.56575	0.37197	0.175588	0.120863	0.05892	0.0580689	0.0135419	0.0229395	0.0218406	5.59763e-14	chr7	97191206	97192426	+	1	1	Noncode_3.0
n293737	Mouse noncoding transcript	0.0503138	0.103301	0.0965407	1.00812	0.237842	0.14159	0.0862844	0.0367005	0.138927	0.175446	0.134965	0.142596	6.15225e-14	chr8	120205521	120217098	+	1	9	Noncode_3.0
n264698	Mouse noncoding transcript	1.99652	1.62062	1.90085	1.89686	1.92431	1.69394	1.39355	1.1923	0.988044	0.925333	0.740837	0.853008	7.15331e-14	chr13	54682957	54685015	+	1	2	Noncode_3.0
n278245	Mouse noncoding transcript	4.15237	3.41204	2.64051	3.1182	2.91431	1.86964	1.34894	1.10947	1.38602	1.01702	0.877368	0.767457	1.08806e-13	chr18	82505641	82530992	-	1	5	Noncode_3.0
n271116	Mouse noncoding transcript	1.65852	1.51649	2.53394	1.81212	1.59923	1.22295	0.762651	0.333343	0.506903	0.861978	0.214019	0.116574	1.27533e-13	chr7	28718824	28726854	-	1	8	Noncode_3.0
n413857		5.20243	3.32009	3.56722	3.52253	3.04633	1.94943	1.66393	1.72375	1.61691	1.64724	1.18102	1.22232	1.35164e-13	chr14	90296030	90299254	+	1	1	Noncode_3.0
n267415	Mouse noncoding transcript	1.39815	0.512142	0.570787	0.540185	0.537149	0.195087	0.174879	0.0461017	0.148967	0.0907784	0.0176558	0.0134058	1.4276e-13	chr2	119434073	119435110	-	1	1	Noncode_3.0
n295480	Mouse noncoding transcript	0.0950377	0.724738	1.61629	1.68235	0.985779	0.489147	0.311954	0.026038	0.146084	0.00764982	0.0257845	0.0248107	1.42796e-13	chr5	100639719	100647068	+	1	4	Noncode_3.0
n293693	Mouse noncoding transcript	0	0.0038221	0.31753	1.19719	1.27182	1.34072	0.816981	0.628298	0.0284391	0.0105341	0.00721892	0	5.2706e-13	chr5	43430979	43435299	-	1	4	Noncode_3.0
n275510	Mouse noncoding transcript	1.90676	0.664668	0.77091	0.661176	0.343285	0.0769881	0.0668501	0.0417992	0.0109612	0.0175582	0.00455719	0.0086557	7.63723e-13	chr1	194717429	194720945	-	1	1	Noncode_3.0
n419559		3.04082	2.06221	1.41679	1.59775	1.21359	0.894754	0.651251	0.929257	0.907645	0.560979	0.518384	0.593975	8.90795e-13	chr19	29141836	29143993	+	1	2	Noncode_3.0
n287199	Mouse noncoding transcript	0	0	0	0.0876916	0.192931	0.609487	0.830835	0.575323	1.51124	1.29724	1.75574	2.27612	9.01948e-13	chr10	128408252	128415166	+	1	2	Noncode_3.0
n420396		0	0.0401891	0.0167442	0.0219359	0.0170728	0.0604513	0.346719	0.972252	1.43345	1.8938	2.00846	2.10464	1.01884e-12	chr3	137892034	137903369	-	1	5	Noncode_3.0
n280891	Mouse noncoding transcript	0.529793	1.052	0.509249	0.399208	0.339793	0.297518	0.177612	0.167381	0.0796035	0.0692107	0.124867	0.115415	1.64754e-12	chr4	132795820	132797348	-	1	2	Noncode_3.0
n294967	Mouse noncoding transcript	2.69546	2.10962	2.27212	2.21069	2.15767	1.91346	1.64606	1.33301	1.30745	1.25997	1.23224	1.186	2.07718e-12	chr7	52132203	52133630	-	1	27	Noncode_3.0
n264220	Mouse noncoding transcript	5.50539	5.00106	5.17161	4.61977	4.35267	3.91629	3.62589	3.12066	2.98029	3.08659	2.84098	2.74691	2.11828e-12	chr2	98636845	98638565	-	1	2	Noncode_3.0
n273182	Mouse noncoding transcript	1.00045	0	0	0	0	0	0	0	0	0	0.263462	0.479553	2.12274e-12	chr16	22875055	22894459	-	1	4	Noncode_3.0
n264275	Mouse noncoding transcript	1.68871	1.76687	1.75625	1.66781	1.63018	1.37597	0.989724	0.819741	0.582999	0.533614	0.450763	0.345365	2.49589e-12	chr15	82823799	82826136	-	1	3	Noncode_3.0
n264745	Mouse noncoding transcript	0.950556	0.529778	0.395016	0.44687	0.389106	0.217966	0.141558	0.15401	0.0993954	0.11851	0.102645	0.120545	3.85319e-12	chr11	60349226	60351405	-	1	5	Noncode_3.0
n265233	Mouse noncoding transcript	1.306	0.38487	0.401374	0.466764	0.370255	0.0455194	0	0	0	0	0.022678	0	3.90894e-12	chr13	107853774	107877877	+	1	4	Noncode_3.0
n273324	Mouse noncoding transcript	2.20714	0.522269	0.598555	0.639542	0.443958	0.185298	0.096141	0.0390711	0.0595291	0.0508981	0.0536384	0.0346741	4.31488e-12	chr9	72308081	72309832	+	1	2	Noncode_3.0
n276990	Mouse noncoding transcript	0.227249	0.347016	0.50161	0.580775	0.624201	0.946194	0.943749	1.11953	1.53736	1.56074	1.45346	1.68036	4.5055e-12	chr11	50104911	50106654	+	1	1	Noncode_3.0
n270389	Mouse noncoding transcript	0.217198	0.256436	0.878967	0.690222	0.809973	1.12159	1.40841	1.4447	1.4682	2.11383	2.00582	2.14803	5.36564e-12	chr11	115960266	115961182	+	1	1	Noncode_3.0
n272695	Mouse noncoding transcript	4.43139	3.78282	4.29233	3.65227	3.44415	2.91985	2.79698	2.12011	1.77894	1.85112	1.57869	1.74509	6.04224e-12	chr13	8468937	8472194	-	1	2	Noncode_3.0
n273746	Mouse noncoding transcript	3.47684	2.31381	2.40069	2.05515	2.01109	1.60186	1.03056	0.962849	0.898293	0.734437	0.583216	0.524079	6.20393e-12	chr7	82913925	82916932	-	1	3	Noncode_3.0
n269918	Mouse noncoding transcript	0.315819	1.86919	2.09969	3.55443	4.20126	5.05421	4.98728	4.79467	4.62132	3.73599	3.06339	3.556	6.35707e-12	chr10	95286610	95287046	-	1	1	Noncode_3.0
n287876	Mouse noncoding transcript	1.72058	1.51383	2.04162	1.84781	2.04974	2.43639	2.74376	2.88855	3.30715	2.92974	2.84122	2.64351	6.48929e-12	chr9	102666964	102667941	-	1	1	Noncode_3.0
n265981	Mouse noncoding transcript	3.30859	1.33659	1.57929	1.86118	1.27242	0.240278	0.051117	0.0137642	0	0.0031514	0	0.00241531	6.77003e-12	chr17	29789175	29795244	-	1	6	Noncode_3.0
n416186		2.89627	1.58999	3.35832	3.83397	3.83759	4.4681	3.12102	1.79823	1.24408	1.61941	1.32957	1.46838	7.10413e-12	chr19	37332918	37338585	-	1	4	Noncode_3.0
n270007	Mouse noncoding transcript	0.449413	0.316176	0.735777	1.08034	1.07401	0.991805	0.686809	0.466142	0.362669	0.338003	0.349805	0.386778	8.00607e-12	chr4	100964862	100966775	+	1	2	Noncode_3.0
n417738		0.0405858	0.958437	0.0422049	0.0322866	0.0212964	6.19778e-08	0	0	0.425035	2.23385	1.87574	2.09773	9.27129e-12	chr12	105316168	105325130	+	1	5	Noncode_3.0
n265716	Mouse noncoding transcript	1.66991	0.767323	0.833678	0.77051	0.483393	0.22677	0.108307	0.142738	0.127443	0.105265	0.188548	0.184578	1.33754e-11	chr18	64613557	64616171	+	1	2	Noncode_3.0
n273127	Mouse noncoding transcript	1.45653	2.54096	3.1096	2.99612	3.16392	3.22552	3.00062	2.23017	2.34651	1.88252	1.84349	1.6438	1.54737e-11	chr8	10899921	10902463	+	1	3	Noncode_3.0
n263680	Mouse noncoding transcript	1.13802	1.92251	3.0595	1.87241	1.76325	2.04121	2.00044	1.53332	1.38852	1.07056	1.1556	1.16052	1.57332e-11	chr3	21973334	21975101	-	1	5	Noncode_3.0
n273072	Mouse noncoding transcript	0.531679	2.56888	0.98129	1.38056	0.973943	1.41728	1.31919	1.28091	3.05732	2.85662	2.93509	3.24678	1.84805e-11	chr7	72948918	72951333	+	1	2	Noncode_3.0
n419927		4.53003	3.66172	3.94598	3.74607	3.06326	2.94566	2.74171	2.31353	1.83873	1.74355	1.72401	1.91044	1.92366e-11	chr2	118380750	118383297	+	1	1	Noncode_3.0
n266011	Mouse noncoding transcript	1.54328	1.22281	1.33969	1.09272	0.968253	0.758563	0.701312	0.586873	0.487243	0.446568	0.461865	0.512355	2.11282e-11	chr19	46378082	46380089	-	1	3	Noncode_3.0
n268570	Mouse noncoding transcript	0.00558041	0.0491342	0.0422701	0.0461187	0.0533746	0.0765369	0.0959145	0.0839384	0.366324	1.05247	0.921538	1.0685	4.11835e-11	chr11	16650154	16651811	-	1	4	Noncode_3.0
n295229	Mouse noncoding transcript	2.16143	1.64018	1.70312	1.6427	1.51513	1.41204	1.16931	1.06271	0.612775	0.686115	0.599736	0.652203	4.14771e-11	chr5	121002063	121003048	-	1	3	Noncode_3.0
n421713		6.53685	5.98644	5.59817	5.78981	5.47761	4.97948	4.68363	4.62318	4.78033	4.7317	4.18355	3.86688	4.79079e-11	chr7	67301226	67308825	+	1	2	Noncode_3.0
n286169	Mouse noncoding transcript	3.25269	2.0981	1.51474	1.99674	1.28934	0.458039	0.195456	0.167173	0.250967	0.174114	0.173567	0.135947	6.8566e-11	chr9	44144366	44146363	+	1	1	Noncode_3.0
n413870		9.19537	8.94558	8.22959	8.60867	8.38629	7.90166	7.67456	7.37845	7.24262	7.1809	7.33781	7.22255	7.3916e-11	chr14	46703701	46704632	+	1	2	Noncode_3.0
n264130	Mouse noncoding transcript	6.01406	5.13825	5.38312	5.08516	4.90212	4.31243	3.65016	3.49432	3.01198	3.34921	2.87412	2.86366	9.22423e-11	chr2	84345596	84350520	+	1	2	Noncode_3.0
n422773		3.53294	3.68118	2.54606	3.09505	2.58879	2.51145	1.38758	1.85837	2.85112	2.25969	2.34692	1.65898	9.97931e-11	chrX	8906100	8909733	-	1	2	Noncode_3.0
n296850	Mouse noncoding transcript	0.264199	0.869217	1.32737	1.39278	1.47412	2.25284	2.12507	2.03512	1.61469	1.99765	1.96572	1.65078	1.15488e-10	chr19	29122021	29123219	+	1	3	Noncode_3.0
n264642	Mouse noncoding transcript	2.42003e-08	0	5.41379e-14	0	0.0233929	1.61864e-10	0	0.0123385	0.0451908	0.0966992	0.686007	1.41364	1.16256e-10	chr4	103055104	103164793	+	1	4	Noncode_3.0
n297500	Mouse noncoding transcript	1.51975	1.29182	1.3534	0.8345	0.794312	0.502844	0.427742	0.215193	0.410043	0.261325	0.353244	0.331507	1.36378e-10	chr5	116081062	116081824	-	1	1	Noncode_3.0
n278594	Mouse noncoding transcript	0.88584	0.873209	1.20672	1.02656	0.848916	0.779573	0.639003	0.556151	0.25185	0.275741	0.234366	0.415139	2.35863e-10	chr3	65762238	65765473	+	1	1	Noncode_3.0
n421216		0.498726	0.361897	0.910524	0.485451	0.357992	0.530936	0.763856	0.927801	0.956932	1.49841	1.43329	1.364	2.94355e-10	chr5	152209078	152234693	+	1	4	Noncode_3.0
n295466	Mouse noncoding transcript	1.13446	1.19591	2.25229	1.38	1.29024	1.41758	1.38255	0.770211	0.734071	0.662593	0.526697	0.72966	4.24061e-10	chr17	25970057	25971204	+	1	4	Noncode_3.0
n290303	Mouse noncoding transcript	0.979108	1.07791	1.2076	1.28636	1.05383	0.820501	0.541789	0.58124	0.501007	0.439018	0.496547	0.532806	5.05754e-10	chr14	35485651	35486948	-	1	1	Noncode_3.0
n280181	Mouse noncoding transcript	0.00684223	2.13445	2.14671	4.4295	4.34953	5.13025	3.70925	0.677726	1.11434	1.68261	1.35603	1.13857	5.16924e-10	chr3	107033531	107037641	+	1	3	Noncode_3.0
n273206	Mouse noncoding transcript	0.117163	0.477656	0.3665	0.890757	0.870606	0.976626	0.923579	1.2628	1.66364	2.88599	2.88227	3.25868	5.21658e-10	chr1	58257655	58259050	+	1	3	Noncode_3.0
n295439	Mouse noncoding transcript	2.41736	1.50696	1.65204	1.71816	1.53006	1.12353	1.14419	0.851119	0.742844	0.572944	0.501762	0.633052	6.02647e-10	chr15	97869176	97871621	-	1	1	Noncode_3.0
n278300	Mouse noncoding transcript	0.270434	0.788779	1.25807	1.15832	1.29812	1.58704	1.76014	1.75087	1.65459	1.55711	1.57048	1.30078	6.14702e-10	chr13	68050687	68055444	+	1	3	Noncode_3.0
n264465	Mouse noncoding transcript	1.05929	0.529973	0.540411	0.613657	0.689063	0.175772	0.222869	0.0815921	0.173438	0.158849	0.0717786	0.0527545	6.81027e-10	chr1	193644550	193645811	-	1	4	Noncode_3.0
n295893	Mouse noncoding transcript	1.3861	1.12433	1.08231	1.21139	1.20646	0.895377	0.485305	0.369914	0.486718	0.429523	0.258592	0.240071	7.33581e-10	chr6	125033454	125034047	+	1	1	Noncode_3.0
n263511	Mouse noncoding transcript	1.06316	0.721724	0.45718	0.552658	0.406801	0.152364	0.0339953	0.0229847	0	0.0211676	0	0	9.86852e-10	chr11	94870711	94871231	-	1	1	Noncode_3.0
n270477	Mouse noncoding transcript	3.60153	1.66537	2.20973	1.68303	1.68233	1.01116	0.730001	0.38972	0.563497	0.698559	0.349605	0.434043	1.07295e-09	chr17	32512176	32513346	+	1	2	Noncode_3.0
n294874	Mouse noncoding transcript	3.54576	3.10323	3.42211	3.45613	2.50987	1.94126	1.73392	1.53033	1.08676	1.12143	0.884333	1.13655	1.20718e-09	chr4	140765502	140766215	-	1	2	Noncode_3.0
n289433	Mouse noncoding transcript	1.32979	1.29174	1.79995	1.71824	1.73975	2.08648	2.16443	2.72803	2.29872	2.17337	2.36436	2.65499	1.21436e-09	chr16	4284888	4286151	-	1	1	Noncode_3.0
n285857	Mouse noncoding transcript	0.114734	0.1421	0.325752	0.640847	0.558916	1.27597	1.12155	0.994525	0.627938	0.477037	0.421101	0.44642	1.23681e-09	chr5	120020141	120030367	-	1	5	Noncode_3.0
n284804	Mouse noncoding transcript	1.24983	0.480421	0.211679	0.13872	0.0628263	3.43524e-06	0	3.33351e-09	0	5.15752e-14	0.0240279	0.0305611	1.24645e-09	chrX	82854699	82857838	-	1	2	Noncode_3.0
n291348	Mouse noncoding transcript	3.14639	1.74797	1.73274	1.65495	1.48423	0.812165	0.981016	0.702255	0.499772	0.389266	0.470111	0.639825	1.24645e-09	chr16	24379509	24382476	-	1	3	Noncode_3.0
n264621	Mouse noncoding transcript	0.827668	0.40562	0.215031	0.333513	0.318576	0.0699354	0.0373982	0.00810208	0.0239024	0.014802	0.00855721	0.00592207	1.67323e-09	chr13	110475318	110476485	-	1	3	Noncode_3.0
n269837	Mouse noncoding transcript	3.03422	2.51907	2.76191	2.33407	2.03768	1.83256	1.93673	1.24575	1.32312	1.28273	1.17782	1.32074	1.75672e-09	chr17	81252652	81254384	-	1	1	Noncode_3.0
n280635	Mouse noncoding transcript	0.981448	0.58444	0.793275	0.5756	0.571793	0.486271	0.413861	0.300826	0.179903	0.221237	0.294215	0.238854	1.78845e-09	chr15	82729509	82736246	+	1	4	Noncode_3.0
n267664	Mouse noncoding transcript	0.097384	0.102456	0.333235	0.13272	0.231023	0.208094	0.280451	0.608117	0.835293	0.926266	0.866997	1.14015	2.00125e-09	chr16	78251112	78295260	-	1	6	Noncode_3.0
n293632	Mouse noncoding transcript	1.22342	0.86549	1.13495	1.14091	1.1394	1.08588	1.05751	0.786429	0.827686	0.694589	0.422993	0.468916	2.01339e-09	chr4	80447182	80551686	-	1	9	Noncode_3.0
n417919		1.83379	1.10037	0.84358	0.823173	0.850416	0.420008	0.496744	0.245696	0.359596	0.39273	0.0943987	0.0462648	2.04646e-09	chr13	61905671	61927884	+	1	3	Noncode_3.0
n289917	Mouse noncoding transcript	1.49094	1.07816	1.377	1.14763	0.826939	0.72749	0.726194	0.410684	0.409153	0.374208	0.408108	0.327427	2.40668e-09	chr11	74696656	74699278	-	1	2	Noncode_3.0
n273192	Mouse noncoding transcript	0.118631	0.403336	0.957001	1.22503	1.5142	2.34343	2.49346	2.79198	2.53024	2.3701	2.36186	2.63523	2.47562e-09	chr1	27940890	27959032	+	1	2	Noncode_3.0
n285692	Mouse noncoding transcript	1.19372	0.612118	0.101661	0.452259	0.156595	0	0	0.0605676	0	0.0491321	0	0	2.81122e-09	chr7	17374365	17374674	+	1	1	Noncode_3.0
n288305	Mouse noncoding transcript	1.86524	1.58084	1.8261	1.68527	1.48181	1.65763	1.31544	1.09013	0.806626	0.736773	0.804619	0.689449	2.84949e-09	chrX	148710968	148713640	+	1	3	Noncode_3.0
n270639	Mouse noncoding transcript	1.78889	1.72351	1.97819	1.62978	1.54288	1.61286	1.25705	1.2456	0.924739	0.726687	0.534319	0.55164	2.92895e-09	chr2	156836183	156837412	-	1	1	Noncode_3.0
n414690		1.10029	0.857822	0.960487	1.06667	1.04509	0.980946	0.917346	1.23175	1.82319	1.65288	1.76547	1.8335	3.00384e-09	chr12	113180201	113182693	-	1	3	Noncode_3.0
n278205	Mouse noncoding transcript	2.70929	2.05288	2.3313	2.14371	1.92569	1.4806	1.45152	1.01899	0.839294	0.751266	0.746162	0.807512	3.40732e-09	chr3	61073376	61516898	-	1	6	Noncode_3.0
n264246	Mouse noncoding transcript	1.13886	0.828281	0.865951	0.783168	0.287006	0.0579954	0	0.0594117	0.0870515	0.0573666	0	0.0654226	3.49993e-09	chr4	154338017	154338458	-	1	1	Noncode_3.0
n281850	Mouse noncoding transcript	0.761805	0.379233	0.726107	1.06373	1.18654	1.41645	1.05115	1.17467	1.97302	1.94974	2.04872	1.6601	3.85541e-09	chr17	84533372	84539181	-	1	4	Noncode_3.0
n283451	Mouse noncoding transcript	2.21669	0.652475	0.518338	0.758051	0.32088	0.10168	0.0612133	0.0182113	0.0424057	0.0236407	0.0254642	0.0448919	4.83516e-09	chr14	70022356	70024670	-	1	1	Noncode_3.0
n418622		0	0	0.0295378	0.0556247	0.071772	0.337109	0.526729	0.651237	0.76849	0.794627	1.0408	1.44228	5.5923e-09	chr15	77199923	77201440	-	1	3	Noncode_3.0
n272150	Mouse noncoding transcript	2.53623	1.60381	0.56949	0.998411	1.34393	0.113692	0	0.0239325	0.0536151	0	0	0	5.63088e-09	chr5	105838385	105842931	+	1	2	Noncode_3.0
n266931	Mouse noncoding transcript	0.344516	1.85769	1.61716	2.06329	1.66625	2.03811	1.67144	1.5988	1.63827	1.20072	1.25844	1.13892	6.58659e-09	chr8	10898168	10900558	-	1	2	Noncode_3.0
n294757	Mouse noncoding transcript	1.78525	1.57084	2.64024	2.36918	2.42205	2.43094	2.28452	1.94306	1.52277	1.45543	1.32135	1.45111	7.79091e-09	chr14	21460284	21461072	+	1	1	Noncode_3.0
n273095	Mouse noncoding transcript	0.00549916	0.0690669	0.374322	0.314797	0.336414	0.85251	1.21563	1.24234	1.02256	0.925683	1.01964	1.0185	7.91447e-09	chr16	23192222	23203940	+	1	5	Noncode_3.0
n264913	Mouse noncoding transcript	4.27973	3.52361	3.74542	3.5856	3.36625	2.79762	2.82679	2.14479	1.87763	1.71428	1.6477	1.89355	8.06968e-09	chr10	30808599	30815573	+	1	7	Noncode_3.0
n282200	Mouse noncoding transcript	1.23663	0.972706	0.852582	1.0298	1.02843	0.734979	0.682135	0.778818	0.566716	0.659512	0.460963	0.584279	8.20835e-09	chr11	69785603	69787891	-	1	2	Noncode_3.0
n275520	Mouse noncoding transcript	2.45133	2.62549	2.66457	2.95861	3.11317	3.20431	3.19255	3.45261	2.9203	3.36194	3.17272	3.07447	8.35762e-09	chr14	65425774	65428452	+	1	2	Noncode_3.0
n418000		11.4595	10.746	9.47881	10.1409	10.0815	8.88253	8.33111	8.08497	8.49833	8.20011	7.76969	7.75954	9.48604e-09	chr13	113384614	113384835	-	1	1	Noncode_3.0
n421273		5.5572	5.03286	4.93429	4.86084	4.95293	4.50763	4.07708	3.76866	4.09614	4.29428	3.60028	3.43695	9.96941e-09	chr6	47381782	47382132	-	1	1	Noncode_3.0
n268727	Mouse noncoding transcript	0.325681	0.709982	1.42767	1.31382	1.14286	1.72421	1.47239	1.05869	1.00749	0.64365	0.835181	0.882351	1.07558e-08	chr7	134984325	134986049	-	1	6	Noncode_3.0
n290731	Mouse noncoding transcript	1.99605	1.01004	1.40206	1.18441	0.876404	0.998095	0.751365	0.55382	0.366679	0.26111	0.292651	0.22506	1.21938e-08	chr19	4794719	4795956	-	1	3	Noncode_3.0
n264975	Mouse noncoding transcript	1.06215	0.93652	0.96189	1.14791	1.13492	1.04953	0.793696	0.649052	0.534451	0.515431	0.570188	0.542877	1.33539e-08	chr7	5010876	5013651	-	1	2	Noncode_3.0
n291249	Mouse noncoding transcript	1.55422	1.39331	1.35396	1.11472	1.07084	0.939402	0.705296	0.566857	0.626993	0.520019	0.589491	0.610986	1.40862e-08	chr9	85642686	85644036	+	1	1	Noncode_3.0
n276572	Mouse noncoding transcript	1.76805	1.409	0.602971	0.906527	0.860351	0.495977	0.21366	0.136943	0.149264	0.136809	0.0529209	0.127739	1.42886e-08	chr14	31943045	31944939	-	1	4	Noncode_3.0
n414190		0.899333	0.846665	1.28451	1.13373	1.2417	1.27157	1.00554	0.708784	0.612514	0.675986	0.689414	0.575883	1.8343e-08	chr7	134653951	134656383	-	1	1	Noncode_3.0
n287782	Mouse noncoding transcript	2.87566	2.33837	2.61229	2.85639	3.09344	3.10952	3.31443	3.32222	3.67334	3.78097	3.50615	3.3496	1.83537e-08	chr19	43310583	43311958	-	1	1	Noncode_3.0
n269078	Mouse noncoding transcript	0.61995	1.45374	2.10356	2.10673	2.06332	2.10177	1.88389	1.77502	1.92153	1.70065	1.8988	1.73948	2.01821e-08	chr15	89204056	89205863	+	1	2	Noncode_3.0
n289408	Mouse noncoding transcript	3.09538	2.5188	2.4426	2.38664	2.28738	2.03169	1.56733	1.61301	1.63596	1.67542	1.46941	1.40496	2.27968e-08	chr8	113498051	113498989	+	1	2	Noncode_3.0
n278474	Mouse noncoding transcript	0.594742	0.733042	1.44668	1.19355	1.02997	1.02097	0.877168	0.736639	0.690727	0.683808	0.652399	0.680359	2.32684e-08	chr2	180919748	180922419	-	1	1	Noncode_3.0
n293451	Mouse noncoding transcript	3.75627	3.21584	3.69951	3.06347	2.73346	2.39789	2.14429	1.89957	1.76274	1.80505	1.57305	1.4465	2.74497e-08	chr16	32152264	32153365	+	1	1	Noncode_3.0
n293441	Mouse noncoding transcript	0.0793066	1.16679	3.23231	2.18978	2.08182	2.28985	2.45053	2.2	1.06848	1.268	1.05309	1.03811	2.75752e-08	chr19	3386210	3387996	+	1	2	Noncode_3.0
n269497	Mouse noncoding transcript	0.156807	0.226144	0.121823	0.195385	0.164751	0.383487	0.508063	0.82989	0.374357	0.216312	0.197227	0.160731	2.8004e-08	chr1	16541151	16543613	-	1	3	Noncode_3.0
n278238	Mouse noncoding transcript	0.462514	1.11863	1.71213	1.58279	1.56385	2.12157	2.25762	2.31644	2.29507	2.18717	1.97555	1.74365	3.32713e-08	chr13	68492240	68495702	-	1	3	Noncode_3.0
n272934	Mouse noncoding transcript	2.44147	2.01504	2.06955	1.85387	1.88014	1.23972	1.14127	0.648098	0.542561	0.580716	0.489193	0.658571	3.38217e-08	chr16	36769481	36770214	-	1	1	Noncode_3.0
n272914	Mouse noncoding transcript	1.05848	0.331057	0.423241	0.359058	0.309155	0.185557	0.113383	0.0686038	0.110245	0.0566686	0.0390489	0.0315996	3.53454e-08	chr14	70085379	70087716	+	1	1	Noncode_3.0
n271213	Mouse noncoding transcript	1.10571	0.384132	0.182876	0.262515	0.139047	0.0206428	0	0	0	0	0	0	3.59299e-08	chr6	41642638	41646185	-	1	3	Noncode_3.0
n264175	Mouse noncoding transcript	4.12831	6.27305	5.20975	4.76572	4.87247	4.61134	5.53751	5.96639	4.98734	4.95415	4.88743	4.46669	3.73664e-08	chr4	133715709	133720547	+	1	2	Noncode_3.0
n297456	Mouse noncoding transcript	1.72556	1.34082	1.76034	1.57729	1.34623	0.74712	0.342491	0.0431393	0.0105949	0.00996717	0	0	3.79632e-08	chr7	6623979	6625599	-	1	1	Noncode_3.0
n289632	Mouse noncoding transcript	0.388289	0.333227	0.730615	0.784242	0.664873	0.952821	1.02589	1.05783	1.56602	1.78221	2.01665	2.29979	3.92594e-08	chr6	133060491	133062319	+	1	1	Noncode_3.0
n417781		7.40348	6.5556	6.42277	6.56527	6.73699	6.24325	6.01283	5.53759	5.79788	5.75289	5.49389	5.55789	4.10865e-08	chr13	13324033	13324247	-	1	1	Noncode_3.0
n416156		0.161806	0.200443	0.304236	0.169539	0.264294	0.411104	0.383965	0.59727	0.924945	0.737718	1.17951	1.09484	4.6175e-08	chr6	129182640	129188063	-	1	3	Noncode_3.0
n294715	Mouse noncoding transcript	0.894467	0.753969	0.758164	0.996456	1.19111	1.49784	1.35509	1.33212	1.60254	1.67311	1.91191	1.67347	4.72228e-08	chr1	153596079	153597128	-	1	3	Noncode_3.0
n294798	Mouse noncoding transcript	1.6314	1.24375	1.41876	1.37384	1.14022	1.14192	0.832634	0.931544	0.659896	0.544672	0.633183	0.711878	5.17187e-08	chr8	13200729	13207713	+	1	2	Noncode_3.0
n271586	Mouse noncoding transcript	2.13002	1.24465	1.00757	1.44107	1.09677	1.01951	0.583569	0.497986	0.411597	0.652145	0.281708	0.297872	5.8369e-08	chr8	87359437	87360254	+	1	1	Noncode_3.0
n284800	Mouse noncoding transcript	1.46643	0.961461	1.03183	1.15618	1.0665	0.928485	0.80868	0.82454	0.583389	0.535304	0.497667	0.509053	6.34452e-08	chr17	33879428	33882703	-	1	2	Noncode_3.0
n414406		1.71032	0.78576	1.60498	1.50043	1.45715	1.20467	1.14797	0.887325	0.854479	0.677825	0.569463	0.492496	7.47704e-08	chr11	105040334	105042747	-	1	1	Noncode_3.0
n289603	Mouse noncoding transcript	3.01207	1.17425	1.437	1.21209	1.28463	0.658999	0.508925	0.315722	0.422601	0.352166	0.199523	0.322076	7.50108e-08	chr17	32511240	32512892	-	1	1	Noncode_3.0
n413859		1.72538	1.84668	1.71557	1.88807	1.8215	1.57538	1.43597	1.27642	0.974839	0.931211	0.990689	1.1837	7.9794e-08	chr15	72636029	72640754	-	1	1	Noncode_3.0
n276583	Mouse noncoding transcript	1.52439	1.12211	1.13335	0.984622	0.800596	0.601627	0.59725	0.335802	0.26473	0.30435	0.260525	0.285738	8.9129e-08	chr5	143765525	143767880	-	1	1	Noncode_3.0
n293849	Mouse noncoding transcript	1.31407	0.303294	0.455897	0.343873	0.132431	0.0581342	0.0285198	0.00746076	0.0362566	0.0145146	0.00369017	0.018802	9.12935e-08	chr14	70013585	70015853	-	1	1	Noncode_3.0
n264224	Mouse noncoding transcript	1.91274	0.95195	1.03676	1.02192	0.749782	0.277059	0.188706	0.0650628	0.0465739	0.0353924	0.032099	0.0582786	9.1554e-08	chr11	83037095	83040087	+	1	2	Noncode_3.0
n275978	Mouse noncoding transcript	0.0937308	0.108147	0.0947813	0.100987	0.129897	0.196192	0.299906	0.283864	0.446328	1.10613	0.963454	0.83357	9.30398e-08	chr1	91846794	91848334	-	1	1	Noncode_3.0
n294627	Mouse noncoding transcript	0.854577	0.607483	0.91246	0.741099	0.865221	0.791084	0.441993	0.347943	0.19436	0.158749	0.0792037	0.146934	1.13137e-07	chr1	183832694	183834125	-	1	2	Noncode_3.0
n295262	Mouse noncoding transcript	0.480856	0.725772	0.888774	0.523454	0.581702	0.53775	0.409212	0.152786	0.17369	0.161807	0.105586	0.13285	1.16467e-07	chr8	20020266	20021248	+	1	2	Noncode_3.0
n276279	Mouse noncoding transcript	1.64713	0.407017	0.830335	0.471898	0.393423	0.172588	0.158766	0.100981	0.144117	0.118601	0.0464301	0.0973488	1.31923e-07	chr2	120625398	120627229	-	1	3	Noncode_3.0
n293708	Mouse noncoding transcript	0.683149	0.882282	0.669126	0.735998	0.827434	0.886731	0.850491	1.06663	1.56884	1.24491	1.47127	1.47565	1.34665e-07	chr7	147320437	147323123	+	1	2	Noncode_3.0
n282407	Mouse noncoding transcript	0.414092	1.89481	0.898505	0.476813	0.51911	0.596093	0.578004	0.8118	0.572311	0.372761	0.261498	0.193505	1.6169e-07	chr6	72112842	72117701	+	1	2	Noncode_3.0
n290995	Mouse noncoding transcript	0.800553	0.573981	0.757692	0.471115	0.457964	0.382204	0.248304	0.203703	0.133656	0.183428	0.0991053	0.165018	1.6802e-07	chr18	61886060	61887905	+	1	1	Noncode_3.0
n422829		11.6391	11.2337	11.1664	11.157	10.7823	9.84514	9.64492	9.54383	9.79066	9.63693	9.03928	9.05164	1.68286e-07	chrX	71417062	71417263	+	1	1	Noncode_3.0
n280846	Mouse noncoding transcript	0	0	0	0	0	0	0.0582006	0.143078	0.419896	0.784607	1.38947	1.1372	1.80206e-07	chr4	61455482	61456871	+	1	1	Noncode_3.0
n267717	Mouse noncoding transcript	1.91693	0.907724	0.85626	0.797007	1.09743	0.646176	0.529974	0.281483	0.307569	0.175821	0.167233	0.165666	1.82606e-07	chr5	105915246	105916494	+	1	2	Noncode_3.0
n295632	Mouse noncoding transcript	1.86877	1.41852	1.28677	1.30617	1.18946	1.04806	0.915752	0.626203	0.84039	0.608229	0.609129	0.993794	1.91263e-07	chr11	26286765	26287433	-	1	1	Noncode_3.0
n285190	Mouse noncoding transcript	1.44518	1.32119	1.07641	1.38696	1.35375	1.28258	0.868836	0.510957	0.325611	0.419885	0.264758	0.179793	2.05469e-07	chr17	56569979	56571900	-	1	1	Noncode_3.0
n287198	Mouse noncoding transcript	0.962118	0.628154	0.58331	0.692172	0.701004	0.624099	0.587677	0.394444	0.416543	0.268081	0.275758	0.266556	2.17576e-07	chr6	128641090	128643801	+	1	1	Noncode_3.0
n271196	Mouse noncoding transcript	1.56204	0.492464	0.461982	0.533333	0.53784	0.114241	0.117156	0.117445	0.0586645	0.1858	0.096068	0.141864	2.30008e-07	chr3	127571976	127572544	-	1	1	Noncode_3.0
n297202	Mouse noncoding transcript	1.97792	1.86352	2.60447	2.23561	2.45214	2.07817	1.82961	1.54601	1.36141	1.65021	1.30962	1.07858	2.37004e-07	chr5	130008568	130008920	+	1	1	Noncode_3.0
n286285	Mouse noncoding transcript	0.749445	0.660901	0.305817	0.447147	0.407861	0.0870083	0.0443112	0.101555	0.0347993	0.0933861	0.028959	0.0453438	2.52533e-07	chr12	25392120	25393404	-	1	1	Noncode_3.0
n264099	Mouse noncoding transcript	0.6231	0.967555	1.84242	1.78264	1.86119	2.83468	2.84028	2.77786	2.92314	2.67416	2.73929	2.74173	2.73039e-07	chr12	7918694	7956867	-	1	2	Noncode_3.0
n267250	Mouse noncoding transcript	5.79736	5.10695	5.36607	5.33351	4.92155	4.13389	3.90915	3.24953	2.86287	2.68899	2.79587	3.01299	2.73941e-07	chr10	58844706	58845467	+	1	1	Noncode_3.0
n287789	Mouse noncoding transcript	3.5966	2.0666	2.14364	2.13121	2.1683	1.87968	1.83976	0.875958	1.58006	1.10463	0.793778	0.600783	2.77021e-07	chr10	26647048	26649029	-	1	1	Noncode_3.0
n288228	Mouse noncoding transcript	3.50444	4.35443	5.05238	5.19187	5.60417	6.04229	5.59151	5.26643	4.81957	4.83016	4.65682	4.66016	2.79873e-07	chr15	85636022	85637280	+	1	1	Noncode_3.0
n272544	Mouse noncoding transcript	2.21374	0.726199	0.906084	0.670849	1.07797	0.691294	0.0937561	0.016142	0.0342642	1.96248e-08	0.0234345	0.0244925	2.82605e-07	chr12	110835119	110836749	+	1	2	Noncode_3.0
n273052	Mouse noncoding transcript	1.32313	1.68269	2.60129	2.41167	2.53129	3.31658	3.25803	4.15695	3.90676	4.79749	4.82192	4.99953	3.10225e-07	chr18	21144121	21145755	+	1	1	Noncode_3.0
n288413	Mouse noncoding transcript	0.221039	0.415909	0.891154	0.819871	0.793412	1.0544	0.81348	0.791776	0.528353	0.481093	0.469273	0.542203	3.24778e-07	chr17	86564806	86566817	-	1	4	Noncode_3.0
n279722	Mouse noncoding transcript	8.06208	7.57705	7.60498	7.46238	7.24316	6.29898	5.98376	5.75936	6.01748	5.79206	5.59499	5.56704	3.4589e-07	chr8	109963030	109963479	+	1	1	Noncode_3.0
n293340	Mouse noncoding transcript	0.207489	0.218968	0.461279	0.629259	0.594058	1.04353	0.885893	0.58941	0.545843	0.451688	0.635037	0.491178	3.67117e-07	chr5	113567666	113570135	+	1	1	Noncode_3.0
n282010	Mouse noncoding transcript	2.21759	1.34654	0.979286	1.1053	1.27081	0.735256	0.708702	0.58263	0.677497	0.859828	0.577916	0.554308	4.07957e-07	chr7	30881833	30883363	+	1	2	Noncode_3.0
n286732	Mouse noncoding transcript	2.06204	0.945516	1.29993	1.07716	0.91838	0.891351	0.827936	0.658429	0.523775	0.45729	0.362518	0.37138	4.17379e-07	chr7	13381071	13384513	-	1	3	Noncode_3.0
n287868	Mouse noncoding transcript	1.02558	0.414739	0.435795	0.390225	0.358043	0.320556	0.218697	0.11379	0.225932	0.187703	0.136092	0.0755114	4.18373e-07	chr14	114494138	114506175	-	1	3	Noncode_3.0
n270626	Mouse noncoding transcript	1.24912	0.495959	0.56671	0.47951	0.384989	0.271576	0.320514	0.195808	0.249084	0.220559	0.137292	0.206839	4.20305e-07	chr2	34666179	34667791	+	1	1	Noncode_3.0
n416682		0.832726	0.381857	0.237587	0.193055	0.204523	0.081782	0.0763491	0.0577713	0.0759089	0	0	0.0096642	4.25122e-07	chr17	5798656	5803240	+	1	3	Noncode_3.0
n419533		7.26289	8.30894	8.20969	8.70814	9.47307	9.57935	9.03042	8.03232	9.0607	8.74452	8.30088	8.19506	4.49747e-07	chr19	10138121	10138507	-	1	1	Noncode_3.0
n293987	Mouse noncoding transcript	1.03866	0.39166	0.169343	0.386273	0.14343	0.0094733	0	0	0	0	0	0	4.60083e-07	chr12	32798533	32808567	-	1	2	Noncode_3.0
n278207	Mouse noncoding transcript	3.90601	2.23523	2.35374	2.42607	2.48024	2.23069	1.97538	0.928541	1.79376	1.27317	0.97934	0.803367	5.04046e-07	chr4	39333389	39338005	+	1	2	Noncode_3.0
n282999	Mouse noncoding transcript	0.863875	0.547717	0.492932	0.463217	0.366565	0.229891	0.166487	0.140342	0.181776	0.167526	0.116923	0.144304	5.35083e-07	chr7	63268317	63272849	-	1	3	Noncode_3.0
n292261	Mouse noncoding transcript	2.55874	1.81561	1.42796	1.76528	1.40423	0.971501	0.827667	0.568939	0.578086	0.433921	0.677513	0.707994	6.19335e-07	chr11	58768024	58768790	-	1	1	Noncode_3.0
n264510	Mouse noncoding transcript	0.218871	0.359054	0.620762	0.807602	0.978208	1.25034	1.23557	0.919631	0.915258	0.838253	0.636834	0.730689	7.04187e-07	chr16	23520391	23560153	+	1	5	Noncode_3.0
n281399	Mouse noncoding transcript	0.0948844	0.168243	0.770051	0.0280118	0.220467	0.36219	0.453114	1.05837	0.248849	0.0554634	0.211916	0.13187	7.80652e-07	chr6	86463888	86466267	-	1	2	Noncode_3.0
n270535	Mouse noncoding transcript	0	0.103294	0.969305	0.17691	0.0952907	0.0495848	0.218088	0.101939	0	0	0.0510621	0	8.25139e-07	chr6	53011151	53011479	-	1	1	Noncode_3.0
n293891	Mouse noncoding transcript	0.514177	0.812695	0.808151	0.421342	0.487332	0.237106	0.157006	0.0631754	0.0216349	0.0355585	0.0287366	0.0283547	8.67762e-07	chr13	115623289	115625903	-	1	1	Noncode_3.0
n292193	Mouse noncoding transcript	1.45994	0.565377	0.192455	0.392065	0.560175	0.0446392	0	0.015418	0.00716871	0.00322797	0	0.00261381	9.39515e-07	chr5	105842306	105844689	-	1	2	Noncode_3.0
n277076	Mouse noncoding transcript	1.1672	0.407506	0.207316	0.229202	0.166024	0.0821404	0.0766015	0.0685719	0.0401024	0.00589046	0.0467463	0.0138867	9.42871e-07	chr8	96694651	96697312	-	1	1	Noncode_3.0
n421659		7.19171	7.58049	6.12099	5.73308	6.34695	5.5786	5.98228	6.23445	7.00392	6.95336	6.64444	6.5819	9.49643e-07	chr7	28254092	28254479	-	1	1	Noncode_3.0
n274110	Mouse noncoding transcript	0.577443	0.728342	1.44573	1.19625	1.01083	1.12127	1.07455	1.00024	0.524824	0.566286	0.326022	0.541635	9.74609e-07	chr4	126645375	126646623	+	1	3	Noncode_3.0
n282893	Mouse noncoding transcript	0.286949	0.146637	0.523626	0.433772	0.309652	0.464696	0.457041	0.518998	0.537493	0.787867	0.788432	1.05911	1.03459e-06	chr13	17774546	17787387	-	1	4	Noncode_3.0
n273194	Mouse noncoding transcript	0.880718	0.792174	0.982076	0.560267	0.520567	0.393911	0.225571	0.183022	0.0378081	0.128804	0.0726515	0.0647693	1.11838e-06	chr7	50779585	50781749	-	1	1	Noncode_3.0
n269868	Mouse noncoding transcript	0.836589	0.982389	1.67377	1.71287	1.74495	2.35099	2.55676	3.12186	2.9734	3.66771	3.79295	4.09602	1.2005e-06	chrX	146926247	146929411	-	1	1	Noncode_3.0
n276349	Mouse noncoding transcript	0.233774	0.351845	0.707819	0.736999	0.884665	0.90643	0.570093	0.425995	0.182915	0.116197	0.0569234	0.0666303	1.44535e-06	chr16	45094125	45097023	-	1	2	Noncode_3.0
n294844	Mouse noncoding transcript	3.65456	3.26223	4.05592	3.63178	3.49844	3.69247	3.37409	3.04611	2.99889	2.75607	2.52556	2.52026	1.49199e-06	chr15	86044207	86044797	-	1	1	Noncode_3.0
n268337	Mouse noncoding transcript	1.0897	0.756662	0.913872	0.687173	0.460523	0.479788	0.401954	0.265324	0.226435	0.208379	0.172093	0.103603	1.53305e-06	chr16	74778885	74781182	-	1	5	Noncode_3.0
n265402	Mouse noncoding transcript	1.9274	0.515737	0.744964	0.56949	0.565801	0.281169	0.279359	0.115657	0.194557	0.209579	0.158946	0.15857	1.57611e-06	chr13	8761626	8764554	-	1	8	Noncode_3.0
n288579	Mouse noncoding transcript	0.614641	0.611737	0.775568	0.737967	0.825964	0.856917	0.528417	0.515029	0.33296	0.315881	0.189547	0.190956	1.69764e-06	chr11	74974881	74978009	-	1	1	Noncode_3.0
n267462	Mouse noncoding transcript	1.89183	1.24672	1.51175	0.970982	0.792609	0.64038	0.324379	0.469427	0.317789	0.330746	0.290998	0.481884	1.74217e-06	chr12	106163711	106164352	-	1	1	Noncode_3.0
n295210	Mouse noncoding transcript	0.8251	0	0.194499	0.0961269	0.103063	3.3425e-06	0	0	0	0	0	0	1.75205e-06	chr9	63928567	63935852	+	1	3	Noncode_3.0
n198281	non-protein coding (noncoding) transcript	1.34098	0.906061	1.33129	0.714395	0.652757	0.647622	0.44356	0.368258	0.17607	0.191024	0.0987527	0.12225	1.82712e-06	chr7	75376855	75378219	+	1	4	Noncode_3.0
n296072	Mouse noncoding transcript	0.173867	0.0525681	0.0309512	0.036907	0.136071	0.168818	0.269126	1.02165	0.138985	8.66792e-07	0.120454	0.0905486	1.85526e-06	chr16	93343960	93358957	-	1	10	Noncode_3.0
n273102	Mouse noncoding transcript	0.88838	0.422417	0.177521	1.00227	0.798889	1.52998	0.747196	0.979528	1.56944	1.9986	1.87206	1.81665	1.94825e-06	chr8	130979384	131012012	-	1	4	Noncode_3.0
n293960	Mouse noncoding transcript	0.439611	0.237805	0.669226	0.350495	0.3761	0.201047	0.11688	0.0391657	0.015741	0.0386058	0.0238285	0.0488441	1.96939e-06	chr4	154004800	154009610	-	1	2	Noncode_3.0
n264325	Mouse noncoding transcript	3.84588	1.40979	1.86064	1.47185	1.46627	0.725411	0.620634	0.262984	0.396413	0.199474	0.127092	0.255825	2.26002e-06	chr4	136937589	136940910	+	1	1	Noncode_3.0
n282810	Mouse noncoding transcript	5.56676	4.948	5.28422	5.04701	4.79014	4.11769	4.07337	3.24222	2.70148	2.75485	2.68135	3.03402	2.46839e-06	chr2	7327034	7328757	+	1	1	Noncode_3.0
n280251	Mouse noncoding transcript	1.30085	1.16746	1.43906	1.1219	1.24933	0.958664	0.954666	0.893792	0.648025	0.885432	0.733314	0.774018	2.66329e-06	chr10	7383179	7384421	+	1	1	Noncode_3.0
n274468	Mouse noncoding transcript	0.926664	1.05484	1.75785	1.86168	2.01494	2.618	2.55547	2.69778	2.55992	2.48561	2.58221	2.76425	3.23393e-06	chr1	162933054	162934552	-	1	3	Noncode_3.0
n415239		0.663701	0.618275	0.880075	0.67266	0.479778	0.57943	0.410387	0.291345	0.274781	0.342962	0.244389	0.280819	3.36353e-06	chr19	5388335	5390069	+	1	1	Noncode_3.0
n266463	Mouse noncoding transcript	1.34929	0.839754	0.431175	0.601689	0.743542	0.298324	0.404345	0.219718	0.362372	0.430635	0.289437	0.373415	3.48387e-06	chr18	24073001	24074914	+	1	2	Noncode_3.0
n284138	Mouse noncoding transcript	1.05908	0.38403	0.256578	0.429155	0.15271	0.0566346	0.0729572	0.0278189	0.0341288	0.021725	0.0138461	0.0323209	3.6084e-06	chr2	25855341	25858876	-	1	2	Noncode_3.0
n296597	Mouse noncoding transcript	1.19331	2.05159	2.04966	1.78213	1.93444	1.63197	1.72886	1.31131	1.10331	1.16706	1.02922	0.847675	3.61889e-06	chr4	133228633	133229152	+	1	1	Noncode_3.0
n282643	Mouse noncoding transcript	4.06592	3.64552	3.80197	3.57653	3.47333	3.42105	3.17393	3.10684	2.96462	3.17089	2.5218	2.34288	3.78292e-06	chr10	127832280	127833025	+	1	1	Noncode_3.0
n266912	Mouse noncoding transcript	2.12135	1.58171	1.51489	1.7434	1.83493	1.80817	1.53104	1.21848	1.22851	1.34419	1.28342	1.36923	3.80649e-06	chr8	111863702	111864808	-	1	1	Noncode_3.0
n287661	Mouse noncoding transcript	0.538585	0.446277	0.992565	0.80185	0.84127	0.835073	0.700583	0.518794	0.37879	0.372723	0.328788	0.365977	3.95936e-06	chr11	75343778	75346573	-	1	1	Noncode_3.0
n264602	Mouse noncoding transcript	1.50018	1.31609	1.51332	1.44037	1.88873	1.84905	1.51406	1.31776	1.33232	1.0916	1.11086	0.95655	4.03521e-06	chr4	99603726	99604925	+	1	1	Noncode_3.0
n268246	Mouse noncoding transcript	4.15324	3.30464	3.77128	3.54698	3.48488	3.09914	2.9283	2.82876	2.4446	2.48461	2.48367	2.45351	4.15687e-06	chr2	180454072	180456300	+	1	1	Noncode_3.0
n270376	Mouse noncoding transcript	1.80203	0.580978	1.04769	0.695814	0.567612	0.355946	0.163789	0.178272	0.239172	0.193783	0.22582	0.114987	4.30903e-06	chr9	64747102	64749490	+	1	13	Noncode_3.0
n293062	Mouse noncoding transcript	1.6808	0.824197	1.07542	1.25223	1.11207	0.971272	0.919131	0.913093	0.667386	0.517517	0.5546	0.705525	4.43677e-06	chr6	117866548	117867740	-	1	1	Noncode_3.0
n294077	Mouse noncoding transcript	1.42799	1.30563	1.66739	1.45308	1.6046	1.70805	1.16873	1.03753	0.85147	1.1619	0.914647	0.894286	4.46882e-06	chr10	79863389	79864420	+	1	1	Noncode_3.0
n287785	Mouse noncoding transcript	0.509143	0.391483	0.893906	0.911831	1.03185	0.99564	0.876586	0.826708	0.678969	0.71084	0.633699	0.515389	5.43711e-06	chr15	46087666	46089466	+	1	2	Noncode_3.0
n281097	Mouse noncoding transcript	0.520857	0.51319	0.727459	0.443957	0.223142	0.295665	0.109262	0.120203	0.0188285	0.0226265	0.0121001	0.0275082	5.50245e-06	chr4	44537628	44539061	-	1	1	Noncode_3.0
n414272		0.00267548	0.0347922	0.0185869	0.0263694	0.0364247	0.124522	0.198444	0.299316	0.998946	0.821282	1.06806	1.0293	5.73117e-06	chr6	122126070	122198584	+	1	36	Noncode_3.0
n297389	Mouse noncoding transcript	1.03291	1.25259	1.51154	0.954703	0.979011	0.915536	0.721296	0.740277	0.452664	0.658895	0.481015	0.502879	5.89242e-06	chr15	81414603	81415458	-	1	1	Noncode_3.0
n291047	Mouse noncoding transcript	1.89454	3.14174	2.60919	2.34074	2.48443	2.45569	2.92972	3.27775	2.41289	2.54988	2.47149	2.50763	6.01325e-06	chr19	61001279	61008017	-	1	4	Noncode_3.0
n290359	Mouse noncoding transcript	2.99091	2.66183	3.04431	2.6204	2.51268	2.37026	1.74558	1.76263	1.30249	1.51992	1.01597	1.2162	6.62541e-06	chr9	43951059	43951402	-	1	1	Noncode_3.0
n285896	Mouse noncoding transcript	0.741935	0.611632	0.744509	0.88398	0.767919	0.670311	0.600518	0.425488	0.338329	0.429011	0.303425	0.161147	6.9125e-06	chr5	35898851	35899497	-	1	1	Noncode_3.0
n270026	Mouse noncoding transcript	0.498762	0.913763	1.09503	0.484879	0.520313	0.705521	0.588163	0.469296	0.329949	0.236271	0.134667	0.119227	7.94016e-06	chr10	76056853	76057862	-	1	1	Noncode_3.0
n280182	Mouse noncoding transcript	2.68385	1.33004	1.8591	1.34062	1.48808	1.05757	0.895662	0.74374	0.79287	0.952207	0.732163	0.750916	8.00452e-06	chr14	58196611	58199433	-	1	3	Noncode_3.0
n276017	Mouse noncoding transcript	0.752882	0.500011	1.1072	0.969819	1.0207	1.34155	1.19099	1.51292	1.13216	1.08893	0.985368	1.04233	8.29169e-06	chr4	86748516	86750138	-	1	1	Noncode_3.0
n291673	Mouse noncoding transcript	2.64806	2.89183	2.15004	2.22344	2.11915	1.62615	1.61763	1.82773	2.07453	2.41039	1.87535	1.74071	8.5029e-06	chr19	5851581	5853036	+	1	3	Noncode_3.0
n272983	Mouse noncoding transcript	1.14115	0.512423	1.18332e-06	0.000130741	0.173791	0.170768	9.89036e-07	0.116783	0.0296726	0.167626	4.92878e-08	0.0450819	9.73399e-06	chr2	13995068	13995475	-	1	1	Noncode_3.0
n291969	Mouse noncoding transcript	0.938903	0.838709	0.817759	1.05119	0.809912	0.793263	0.637477	0.373587	0.415374	0.335216	0.211847	0.203023	1.02135e-05	chr5	122689505	122690205	-	1	1	Noncode_3.0
n285863	Mouse noncoding transcript	1.75837	0.850845	0.558665	0.86989	0.32874	0.18099	0.110973	0.00914496	0.0173298	0.0133496	0.0141162	0.0151078	1.04183e-05	chr2	84575119	84576909	-	1	1	Noncode_3.0
n273023	Mouse noncoding transcript	3.7074	2.658	2.92682	3.00675	2.893	2.39562	2.41927	2.19493	2.0256	1.73587	1.92918	2.13239	1.0664e-05	chr13	13954800	13986246	+	1	9	Noncode_3.0
n264159	Mouse noncoding transcript	1.25643	3.65202	4.98162	3.78524	3.53885	2.57454	2.90986	1.74166	0.771574	0.56131	0.468021	0.694643	1.08556e-05	chr11	86626524	86628250	-	1	2	Noncode_3.0
n276024	Mouse noncoding transcript	0.508188	0.847766	0.900459	0.476773	0.264159	0.530958	0.0374072	0.0665512	0.0303804	0.0437739	0.0418177	0.0332697	1.1047e-05	chr13	30856826	30858700	-	1	2	Noncode_3.0
n295353	Mouse noncoding transcript	1.45073	1.78818	2.13576	1.80148	2.01268	2.07618	2.21112	1.68791	1.66052	1.46701	1.27811	1.11388	1.20705e-05	chr10	44786217	44786884	-	1	1	Noncode_3.0
n291544	Mouse noncoding transcript	1.60259	1.30563	1.07933	1.04621	0.777117	0.662999	0.537709	0.414228	0.453684	0.480264	0.408038	0.487014	1.22194e-05	chr9	31186658	31189308	+	1	1	Noncode_3.0
n277643	Mouse noncoding transcript	1.21867	0.735038	0.390321	0.506748	0.563302	0.380249	0.266504	0.182968	0.347144	0.357989	0.246633	0.214394	1.24745e-05	chr5	73702603	73703799	+	1	2	Noncode_3.0
n297060	Mouse noncoding transcript	0.750733	0.53806	0.414177	0.35482	0.353207	0.270036	0.104079	0.0877018	0.0839193	0.0857458	0.0169491	0.0250152	1.27172e-05	chr13	24853436	24854065	+	1	1	Noncode_3.0
n417778		1.34156	1.29608	1.91671	1.69501	1.77899	1.74638	1.39832	1.26863	1.14769	1.18576	1.06022	0.900376	1.30653e-05	chr13	6955871	6957217	-	1	1	Noncode_3.0
n280817	Mouse noncoding transcript	1.45952	0.559698	0.739106	1.0243	0.813972	0.397305	0.352416	0.223077	0.295123	0.417621	0.144903	0.323048	1.38816e-05	chr8	113497951	113498468	-	1	1	Noncode_3.0
n288907	Mouse noncoding transcript	0.212504	0.205626	0.419985	0.221382	0.435523	0.55648	0.570399	0.784308	0.770574	0.837701	1.05936	1.34963	1.39437e-05	chr16	43556053	43557419	+	1	2	Noncode_3.0
n264420	Mouse noncoding transcript	0.766776	0.819367	1.13388	1.0562	0.80208	0.911227	0.804575	0.720788	0.593331	0.325754	0.354273	0.361613	1.50807e-05	chr6	72389044	72390604	+	1	3	Noncode_3.0
n417374		0.559133	0.0322646	0.153648	0	0	0	0	0	0.322667	1.11821	0	0	1.69158e-05	chr11	76022513	76022915	-	1	1	Noncode_3.0
n272932	Mouse noncoding transcript	3.33275	2.41074	2.04109	2.05504	1.62429	1.20333	1.83683	1.06883	0.898122	0.510879	0.779995	0.853684	1.73729e-05	chr4	126685987	126686634	+	1	1	Noncode_3.0
n266251	Mouse noncoding transcript	1.94762	0.694236	0.861936	0.830742	0.726975	0.60196	0.529404	0.488802	0.388573	0.44282	0.411097	0.509465	1.74839e-05	chr1	82892896	82897757	+	1	2	Noncode_3.0
n287114	Mouse noncoding transcript	0.526592	0.458888	1.01888	0.978837	0.672821	0.902378	0.706824	0.402549	0.284198	0.301537	0.280961	0.183988	1.76846e-05	chr11	83660750	83662447	-	1	1	Noncode_3.0
n271184	Mouse noncoding transcript	0.224034	0.550196	0.605057	0.653989	0.563444	0.868461	0.65408	1.17305	0.362107	0.482666	0.944285	1.59873	1.86898e-05	chr10	120947392	120949135	+	1	1	Noncode_3.0
n277736	Mouse noncoding transcript	0.125482	0.181586	0.277047	0.472116	0.782244	1.75221	1.58469	1.88598	1.79694	1.14316	1.1192	1.36868	1.91571e-05	chr10	106370572	106373008	-	1	1	Noncode_3.0
n264976	Mouse noncoding transcript	1.92999	1.80506	1.85402	1.96567	1.92466	1.87822	1.57171	1.50719	1.61271	1.60001	1.55361	1.29119	1.9559e-05	chr12	85077775	85079320	+	1	1	Noncode_3.0
n295907	Mouse noncoding transcript	2.93609	2.47031	3.82511	3.40996	3.63483	4.02707	3.92763	3.54633	3.5866	3.57619	3.29677	3.22611	2.05085e-05	chr10	25247751	25256070	-	1	2	Noncode_3.0
n280548	Mouse noncoding transcript	0.907954	0.321324	0.491516	0.27779	0.28082	0.254141	0.258694	0.136697	0.13034	0.138572	0.190704	0.19019	2.06309e-05	chr14	56100426	56102865	+	1	1	Noncode_3.0
n204087	non-protein coding (noncoding) transcript	1.55307	0.720592	1.03295	0.746045	1.03396	0.533456	0.502833	0.428858	0.301049	0.306056	0.201	0.1529	2.33286e-05	chr5	105917270	105919082	+	1	2	Noncode_3.0
n290305	Mouse noncoding transcript	0.827623	0.946809	1.1361	1.25082	1.63391	1.60796	1.45023	1.21499	1.5316	2.08787	1.89032	1.97119	2.44619e-05	chr9	102990548	102992778	+	1	7	Noncode_3.0
n285959	Mouse noncoding transcript	0.886733	0.512994	0.214315	0.30112	0.396248	0.111465	0.110341	0.114963	0.190553	0.172642	0.13832	0.130991	2.47253e-05	chr10	39900553	39903498	-	1	2	Noncode_3.0
n290240	Mouse noncoding transcript	4.15402	3.52046	3.43085	3.4856	3.21705	2.60788	2.84137	2.69146	1.86647	1.98621	1.77867	2.04082	2.5042e-05	chr18	30428578	30431097	+	1	2	Noncode_3.0
n263952	Mouse noncoding transcript	1.60471	1.07571	0.60253	0.710819	0.911794	0.435086	0.419102	0.351764	0.416277	0.515495	0.356131	0.345577	2.67807e-05	chr1	193234733	193236912	+	1	3	Noncode_3.0
n287793	Mouse noncoding transcript	1.43056	1.25917	1.65963	1.71932	1.96581	1.91963	1.61047	1.37861	1.3608	1.40116	1.23989	1.04653	2.71491e-05	chr11	90909294	90910401	+	1	1	Noncode_3.0
n277404	Mouse noncoding transcript	15.0267	14.6621	14.65	13.9919	14.6521	14.9901	14.9881	15.5928	15.7823	16.1176	15.9712	15.5673	2.74648e-05	chr1	24622548	24622811	+	1	1	Noncode_3.0
n278325	Mouse noncoding transcript	1.91796	1.56817	2.15845	1.94156	1.91036	1.9322	1.84688	1.72931	1.51935	1.87716	1.445	1.41537	3.04171e-05	chr9	83406225	83407302	+	1	2	Noncode_3.0
n270221	Mouse noncoding transcript	0.141142	0.297198	0.611404	0.501096	0.562224	0.926935	0.951424	0.841905	0.2064	0.435022	0.387158	0.474578	3.06864e-05	chr9	43073361	43088158	+	1	2	Noncode_3.0
n294770	Mouse noncoding transcript	2.13199	2.69853	3.25322	3.21343	3.02885	3.3969	3.23928	2.91423	2.82126	2.87999	2.86912	2.59556	3.17138e-05	chr9	62189309	62191841	-	1	2	Noncode_3.0
n289613	Mouse noncoding transcript	0.82318	0.246985	0.179727	0.191278	0.186234	0.195369	0.169026	0.228894	0.190188	0.172386	0.322601	0.30396	3.27173e-05	chr2	78767062	78768833	+	1	1	Noncode_3.0
n416669		0.333726	0.425101	0.771204	0.921695	1.05287	1.09843	0.717996	0.722989	0.754515	0.776725	0.795075	0.853633	3.67567e-05	chr15	10644654	10651966	+	1	4	Noncode_3.0
n285635	Mouse noncoding transcript	0.771366	0.200408	0.341169	0.268018	0.188605	0.0440102	0.0904985	0.016786	0.0262648	0.0159254	0.0485403	0.0444849	3.8291e-05	chr3	127564517	127568179	+	1	2	Noncode_3.0
n296982	Mouse noncoding transcript	0.679011	0.627631	0.961072	0.663839	1.03137	0.890566	0.623315	0.524136	0.520467	0.488455	0.501529	0.441564	3.99492e-05	chr19	41338601	41339520	+	1	1	Noncode_3.0
n296767	Mouse noncoding transcript	1.70641	1.49272	1.28683	1.43524	1.22445	1.20091	0.946754	0.818037	0.741836	0.617182	0.724964	0.721018	4.05522e-05	chr9	118833941	118834499	-	1	1	Noncode_3.0
n285723	Mouse noncoding transcript	1.22053	1.13861	0.920859	1.37115	1.25703	1.51306	1.51895	1.73802	2.10095	2.28712	2.16246	1.96762	4.07425e-05	chr1	36196873	36198359	-	1	1	Noncode_3.0
n264453	Mouse noncoding transcript	1.08206	0.557729	0.730659	0.716904	0.585877	0.582703	0.486379	0.514003	0.48963	0.452599	0.470631	0.37617	4.62779e-05	chr1	183019213	183022733	-	1	11	Noncode_3.0
n285862	Mouse noncoding transcript	1.20841	0.440819	0.415533	0.49707	0.308991	0.25972	0.263123	0.224768	0.205767	0.182377	0.142644	0.187895	4.98687e-05	chr9	3388189	3390701	+	1	2	Noncode_3.0
n270944	Mouse noncoding transcript	0.163819	0.303916	0.302562	0.323892	0.567933	0.842207	0.546878	0.416875	0.270543	0.110702	0.0808051	0.126227	5.01995e-05	chr16	45128686	45130391	+	1	1	Noncode_3.0
n287438	Mouse noncoding transcript	0.876095	0.696762	0.676486	0.667213	0.656215	0.329772	0.236569	0.122584	0.19933	0.147397	0.00822368	0.018658	5.04305e-05	chr10	68797903	68799006	-	1	2	Noncode_3.0
n419595		2.11885	1.31447	1.91317	1.61497	1.45993	1.49652	1.25635	1.16084	0.756814	0.876869	0.741045	0.796995	5.15306e-05	chr19	56675525	56677992	+	1	1	Noncode_3.0
n287283	Mouse noncoding transcript	2.1741	0.573239	0.794869	0.627861	0.571031	0.28976	0.260056	0.0698087	0.198247	0.101161	0.0542958	0.161141	5.19508e-05	chr6	124749340	124752362	-	1	1	Noncode_3.0
n281217	Mouse noncoding transcript	1.08396	0.55938	0.279189	0.366324	0.390987	0.190395	0.218986	0.163591	0.191683	0.150327	0.197774	0.198952	5.34888e-05	chr12	85653209	85654302	+	1	1	Noncode_3.0
n297509	Mouse noncoding transcript	1.78745	0.366838	0.573474	0.480514	0.791098	0.364856	0.0817848	0.0381831	7.94896e-05	0.0117406	0.0218461	0.00692987	5.44301e-05	chr12	110834014	110835306	+	1	1	Noncode_3.0
n416301		0.669124	1.02472	2.0539	1.94994	1.96074	2.11192	2.03753	1.97819	2.18126	2.08742	1.8479	1.80452	6.18229e-05	chr5	53364250	53383531	-	1	3	Noncode_3.0
n273191	Mouse noncoding transcript	0.00522173	0.0542415	0.442628	0.3049	0.404514	0.775396	1.10552	1.34903	0.792114	0.702741	0.911077	1.03999	6.57407e-05	chr16	23203293	23206654	+	1	4	Noncode_3.0
n287260	Mouse noncoding transcript	0.780789	0.805779	1.2807	1.36643	1.16495	1.24082	1.1046	1.17388	1.56721	1.54631	1.78965	1.81446	6.5893e-05	chr15	83002779	83005229	+	1	2	Noncode_3.0
n278280	Mouse noncoding transcript	1.80565	1.59481	1.83743	1.78585	1.73461	1.66326	1.63037	1.45751	1.25081	1.33358	1.08612	0.9731	7.98272e-05	chr1	114462560	114463926	+	1	1	Noncode_3.0
n268869	Mouse noncoding transcript	0.042499	0.0291435	0.187179	0.165242	0.0857002	0.237139	0.34091	0.359558	0.690564	0.492582	0.755059	0.70598	8.5561e-05	chr7	27911538	27912865	+	1	3	Noncode_3.0
n295463	Mouse noncoding transcript	0.570624	0.812745	0.2821	0.590307	0.668859	0.681708	0.920458	0.750915	1.00443	1.2498	0.901999	1.02623	8.60509e-05	chr6	86433376	86438221	-	1	3	Noncode_3.0
n295414	Mouse noncoding transcript	0.420917	1.50352	1.9773	1.02879	0.949816	1.56882	2.10731	2.97676	2.21445	2.75535	2.63782	2.82439	8.65876e-05	chr19	23241602	23242609	+	1	1	Noncode_3.0
n415279		0.793321	0.756402	0.999758	0.847117	1.20995	1.44465	1.29837	1.38328	1.54164	1.94553	1.78206	1.54389	8.72834e-05	chr18	42434033	42434851	-	1	2	Noncode_3.0
n422403		1.94049	1.72134	1.7669	1.83972	1.64829	1.26804	1.03985	0.715432	0.574258	0.386445	0.404273	0.670035	8.76263e-05	chr9	43955505	43956206	-	1	1	Noncode_3.0
n271159	Mouse noncoding transcript	0.917449	0.278099	0.368921	0.422658	0.355891	0.28782	0.341944	0.269152	0.151727	0.112988	0.174062	0.205232	9.19192e-05	chr12	119470714	119471698	-	1	1	Noncode_3.0
n290434	Mouse noncoding transcript	1.83632	1.12644	1.77491	1.44841	1.67795	1.51668	1.36784	1.11174	0.634918	0.532547	0.65619	0.722584	9.64269e-05	chr5	3525611	3529438	+	1	1	Noncode_3.0
n293647	Mouse noncoding transcript	0.563053	0.59639	1.0593	0.584536	0.554582	0.523163	0.349065	0.410888	0.432173	0.370507	0.344216	0.450646	0.000101401	chr12	87632407	87635622	+	1	2	Noncode_3.0
n291130	Mouse noncoding transcript	1.37183	1.09096	1.22786	0.886775	0.804901	0.83099	0.696357	0.396596	0.397826	0.549949	0.402995	0.345508	0.000102577	chr16	95680226	95680684	-	1	4	Noncode_3.0
n421257		0.859401	0.779882	0.976325	0.559567	0.476223	0.575611	0.298913	0.125235	0	0.016693	0	0.0505146	0.000109307	chr6	36664928	36665534	-	1	1	Noncode_3.0
n268597	Mouse noncoding transcript	1.06524	0.488278	0.349185	0.578278	0.342265	0.1144	0.105722	0.0243473	0.0583763	0.0786017	0.0347199	0.0262761	0.000111629	chr4	46402357	46403190	+	1	2	Noncode_3.0
n273150	Mouse noncoding transcript	0.932241	0.541965	1.16852	1.7606	1.8477	2.29742	2.21538	1.47661	1.45585	1.14606	1.19306	1.15021	0.000111751	chr13	23928803	23930259	+	1	2	Noncode_3.0
n297651	Mouse noncoding transcript	2.1405	2.35511	3.65725	2.57624	3.12569	3.10818	2.96397	2.98233	3.03672	3.13162	2.86127	2.89406	0.000113736	chr2	43051206	43052040	+	1	2	Noncode_3.0
n288382	Mouse noncoding transcript	0.884145	0.557213	0.676639	0.567818	0.59089	0.281397	0.24271	0.237574	0.241012	0.23143	0.137721	0.153272	0.00011673	chr1	131697733	131699707	+	1	2	Noncode_3.0
n281197	Mouse noncoding transcript	2.32669	3.5562	2.67792	2.58273	2.61322	2.18324	3.07169	3.24149	2.00918	1.44365	1.33341	1.49754	0.000135975	chr2	156186099	156188982	-	1	1	Noncode_3.0
n415131		2.79213	2.77728	2.2379	2.16108	2.10676	1.43267	1.32083	1.20345	1.21155	1.21283	1.14007	1.19238	0.000137446	chr17	30531769	30533125	-	1	1	Noncode_3.0
n284567	Mouse noncoding transcript	0.845028	1.36876	1.20101	0.983322	0.869309	1.18748	0.553088	0.505102	0.527699	0.339495	0.200715	0.127923	0.000139554	chr3	27381705	27383177	-	1	2	Noncode_3.0
n273223	Mouse noncoding transcript	0.021873	0.263236	0.410226	0.282191	0.0948935	0.154691	0.238524	0.330847	0.507204	0.953226	1.11771	0.992604	0.000145477	chr16	24085168	24090175	-	1	4	Noncode_3.0
n291426	Mouse noncoding transcript	1.71213	1.42783	1.46165	1.36804	1.39644	1.09344	1.0521	1.04267	1.07099	1.0605	1.21626	1.14113	0.000153931	chr1	34503640	34506153	+	1	1	Noncode_3.0
n297469	Mouse noncoding transcript	0.300503	0.20985	0.681012	0.518147	0.559978	0.5792	0.700166	0.976115	0.733532	0.95335	0.98233	0.812401	0.000163345	chr15	100443605	100444274	-	1	2	Noncode_3.0
n282094	Mouse noncoding transcript	0.658178	0.925358	1.7009	1.39457	1.4856	2.14026	1.87234	2.87077	3.36007	4.14137	3.92775	3.43229	0.000169692	chr18	21144424	21145850	+	1	2	Noncode_3.0
n293640	Mouse noncoding transcript	0.887323	0.705951	0.758552	0.550916	0.430601	0.354014	0.449917	0.309775	0.236584	0.191699	0.177172	0.176603	0.00017117	chr17	15157957	15160453	-	1	1	Noncode_3.0
n290784	Mouse noncoding transcript	2.09992	2.05747	2.89037	2.43097	2.60419	2.71372	2.5941	2.78525	2.17418	1.89873	2.02571	2.25697	0.000187998	chr7	96558679	96561637	+	1	1	Noncode_3.0
n284447	Mouse noncoding transcript	1.77214	0.784347	0.77481	0.994846	0.482818	0.42551	0.279015	0.175807	0.373678	0.321843	0.299345	0.19323	0.000190279	chr14	62246631	62249071	-	1	1	Noncode_3.0
n266977	Mouse noncoding transcript	0.188745	0.198709	0.811578	0.505714	0.537126	0.790275	1.18081	1.07637	0.819102	0.815746	0.642397	0.753541	0.000190439	chr7	126751194	126785957	-	1	3	Noncode_3.0
n265259	Mouse noncoding transcript	2.99297	5.18411	4.61769	3.55092	3.49229	3.12392	4.55256	4.78132	2.37518	2.957	2.18474	2.56922	0.000191933	chr11	5906264	5908331	+	1	1	Noncode_3.0
n272255	Mouse noncoding transcript	1.55437	1.5871	2.26434	1.66922	2.07547	2.47036	2.3146	2.24057	1.74383	1.81371	1.92978	1.61995	0.000265012	chr8	73170334	73172294	-	1	3	Noncode_3.0
n291282	Mouse noncoding transcript	2.9024	3.84602	4.3589	4.81667	5.13508	5.4221	5.27954	4.62613	4.0595	3.86215	3.89507	4.31532	0.000265089	chr15	85633536	85636018	+	1	1	Noncode_3.0
n270076	Mouse noncoding transcript	1.99265	4.0944	5.14688	4.10747	3.86839	3.47774	3.47872	3.13035	3.09405	2.89419	2.34258	2.29324	0.000273799	chr5	30533204	30533881	+	1	1	Noncode_3.0
n280676	Mouse noncoding transcript	0.887908	0.276592	0.246391	0.364796	0.195496	0.0708438	0.116521	0.0360895	0.00676689	0	0.00720277	0.0213227	0.000281471	chr4	11109271	11118421	-	1	2	Noncode_3.0
n295966	Mouse noncoding transcript	0.264435	0.280035	0	0.123211	0.125335	0.0450734	0.124138	0.917862	0.697663	0.370194	0.271429	0.13074	0.000292013	chr16	93344988	93354316	-	1	3	Noncode_3.0
n268604	Mouse noncoding transcript	1.36928	0.971807	1.0585	1.12702	0.890114	0.958876	1.05833	0.999335	0.674484	0.707856	0.766961	0.794362	0.00029985	chr12	114193759	114196609	-	1	2	Noncode_3.0
n287212	Mouse noncoding transcript	2.42987	1.71562	1.36871	1.79608	1.76886	1.2909	1.42456	1.28039	1.38073	0.957109	1.31549	1.26564	0.000301502	chr10	127774198	127775057	-	1	1	Noncode_3.0
n294339	Mouse noncoding transcript	0.693048	0.768521	1.35439	0.755256	0.678844	0.821041	0.70958	0.510628	0.321122	0.57781	0.644306	0.670901	0.000325874	chr2	163245533	163246091	+	1	1	Noncode_3.0
n295009	Mouse noncoding transcript	1.38427	1.5666	1.53529	1.71475	1.68177	1.80589	1.7049	1.41315	1.27865	1.4029	1.05469	0.989316	0.000331754	chr6	86798405	86799434	-	1	1	Noncode_3.0
n286468	Mouse noncoding transcript	0.80525	0.512271	0.393286	0.498226	0.410695	0.395453	0.345006	0.27465	0.316974	0.322863	0.29408	0.31319	0.000345865	chr10	126729543	126732858	-	1	2	Noncode_3.0
n278489	Mouse noncoding transcript	0.0862554	0.334133	0.647346	0.762003	0.627943	0.767542	0.918077	0.753474	0.822179	0.596787	0.58013	0.756413	0.000351586	chr9	107582412	107583612	+	1	1	Noncode_3.0
n294872	Mouse noncoding transcript	0.712224	0.873133	1.00987	0.726067	0.531314	0.234441	0.23194	0.344065	0.411393	0.445123	0.385412	0.594193	0.000355682	chr8	35883637	35885005	+	1	1	Noncode_3.0
n273164	Mouse noncoding transcript	1.43125	2.03928	3.73681	3.00372	2.70167	3.06423	3.12004	3.74119	2.75657	3.1682	2.94322	3.18467	0.000363009	chr11	110035203	110038062	-	1	2	Noncode_3.0
n287067	Mouse noncoding transcript	3.07312	2.22629	2.9172	2.48575	2.50594	2.21507	2.11151	2.06496	1.93886	2.10152	1.94327	1.98642	0.000375228	chr5	130460742	130462558	+	1	1	Noncode_3.0
n295161	Mouse noncoding transcript	0.796627	0.928193	1.15319	0.8431	0.742389	0.878296	0.66977	0.404583	0.468982	0.355593	0.366657	0.458509	0.000431325	chr7	133571937	133572487	-	1	2	Noncode_3.0
n292806	Mouse noncoding transcript	1.14666	0.278784	0.326092	0.238004	0.221408	0.137511	0.0953414	0	0.0463699	0.0166585	0	0	0.000454719	chr2	164596466	164597129	-	1	1	Noncode_3.0
n297388	Mouse noncoding transcript	0.794255	0.209473	0.262786	0.348263	0.226617	0.259705	0.175334	0.113066	0.168855	0.182487	0.118126	0.0683337	0.000480076	chr7	63228888	63230212	-	1	2	Noncode_3.0
n297464	Mouse noncoding transcript	0.933438	0.362243	0.549628	0.76239	1.03123	0.88637	0.552442	0.498355	0.319902	0.433167	0.40029	0.237818	0.000494683	chr19	55522330	55522883	+	1	1	Noncode_3.0
n265049	Mouse noncoding transcript	1.13452	0.572902	0.99066	0.713077	0.822921	0.675603	0.50911	0.423391	0.353811	0.217816	0.242886	0.183793	0.000500861	chr17	12954332	12955976	+	1	1	Noncode_3.0
n287637	Mouse noncoding transcript	0.79123	0.402842	1.01949	0.615033	0.403794	0.0964076	0.182202	0.126206	0.135967	0.0794924	0.0291572	0.0829107	0.000505161	chr10	99606076	99606798	-	1	2	Noncode_3.0
n268060	Mouse noncoding transcript	1.7277	1.07548	1.09568	1.06186	0.939182	0.701783	0.858503	0.73628	0.550136	0.594291	0.524342	0.747219	0.000507569	chr18	12286485	12287724	-	1	1	Noncode_3.0
n414135		2.14362	2.57129	3.40469	3.93748	3.46711	4.62507	4.72716	4.01613	4.09536	3.78634	4.08372	3.92199	0.000542128	chr7	148091962	148093866	+	1	3	Noncode_3.0
n273168	Mouse noncoding transcript	0.201312	0.14117	0.412533	0.239451	0.347067	0.596419	0.422052	0.669848	0.877357	0.766922	1.00262	1.28863	0.000559055	chr16	43559181	43561302	+	1	1	Noncode_3.0
n280492	Mouse noncoding transcript	0.947149	0.466499	0.902637	0.49006	0.463869	0.422317	0.484651	0.313961	0.258145	0.245613	0.142449	0.199031	0.000587611	chr12	79988324	79989229	+	1	2	Noncode_3.0
n264260	Mouse noncoding transcript	1.01887	0.353397	0.812061	0.374412	0.424267	0.335958	0.289381	0.314894	0.254477	0.318391	0.260786	0.272654	0.000593284	chr14	60842820	60845641	-	1	2	Noncode_3.0
n295190	Mouse noncoding transcript	0.556673	0.57655	1.1502	1.26582	0.873639	1.09365	1.22223	0.919912	0.774012	0.494715	0.409778	0.467133	0.000670236	chr18	11019047	11019819	+	1	1	Noncode_3.0
n264259	Mouse noncoding transcript	2.06868	1.55724	1.65777	1.56936	2.01035	1.7165	1.46417	1.35693	1.32971	1.45036	1.23321	1.27042	0.00069587	chr15	8041676	8042730	-	1	2	Noncode_3.0
n295593	Mouse noncoding transcript	0.738934	0.951339	1.4679	1.08487	1.08452	1.32088	1.45377	1.56924	1.01771	1.15088	0.942177	0.94539	0.000716231	chr3	113332772	113333573	+	1	2	Noncode_3.0
n290727	Mouse noncoding transcript	2.61693	1.7728	2.54962	1.93907	2.17976	1.96279	1.60766	1.84932	1.53964	1.58364	1.46106	1.40157	0.000741965	chr6	86952024	86953215	+	1	1	Noncode_3.0
n272506	Mouse noncoding transcript	1.1633	0.494773	0.541277	0.672752	0.641996	0.483583	0.471006	0.60608	0.676129	0.657413	0.633373	0.666167	0.000746391	chr5	130226023	130228432	+	1	4	Noncode_3.0
n267380	Mouse noncoding transcript	0.792286	0.175804	0.13725	0.288847	0.0961695	0.00578216	0	0	0	0	3.9668e-09	2.957e-10	0.00075813	chr2	120843757	120846464	+	1	5	Noncode_3.0
n283929	Mouse noncoding transcript	4.0149	6.5735	7.88285	6.49532	6.14741	6.09679	6.14445	5.791	5.08866	5.00431	4.60447	4.91931	0.000800358	chr11	86625329	86628026	-	1	2	Noncode_3.0
n272712	Mouse noncoding transcript	1.00683	0.705945	0.988874	0.739157	0.978775	0.833769	0.467583	0.43647	0.636608	0.523038	0.583583	0.522309	0.000812589	chr11	5687935	5688396	-	1	1	Noncode_3.0
n295045	Mouse noncoding transcript	1.22058	0.490011	0.587674	0.499888	0.908881	0.557097	0.340639	0.463432	0.676402	0.801453	0.940537	1.00538	0.00106966	chr11	22904244	22905894	+	1	5	Noncode_3.0
n296284	Mouse noncoding transcript	0.56194	0.774514	1.20364	0.806967	0.750266	0.700628	0.629531	0.493827	0.490578	0.475562	0.488234	0.500189	0.00110882	chr2	119303688	119304419	+	1	1	Noncode_3.0
n286099	Mouse noncoding transcript	0.783031	0.809248	0.864095	1.17991	1.11777	1.07923	0.867675	1.02872	0.776812	1.11652	0.968189	0.977388	0.00114385	chr19	29218765	29220070	+	1	2	Noncode_3.0
n294556	Mouse noncoding transcript	1.00883	1.65933	1.11212	1.38063	1.40844	1.16099	0.0836797	0.165291	0.231868	0.00472805	0.117618	0.0525738	0.00116691	chr2	156679818	156680209	-	1	1	Noncode_3.0
n276228	Mouse noncoding transcript	0.971185	0.986074	1.53633	1.22036	1.26752	1.20722	1.09477	0.879692	0.973983	0.679568	0.765557	1.051	0.00118315	chr5	25035835	25037281	+	1	1	Noncode_3.0
n288701	Mouse noncoding transcript	0.649176	0.552482	0.614509	0.554725	0.394389	0.36426	0.172071	0.0818401	0.0180632	0.0118734	0.00811603	0.0152404	0.00118315	chr11	11859614	11863548	-	1	2	Noncode_3.0
n295259	Mouse noncoding transcript	1.32257	0.830886	1.07334	0.813174	0.956379	0.855031	0.622994	0.592298	0.619421	0.721571	0.676023	0.75315	0.00119217	chr17	95125294	95126305	-	1	2	Noncode_3.0
n289325	Mouse noncoding transcript	2.54553	1.14896	1.13852	1.06601	0.834748	0.756324	0.645979	0.746772	0.717765	0.564924	0.550421	0.600696	0.00121189	chr1	132619388	132620930	+	1	2	Noncode_3.0
n270676	Mouse noncoding transcript	0.673945	0.241537	0.226649	0.275169	0.159065	0.101258	0.0510852	0.0225477	0.0347413	0.0145777	0.00888675	0.00159113	0.00125479	chr2	118932848	118936500	+	1	6	Noncode_3.0
n283512	Mouse noncoding transcript	0.322591	0.5107	0.447622	0.793692	0.9373	0.906588	0.92669	0.883027	0.910992	1.05018	0.445629	0.250982	0.00127238	chr11	48899528	48900665	-	1	1	Noncode_3.0
n269754	Mouse noncoding transcript	0.462512	0.629096	0.83484	0.902792	0.692367	0.823053	0.75577	0.554893	0.559324	0.485176	0.52002	0.481746	0.00131616	chr3	85424614	85427033	+	1	2	Noncode_3.0
n420436		1.27849	0.974436	1.22115	1.17418	1.14217	1.26653	1.5025	1.4403	1.74171	1.56391	1.43517	1.48642	0.00132797	chr4	23020898	23021691	-	1	1	Noncode_3.0
n295386	Mouse noncoding transcript	3.33281	2.11056	2.93654	2.9616	3.07784	3.06913	2.62155	2.54699	2.34298	2.3535	2.26732	2.66933	0.00139279	chr19	40366742	40367798	-	1	1	Noncode_3.0
n290111	Mouse noncoding transcript	1.24837	0.861131	1.30981	1.25805	1.23533	1.1809	1.13819	0.934573	0.649002	0.623199	0.682053	0.761604	0.00142604	chr18	76469107	76470615	+	1	1	Noncode_3.0
n268618	Mouse noncoding transcript	0.0375326	0.150642	0.227058	0.485892	0.531628	0.734666	0.837463	0.491188	0.0862066	0.166851	0.13574	0.198001	0.00146509	chr19	3322329	3322941	+	1	1	Noncode_3.0
n293394	Mouse noncoding transcript	1.24981	0.951696	1.12946	1.1321	1.07288	1.06254	0.822347	0.807862	0.65894	0.642946	0.692689	0.878054	0.00153241	chr4	142718342	142720510	-	1	1	Noncode_3.0
n281996	Mouse noncoding transcript	2.13871	1.32767	2.10671	1.99131	2.10702	1.98065	1.99111	1.79762	1.06898	1.16387	1.05795	1.4051	0.00155684	chr12	104020541	104021627	-	1	1	Noncode_3.0
n294654	Mouse noncoding transcript	0.648734	0.739948	1.24301	1.02141	1.02291	1.11399	1.00694	0.83782	0.731142	0.712355	0.694664	0.72825	0.00162828	chr19	33466342	33467327	+	1	1	Noncode_3.0
n268748	Mouse noncoding transcript	3.33458	1.56328	1.88086	2.06009	2.03836	1.79678	1.66325	1.40556	1.20129	0.99729	1.1049	1.57701	0.00163875	chr6	38640570	38641647	-	1	1	Noncode_3.0
n265320	Mouse noncoding transcript	0.680616	0.174492	0.313706	0.23721	0.234243	0.128822	0.189521	0.0988605	0.0966977	0.109507	0.074478	0.0917916	0.0017712	chr14	58199315	58204409	+	1	2	Noncode_3.0
n265239	Mouse noncoding transcript	0.959108	0.454958	0.798263	0.626464	0.608309	0.505266	0.287946	0.493464	0.214849	0.349842	0.270771	0.302194	0.0017985	chr3	107130052	107131204	-	1	2	Noncode_3.0
n274650	Mouse noncoding transcript	1.09197	0.823942	1.22917	1.00335	1.07667	1.06162	0.899896	0.771704	0.782175	0.618006	0.606926	0.607772	0.00181403	chr9	114318769	114320315	+	1	2	Noncode_3.0
n290451	Mouse noncoding transcript	0.351274	0.210025	0.523096	0.514852	0.581764	0.707256	0.365736	0.405275	0.242909	0.176605	0.137896	0.146059	0.00182917	chr10	9342744	9344647	-	1	1	Noncode_3.0
n272770	Mouse noncoding transcript	1.74003	0.951306	1.25705	1.18331	1.46552	1.11891	1.11633	1.18497	1.03095	1.18159	1.45259	1.47677	0.00186562	chr6	64847846	64848544	+	1	2	Noncode_3.0
n290485	Mouse noncoding transcript	1.75602	1.90882	2.69534	2.23192	2.8841	3.22386	2.99251	2.8763	2.4655	2.99057	2.49902	2.73045	0.00190882	chr8	63990228	63991987	-	1	1	Noncode_3.0
n295778	Mouse noncoding transcript	2.65445	2.3649	2.92546	2.83909	2.87494	3.00616	2.92455	2.5926	2.40463	2.53123	2.29209	2.26737	0.0019434	chr8	73300760	73301476	+	1	1	Noncode_3.0
n270006	Mouse noncoding transcript	2.24119	2.33613	2.71334	2.81904	2.98249	3.13195	2.83693	3.0618	2.87148	2.91951	2.89319	2.95452	0.00195596	chr6	114810013	114811712	-	1	1	Noncode_3.0
n279653	Mouse noncoding transcript	0.328918	0.893344	0.460745	0.388322	0.574212	1.37558	1.45948	1.53678	1.02375	1.23263	1.66922	1.03374	0.00202138	chr10	127633126	127634641	+	1	1	Noncode_3.0
n268839	Mouse noncoding transcript	0.812025	0.111482	0.0699866	0.122801	0.0330051	0	0	0	0.00834508	0	0.00876319	0.0132204	0.0024098	chr18	57033198	57034244	-	1	1	Noncode_3.0
n286977	Mouse noncoding transcript	1.20083	1.1114	1.74776	1.66339	1.73401	1.76378	1.9585	1.91429	1.55333	2.06964	1.9494	2.06228	0.00243619	chr3	40782422	40783287	+	1	2	Noncode_3.0
n273178	Mouse noncoding transcript	1.30909	0.964774	1.86267	1.86636	1.55591	1.90331	1.98473	2.24301	1.78755	1.52375	1.71472	1.63316	0.00245324	chr17	15149729	15159039	-	1	2	Noncode_3.0
n267397	Mouse noncoding transcript	1.19782	0.192137	0.244978	0.225424	0.260458	0.126528	0.0792584	0.0530965	0.0617183	0.0371199	0.027584	0.0366928	0.00249971	chr12	69659252	69662090	+	1	4	Noncode_3.0
n265121	Mouse noncoding transcript	1.01028	2.47037	1.679	1.69577	1.85464	2.02395	2.5506	2.79637	1.94929	2.0588	2.1484	2.3002	0.00251634	chr8	93410533	93414237	+	1	1	Noncode_3.0
n268137	Mouse noncoding transcript	2.53747	1.84829	2.605	2.28772	2.39116	2.55644	2.30183	2.18459	1.54962	1.83876	1.56152	1.64208	0.00256275	chr12	104019012	104020870	-	1	1	Noncode_3.0
n294536	Mouse noncoding transcript	1.5499	3.25581	3.23156	3.00103	2.74879	2.44334	2.7114	2.74665	2.24628	2.03181	1.7815	2.06071	0.00261308	chr2	22868342	22869673	-	1	1	Noncode_3.0
n291104	Mouse noncoding transcript	1.82325	1.08294	1.60353	1.3465	1.43603	1.16324	1.21238	1.24481	1.20227	1.20972	0.945064	0.905011	0.00273517	chr8	116168034	116169073	+	1	1	Noncode_3.0
n273330	Mouse noncoding transcript	0.646111	0.533736	0.694182	0.72258	0.745287	1.10392	1.21343	1.39026	1.28804	1.38521	1.40401	1.34354	0.00292228	chr10	30323032	30326440	-	1	4	Noncode_3.0
n295919	Mouse noncoding transcript	0.41751	0.664709	0.88774	0.856178	0.92345	1.06722	0.921208	0.654193	0.856267	0.687832	0.646627	0.62486	0.00294993	chr3	104024805	104026004	+	1	1	Noncode_3.0
n285913	Mouse noncoding transcript	0.755372	0.501858	0.556695	0.469138	0.269896	0.320441	0.0914175	0.209423	0.296458	0.334338	0.144778	0.333133	0.00301361	chr9	44186715	44187379	-	1	1	Noncode_3.0
n416043		3.85239	3.16555	3.85064	3.69634	3.72147	3.61608	3.5109	3.5577	3.09286	3.21971	3.04835	3.37757	0.00312654	chr16	24529399	24534558	+	1	1	Noncode_3.0
n293221	Mouse noncoding transcript	3.22718	2.3825	3.03889	2.54624	2.8556	2.54346	2.17464	1.91656	1.83763	2.04716	1.77903	1.8681	0.00348655	chr7	109267915	109268870	-	1	2	Noncode_3.0
n289038	Mouse noncoding transcript	1.92224	1.2189	1.70506	1.45906	1.48134	1.53686	1.44132	1.4877	1.00533	1.11731	1.09225	1.14361	0.0035702	chr9	50697752	50699758	-	1	1	Noncode_3.0
n297195	Mouse noncoding transcript	1.57937	2.27205	3.94249	3.12046	2.4972	2.61157	2.9037	2.74965	2.81485	3.15419	3.24915	3.25334	0.00359987	chr5	11479688	11479887	+	1	1	Noncode_3.0
n266442	Mouse noncoding transcript	1.79279	1.27124	0.893212	1.25342	1.37387	1.31585	1.3655	1.35291	1.56496	1.58022	1.52391	1.52259	0.00382458	chr5	114391771	114392612	+	1	1	Noncode_3.0
n282272	Mouse noncoding transcript	1.76262	1.3417	1.87917	2.02529	2.13294	2.01185	1.69946	1.47603	1.55638	1.42323	1.13813	1.23922	0.00404031	chr5	14665648	14667153	+	1	1	Noncode_3.0
n277506	Mouse noncoding transcript	2.68466	1.21604	1.69041	1.37073	1.82728	1.38456	1.473	1.1172	0.721816	0.692072	0.566156	1.15781	0.00405449	chr11	6369925	6371713	-	1	1	Noncode_3.0
n273179	Mouse noncoding transcript	2.5238	2.61651	3.68428	3.20434	3.16352	4.04678	3.98732	4.13786	3.73923	4.20896	3.98867	4.23069	0.0042076	chr8	46352043	46354557	-	1	2	Noncode_3.0
n287677	Mouse noncoding transcript	1.85298	1.83619	2.14151	2.18078	2.27657	2.44485	2.16614	2.2002	1.92884	1.76214	1.70797	1.68388	0.0042145	chr17	89045456	89047197	+	1	1	Noncode_3.0
n267747	Mouse noncoding transcript	0.125831	0.0609537	0.0923881	0.000266434	0.713149	0.483828	0.295052	0.167218	0.887074	1.49866	0.723209	0.256343	0.00437327	chr8	3458038	3459494	+	1	1	Noncode_3.0
n293856	Mouse noncoding transcript	2.89359	2.13781	2.92098	2.9659	3.25644	3.15221	2.73795	2.41767	2.54961	2.32544	1.88533	1.98178	0.00459597	chrX	35878019	35881561	-	1	1	Noncode_3.0
n268482	Mouse noncoding transcript	1.06475	0.510851	0.646475	0.596613	0.460871	0.423384	0.550376	0.430917	0.485133	0.669909	0.518122	0.521892	0.00469751	chr6	34842830	34843611	-	1	2	Noncode_3.0
n296042	Mouse noncoding transcript	1.43632	0.865999	2.55083	1.56625	1.81962	2.44744	2.62258	1.59302	1.47529	1.54282	1.63632	1.39011	0.0047963	chr8	108660969	108662620	+	1	7	Noncode_3.0
n296129	Mouse noncoding transcript	2.13008	2.33081	1.66759	2.10049	1.87027	1.97561	1.58914	1.79706	2.14491	1.94334	2.19891	1.90501	0.00480565	chr19	3205606	3206258	+	1	1	Noncode_3.0
n263546	Mouse noncoding transcript	0.93948	0.700206	0.615119	0.917953	0.788074	0.445882	0.513123	0.182601	0.202433	0.156665	0.119112	0.277398	0.00518881	chr9	43957047	43959312	+	1	1	Noncode_3.0
n284551	Mouse noncoding transcript	0.384516	0.484434	0.796087	0.801088	0.928125	0.988966	0.618129	0.542266	0.35503	0.504537	0.465617	0.257897	0.005292	chr2	169504696	169508627	+	1	3	Noncode_3.0
n290068	Mouse noncoding transcript	0.538881	0.608778	1.11273	0.676752	0.673874	0.906115	0.724564	0.774098	0.682479	0.650307	0.753465	0.829239	0.00532438	chr3	95974799	95976332	-	1	1	Noncode_3.0
n278320	Mouse noncoding transcript	1.4232	1.34434	2.29601	1.81523	1.50055	1.55658	1.67963	1.34272	1.17739	0.88852	0.765764	1.11634	0.00589879	chr8	15693025	15695876	-	1	1	Noncode_3.0
n287705	Mouse noncoding transcript	0.391511	0.470147	0.681858	0.588801	0.663363	0.852874	0.679817	0.914508	0.485571	0.493354	0.400496	0.425279	0.00589879	chr13	58101587	58105357	-	1	6	Noncode_3.0
n271602	Mouse noncoding transcript	1.70735	0.219893	0.363287	0.366767	0.386282	0.111246	0.0870266	0.0266865	0.0346007	0.0334307	0.0180342	0.0130777	0.00590411	chr17	32506556	32508477	+	1	2	Noncode_3.0
n294617	Mouse noncoding transcript	0.690773	0.397002	0.858036	0.683452	0.564065	0.437772	0.34062	0.0853793	0.0643018	0.128744	0.0213784	0.0699301	0.00590539	chr16	90348995	90349887	-	1	2	Noncode_3.0
n275508	Mouse noncoding transcript	1.86491	1.57308	2.14007	1.7844	1.93605	2.1465	1.9635	1.73463	1.53664	1.68573	1.29529	1.19256	0.00602691	chr5	143200613	143201287	-	1	1	Noncode_3.0
n296066	Mouse noncoding transcript	2.26287	1.72275	2.0629	2.05761	2.08595	1.75635	2.05266	1.51644	0.97983	1.07815	0.876854	0.90175	0.00603701	chr18	30427900	30428718	+	1	2	Noncode_3.0
n266702	Mouse noncoding transcript	5.16812	3.54325	4.2032	3.56677	3.5805	3.21633	2.67981	2.74595	2.84279	3.32546	2.86342	2.51803	0.00611548	chr7	97356204	97357343	-	1	1	Noncode_3.0
n297465	Mouse noncoding transcript	2.0223	0.934834	1.38001	1.0482	0.931488	1.02979	0.837414	0.787621	0.722586	0.910639	0.718549	0.757778	0.00633777	chr12	5052534	5054198	+	1	3	Noncode_3.0
n293381	Mouse noncoding transcript	0.524287	0.570042	0.749433	0.532784	0.743099	0.672073	0.853873	0.793081	0.872205	0.895387	0.842297	0.935393	0.00648199	chr19	7024964	7026071	-	1	1	Noncode_3.0
n266981	Mouse noncoding transcript	0.519566	0.926125	1.17422	1.20356	1.19942	1.15977	0.967044	0.698961	0.852273	0.971443	0.796471	1.0308	0.00658662	chr7	4100928	4101997	+	1	2	Noncode_3.0
n295109	Mouse noncoding transcript	0.557059	0.491456	0.927219	0.695196	0.560598	0.431822	0.670025	0.618077	0.905986	0.907499	0.778789	1.1085	0.00682269	chr15	98364434	98365178	+	1	1	Noncode_3.0
n294673	Mouse noncoding transcript	3.29082	2.98802	2.88214	2.91455	2.81138	2.75014	2.43871	2.31212	2.58566	2.84595	2.55281	2.13361	0.00705383	chr11	105001888	105002457	+	1	2	Noncode_3.0
n284453	Mouse noncoding transcript	0.480518	0.390564	0.66845	0.785977	0.935246	0.905046	1.01417	1.19888	1.06139	1.46404	1.49144	1.07818	0.00769817	chr3	40782491	40783956	+	1	1	Noncode_3.0
n423162		0.0156503	0.306409	0.0163368	0.0498362	1.68498e-06	1.32176e-06	0	0	0.0250765	0.85751	0.181279	0.491448	0.00788856	chr12	105316168	105322510	+	1	3	Noncode_3.0
n273231	Mouse noncoding transcript	0.847082	1.20839	1.54285	1.20257	1.22649	1.23701	1.16594	1.05515	0.939307	1.12836	1.09231	0.93909	0.00790337	chr17	57205577	57207533	+	1	2	Noncode_3.0
n278332	Mouse noncoding transcript	1.12443	0.78849	1.26614	1.16225	1.04434	1.11676	1.04284	1.05103	0.982825	0.979788	0.814815	0.872076	0.00795123	chr2	113171487	113172601	+	1	1	Noncode_3.0
n283912	Mouse noncoding transcript	0.938844	0.440578	0.558948	0.305518	0.259431	0.377062	0.155116	0.185256	0.104343	0.0871526	0.0951662	0.0310529	0.00833851	chr2	152649053	152653628	-	1	3	Noncode_3.0
n286908	Mouse noncoding transcript	0.371779	0.812842	0.470458	1.15597	0.787349	1.14389	0.889618	0.912937	1.04821	1.12388	0.957417	0.792794	0.00874434	chr7	148356978	148357526	-	1	1	Noncode_3.0
n274921	Mouse noncoding transcript	0.964626	0.371635	0.597499	0.492136	0.55398	0.475069	0.433584	0.415652	0.509807	0.46025	0.476493	0.504325	0.0087496	chr4	34514774	34519068	+	1	2	Noncode_3.0
n280490	Mouse noncoding transcript	0.698437	0.598317	0.641388	0.517716	0.327603	0.247198	0.134639	0.218713	0.115065	0.155402	0.0896131	0.105101	0.0089752	chr2	163442205	163447287	-	1	1	Noncode_3.0
n294258	Mouse noncoding transcript	0.666057	0.265793	0.218996	0.321864	0.121005	0.126159	0.0852301	0.052053	0.0411032	0.0474464	0.0522575	0.0351271	0.00910083	chr6	56834421	56836101	+	1	6	Noncode_3.0
n273326	Mouse noncoding transcript	1.85068	0.961444	1.23553	1.33918	1.12717	1.17521	1.1372	1.20404	1.23188	1.36386	1.3814	1.68652	0.0091454	chr18	70786018	70788785	+	1	1	Noncode_3.0
n291817	Mouse noncoding transcript	1.86481	2.00796	3.18328	2.88565	2.69915	3.17925	3.36072	3.67167	3.04773	3.25328	3.14781	3.23251	0.0101305	chr7	134416777	134418106	+	1	1	Noncode_3.0
n422154		0.63125	1.41417	1.3112	1.76422	1.36448	1.65587	1.60601	1.12915	0.907017	0.688887	0.816924	0.755438	0.0101757	chr8	10899921	10903874	+	1	4	Noncode_3.0
n279008	Mouse noncoding transcript	1.21013	0.781387	0.899499	0.811878	0.612875	0.511522	0.548473	0.249313	0.593658	0.825518	0.426373	0.269679	0.0102464	chr7	52132136	52132944	-	1	1	Noncode_3.0
n296349	Mouse noncoding transcript	0.874127	1.05821	0.601505	0.448261	0.495183	0.246684	0.351303	0.158665	0.227407	0.334778	0.0738067	0.313252	0.0103041	chr18	38409275	38409854	-	1	1	Noncode_3.0
n288304	Mouse noncoding transcript	1.11481	0.753254	1.26507	0.974485	0.93508	1.0459	0.729522	0.838694	0.681111	0.705509	0.555519	0.606622	0.0107746	chr18	76469747	76471399	+	1	1	Noncode_3.0
n274597	Mouse noncoding transcript	0.693947	0.686224	1.11785	0.885031	0.929406	0.853371	0.774954	0.747991	0.570825	0.51131	0.571087	0.608582	0.0113648	chr8	87595397	87596038	-	1	1	Noncode_3.0
n295389	Mouse noncoding transcript	1.21154	1.9026	2.57057	1.96281	1.7049	1.93376	1.9218	2.05371	1.54418	1.58776	1.43732	1.57125	0.0115466	chr16	55973389	55974706	-	1	3	Noncode_3.0
n291842	Mouse noncoding transcript	3.59677	3.872	3.6354	3.24677	3.93277	3.13056	3.40221	3.31074	3.99368	3.27677	3.47487	3.49835	0.0117225	chr2	80677102	80678198	-	1	2	Noncode_3.0
n295482	Mouse noncoding transcript	1.75626	1.26907	2.07766	1.44809	1.83952	1.16421	1.5522	1.29204	0.872782	1.16057	1.02477	0.842992	0.0118154	chr7	91033420	91033703	+	1	1	Noncode_3.0
n274916	Mouse noncoding transcript	0.922341	0.544617	0.697883	0.411765	0.510287	0.646796	0.320657	0.31661	0.437995	0.171821	0.165966	0.1381	0.0120949	chr17	12959884	12960936	+	1	3	Noncode_3.0
n278457	Mouse noncoding transcript	0.627823	0.376034	0.832185	0.713131	0.930898	0.990652	1.10225	1.12956	0.886088	0.968441	0.90258	0.862658	0.0129223	chr3	144092669	144093916	-	1	2	Noncode_3.0
n270973	Mouse noncoding transcript	0.560092	0.782937	1.18453	0.968988	0.493248	0.827493	0.726069	0.33795	0.205822	0.182812	0.140776	0.108334	0.0129466	chr6	30757584	30759199	-	1	1	Noncode_3.0
n273132	Mouse noncoding transcript	1.94091	1.44581	3.76654	2.74578	3.17249	3.05725	2.44398	1.83848	3.00764	2.81418	2.77087	2.63426	0.0133289	chr9	95466996	95468354	+	1	3	Noncode_3.0
n297454	Mouse noncoding transcript	3.84275	2.11367	2.77639	2.37598	2.6032	2.41198	1.98268	2.1215	1.90494	2.29316	1.93267	2.03027	0.0133941	chr6	38637512	38638785	-	1	1	Noncode_3.0
n288732	Mouse noncoding transcript	0.750986	0.261414	0.255874	0.369202	0.167424	0.198993	0.177746	0.0895746	0.2102	0.165422	0.194602	0.15476	0.0138014	chr2	124906713	124908204	-	1	5	Noncode_3.0
n421244		0.50399	0.720674	1.10212	0.894276	0.454778	0.863423	0.719243	0.333081	0.188061	0.102226	0.0960686	0.0970578	0.0138042	chr6	30754783	30757552	+	1	1	Noncode_3.0
n280191	Mouse noncoding transcript	1.21647	0.629711	0.776902	0.880106	0.653553	0.669981	0.820953	0.409963	0.512209	0.317477	0.363483	0.405268	0.014527	chr16	4746713	4750610	+	1	1	Noncode_3.0
n272478	Mouse noncoding transcript	1.22028	0.181221	0.270168	0.290799	0.240871	0.156443	0.148286	0.0589464	0.0987405	0.0269695	0.0316784	0.0578207	0.01471	chr13	114508801	114511093	+	1	1	Noncode_3.0
n270619	Mouse noncoding transcript	0.812521	0.826877	1.13165	0.871737	0.848532	0.896942	0.902597	0.949785	0.693529	0.854602	0.668204	0.588667	0.0150759	chr8	72672566	72673840	+	1	1	Noncode_3.0
n268206	Mouse noncoding transcript	0.900026	0.424032	0.360716	0.578591	0.28342	0.308158	0.266777	0.0665404	0.19536	0.0151945	0.074979	0.0957017	0.0153332	chr10	90617347	90618452	-	1	1	Noncode_3.0
n295995	Mouse noncoding transcript	0.177974	0.482754	0.604419	0.448717	0.674717	0.725028	0.815184	0.257509	0.13248	0.164632	0.177793	0.297654	0.0155553	chr14	122276084	122278629	-	1	2	Noncode_3.0
n282162	Mouse noncoding transcript	1.35499	1.07538	1.88923	1.1157	1.54976	1.68912	1.18701	0.839092	0.566428	0.922028	0.486665	0.38094	0.0162938	chr7	56864100	56865106	-	1	2	Noncode_3.0
n281553	Mouse noncoding transcript	0.985294	0.780312	0.585466	0.697055	0.876976	0.451981	0.479151	0.286947	0.648534	0.749511	0.411266	0.512781	0.016837	chrX	155834565	155835302	+	1	1	Noncode_3.0
n271784	Mouse noncoding transcript	1.7623	1.32888	1.58116	1.37117	1.35041	1.44225	1.07586	0.683531	0.927147	0.742494	0.670468	0.258795	0.0168729	chr17	12956198	12956881	+	1	2	Noncode_3.0
n282537	Mouse noncoding transcript	0.76231	0.455691	0.636987	0.558119	0.426468	0.494564	0.389682	0.430703	0.356099	0.256428	0.210603	0.256912	0.0172712	chr19	46957868	46959309	-	1	1	Noncode_3.0
n289288	Mouse noncoding transcript	0.793307	1.14045	1.59608	1.51407	1.59215	1.81419	1.53774	1.43845	1.39312	1.40882	1.20382	1.16828	0.0180354	chr12	118997623	118998207	+	1	1	Noncode_3.0
n290694	Mouse noncoding transcript	0.736108	0.306382	0.538414	0.419083	0.479156	0.413736	0.165823	0.223179	0.24293	0.250431	0.290919	0.185549	0.0186674	chr7	54188167	54189301	-	1	1	Noncode_3.0
n275427	Mouse noncoding transcript	1.14873	0.764474	1.18719	0.692602	0.847749	0.963416	0.698845	0.456607	0.671356	0.26232	0.27552	0.225067	0.0190315	chr17	12956646	12958048	+	1	2	Noncode_3.0
n273134	Mouse noncoding transcript	2.03007	1.2675	2.51536	2.30262	2.0802	2.64671	2.68932	2.90666	2.82708	3.00323	2.89616	3.33069	0.0194967	chr19	32024573	32026851	+	1	3	Noncode_3.0
n272719	Mouse noncoding transcript	0.507229	0.262166	0.89317	0.422566	0.457062	0.56884	0.463933	0.361682	0.300772	0.247729	0.181692	0.287619	0.0202707	chr12	56088051	56089332	+	1	1	Noncode_3.0
n267341	Mouse noncoding transcript	0.648099	0.945001	1.36536	1.01635	1.35197	1.02684	0.903373	1.00201	0.952413	0.600711	0.657588	0.572005	0.020492	chr6	41148231	41148913	-	1	1	Noncode_3.0
n295988	Mouse noncoding transcript	1.71267	1.87698	2.42356	1.69971	1.66421	1.76373	1.78573	1.51737	1.50565	1.90794	1.61473	1.39932	0.0207033	chr6	91390980	91391748	+	1	2	Noncode_3.0
n263625	Mouse noncoding transcript	3.65177	2.97072	3.69319	3.74458	3.9778	3.98405	3.60553	3.36447	3.57269	3.24878	2.9499	3.06517	0.0207145	chr6	53435186	53437486	+	1	1	Noncode_3.0
n277090	Mouse noncoding transcript	1.34595	0.888499	1.43781	1.16971	1.16602	1.26809	0.857022	0.923563	0.660063	0.561113	0.654596	0.394852	0.0214101	chr2	36112819	36114110	+	1	1	Noncode_3.0
n295490	Mouse noncoding transcript	1.26515	0.577747	0.846318	0.75878	0.498061	0.598361	0.359137	0.537877	0.594259	0.492897	0.544936	0.30456	0.0215397	chr2	126894533	126895151	+	1	1	Noncode_3.0
n287138	Mouse noncoding transcript	1.45157	1.13867	1.54151	1.3697	1.46224	2.05633	1.8441	2.0201	2.20452	1.61734	1.83746	1.93696	0.0216618	chr7	127327611	127328517	+	1	2	Noncode_3.0
n297219	Mouse noncoding transcript	0.773219	0.297627	1.09398	0.509755	0.983497	1.18806	0.932808	0.939792	1.42787	1.46663	0.986903	1.02095	0.0219292	chr12	16828268	16828571	+	1	1	Noncode_3.0
n276946	Mouse noncoding transcript	0.760073	0.33912	0.581887	0.582474	0.493548	0.37325	0.35077	0.306937	0.497459	0.251255	0.440978	0.193227	0.0219391	chr10	128256700	128257625	+	1	1	Noncode_3.0
n266249	Mouse noncoding transcript	0.749917	0.391194	0.347723	0.570413	0.251081	0.317753	0.443948	0.177728	0.149769	0.0909831	0.118332	0.133342	0.0224135	chr11	117677546	117680503	+	1	3	Noncode_3.0
n415429		3.66394	2.86727	3.751	3.78416	4.01588	3.96804	3.53258	3.22046	3.4233	3.1755	2.69778	2.6533	0.0231768	chr9	19461482	19463124	-	1	1	Noncode_3.0
n277495	Mouse noncoding transcript	2.57015	1.29921	1.94539	1.5743	1.65567	1.45766	1.23478	1.26682	1.2365	1.38063	1.23465	1.36247	0.023425	chr5	65998325	66001704	+	1	2	Noncode_3.0
n291741	Mouse noncoding transcript	0.595624	0.306058	0.174855	0.190723	0.111269	0.0942279	0.0380043	0.00594103	0.0407784	0.023943	0.0280682	0.0137253	0.0244286	chr1	183743588	183745905	+	1	2	Noncode_3.0
n272746	Mouse noncoding transcript	1.14526	0.660378	1.14488	0.945318	0.899529	1.01988	0.853234	0.702417	0.504557	0.552857	0.422188	0.444861	0.0251188	chr2	84427256	84428810	-	1	1	Noncode_3.0
n273320	Mouse noncoding transcript	2.33166	1.83274	3.81487	3.20457	3.3804	3.28714	2.77814	1.92791	2.63972	2.48518	2.62453	2.92647	0.0252228	chr9	95464522	95467281	+	1	1	Noncode_3.0
n294926	Mouse noncoding transcript	0.903067	1.37756	1.75087	1.85767	1.59856	2.15833	1.81637	1.63721	1.49611	1.69557	1.51949	1.31278	0.0260082	chr4	118033237	118033899	+	1	1	Noncode_3.0
n270261	Mouse noncoding transcript	1.44939	2.056	1.77134	1.86067	1.74652	2.05685	1.97316	2.0706	2.05129	2.61984	2.28894	2.32661	0.0263227	chr15	78404840	78412019	-	1	2	Noncode_3.0
n291160	Mouse noncoding transcript	1.21954	1.72368	1.78531	1.10769	1.1734	1.1936	1.51626	1.73171	1.2999	1.70497	1.45308	1.24207	0.0267454	chr7	120595010	120597541	-	1	1	Noncode_3.0
n297304	Mouse noncoding transcript	1.24585	1.27136	2.11875	1.33779	1.24118	1.62881	1.39793	1.95288	2.45898	2.2215	2.42497	2.44094	0.0267716	chr16	20128178	20129289	+	1	1	Noncode_3.0
n289535	Mouse noncoding transcript	0.32749	0.329669	1.08748	0.613193	0.853007	0.765649	0.511192	0.501216	0.639397	0.80574	0.816044	0.620685	0.0271029	chr5	97522290	97523844	-	1	4	Noncode_3.0
n272826	Mouse noncoding transcript	1.96189	1.42638	1.70196	1.54601	1.54701	1.41826	1.53204	1.28121	1.13984	1.00441	0.939216	0.931643	0.0271321	chr13	25079853	25083729	-	1	1	Noncode_3.0
n289095	Mouse noncoding transcript	0.505095	0.58829	0.621032	0.441557	0.553798	0.6079	0.676831	0.667323	0.979519	1.15917	1.20445	1.11856	0.0280409	chr9	65676861	65677804	-	1	3	Noncode_3.0
n419552		1.14172	0.583843	1.03301	0.56159	0.534712	0.539887	0.531951	0.41576	0.49815	0.330886	0.329945	0.34068	0.0293388	chr19	23801575	23803411	+	1	1	Noncode_3.0
n273273	Mouse noncoding transcript	0.769245	0.624553	0.792676	0.781688	0.670463	0.753615	0.600069	0.459113	0.479673	0.287147	0.455412	0.367902	0.0304361	chr6	115568813	115571700	+	1	1	Noncode_3.0
n270063	Mouse noncoding transcript	1.82801	1.66105	1.7328	1.58458	1.46445	1.55736	1.69829	1.72535	1.40999	1.40002	1.4652	1.47217	0.0307546	chr4	134297470	134299336	-	1	1	Noncode_3.0
n277039	Mouse noncoding transcript	0.911322	0.598311	1.18166	1.03792	1.43534	1.27462	1.11395	1.12884	0.920099	0.955803	0.920458	0.905569	0.0309329	chr3	132501780	132504545	+	1	6	Noncode_3.0
n285660	Mouse noncoding transcript	1.21521	0.459767	0.609184	0.534764	0.507422	0.469941	0.551532	0.475538	0.415458	0.449448	0.485192	0.582178	0.0315151	chr19	36533481	36534994	+	1	1	Noncode_3.0
n268477	Mouse noncoding transcript	0.368617	0.500957	0.763039	0.76325	0.533283	0.70743	0.818597	0.652044	0.29472	0.38131	0.355759	0.383278	0.0315971	chr1	121416669	121422936	-	1	4	Noncode_3.0
n279297	Mouse noncoding transcript	0.924342	0.81735	0.454995	0.311816	0.597203	0.270986	0.247298	0.220215	0.335049	0.484138	0.380189	0.340375	0.0316813	chr5	148239313	148240309	-	1	1	Noncode_3.0
n281336	Mouse noncoding transcript	0.979662	0.393738	0.584642	0.634858	0.488274	0.391171	0.404757	0.457663	0.214388	0.270769	0.237244	0.434632	0.032299	chr13	59876024	59878254	-	1	4	Noncode_3.0
n267242	Mouse noncoding transcript	1.12337	2.82453	3.93317	3.52733	3.07354	3.2906	3.51034	3.32508	2.937	2.77869	2.50131	3.04711	0.0343522	chr6	41148489	41151842	-	1	1	Noncode_3.0
n291975	Mouse noncoding transcript	0.410346	0.450243	1.11199	0.474028	1.06722	0.356337	0.237664	0.492747	0.290094	0.613437	0.219604	0.225364	0.034671	chr2	35835448	35835762	+	1	1	Noncode_3.0
n290556	Mouse noncoding transcript	1.21516	0.414044	0.896154	0.748044	0.702196	0.629007	0.480062	0.640362	0.53304	0.561793	0.565042	0.697062	0.0365929	chr19	37297286	37298942	+	1	10	Noncode_3.0
n273056	Mouse noncoding transcript	2.72343	1.70025	1.9912	1.91151	1.93338	2.12713	2.06709	1.94672	1.8627	1.6253	1.27019	1.13504	0.0367574	chr3	116609312	116610619	+	1	1	Noncode_3.0
n270413	Mouse noncoding transcript	0.433495	0.540929	0.975911	0.532058	0.606055	0.647516	0.735027	0.58258	0.306291	0.233806	0.172544	0.23799	0.037741	chr10	124656355	124658839	-	1	2	Noncode_3.0
n283277	Mouse noncoding transcript	0.718264	0.652384	0.48578	0.542121	0.526364	0.551682	0.656039	0.696692	0.308717	0.215037	0.286636	0.256871	0.0383167	chr5	151371162	151372904	-	1	1	Noncode_3.0
n294018	Mouse noncoding transcript	2.71583	5.35157	6.5524	5.99096	5.36846	5.36685	5.65413	5.3443	4.79641	4.57143	4.35361	5.02872	0.0388814	chr13	55286131	55288008	+	1	2	Noncode_3.0
n279314	Mouse noncoding transcript	3.78971	3.00002	3.73618	2.8421	3.36508	3.07432	2.61837	2.56367	2.53389	2.69055	2.3278	2.41206	0.0406455	chr15	36701337	36701683	+	1	1	Noncode_3.0
n266330	Mouse noncoding transcript	0.761644	0.498603	0.542561	0.450458	0.192073	0.365057	0.308682	0.208836	0.234063	0.225315	0.224159	0.195563	0.0407816	chr7	80688927	80691746	-	1	3	Noncode_3.0
n270329	Mouse noncoding transcript	0.99773	0.921995	1.35893	1.59761	1.40884	1.42741	1.27549	1.45973	1.30786	1.1961	1.39695	1.41355	0.0424437	chr15	78856885	78859042	-	1	1	Noncode_3.0
n264156	Mouse noncoding transcript	1.45902	0.896398	1.1722	0.971968	1.06092	0.884206	0.925618	0.771475	0.691869	0.659701	0.61578	0.813713	0.0435393	chr9	95953978	95958041	+	1	3	Noncode_3.0
n295574	Mouse noncoding transcript	2.09231	1.19678	1.78633	1.24101	1.31946	1.10025	0.921071	0.946886	0.943296	1.29941	1.06791	1.04949	0.043982	chr18	77870229	77870991	-	1	3	Noncode_3.0
n278900	Mouse noncoding transcript	0.834676	0.275868	0.655199	0.54968	0.796218	0.879662	1.06728	0.967378	0.689932	0.879855	0.733373	0.465081	0.0450221	chrX	33905026	33906851	+	1	1	Noncode_3.0
n264457	Mouse noncoding transcript	1.89999	0.849087	1.06604	1.04601	1.10012	1.128	0.924058	0.967702	1.058	0.852061	0.843236	0.91662	0.0452085	chr12	56215173	56216350	+	1	4	Noncode_3.0
n416042		0.70441	0.374785	0.25997	0.335973	0.23972	0	0.123775	0	0.0539514	0	0	0.0205924	0.0460201	chr5	23215834	23218485	-	1	3	Noncode_3.0
n264088	Mouse noncoding transcript	0.679261	0.629723	0.846064	0.673991	0.589364	0.959533	0.723324	0.636384	0.556238	0.832483	0.558588	0.55648	0.047124	chr12	81536194	81536922	+	1	2	Noncode_3.0
n277455	Mouse noncoding transcript	1.05918	1.71413	1.30702	1.36082	1.60427	1.42798	1.68732	1.41876	1.2992	1.13877	1.16073	0.918888	0.0493807	chr5	122069075	122070966	+	1	1	Noncode_3.0
