# Supplementary material for: Developmental Programming of Long Non-Coding RNAs during Postnatal Liver Maturation in Mice
Source: PLoS One. 2014 Dec 11;9(12):e114917. doi: 10.1371/journal.pone.0114917 (PMC4263710; doi:10.1371/journal.pone.0114917)
Supplement: S3 Table — Significantly differentially expressed antisense lncRNAs annotated by Ensembl66 during liver maturation. (XLSX) [file pone.0114917.s005.xlsx]

## Sheet: Readme
Column	Lable	Explanation	Note
A	Gene ID	Gene identification number in Ensembl66 databases
B	Gene symble	Gene symble in Ensembl66 annotation databases
C	D-2.mean	mean log2(FPKM+1) for mouse liver samples at Day -2 (n=3)	log2(FPKM+1) is used to make all values larger than 0
D	D0. mean	mean log2(FPKM+1) for mouse liver samples at Day 0 (n=3)
E	D1. mean	mean log2(FPKM+1) for mouse liver samples at Day 1 (n=3)
F	D3. mean	mean log2(FPKM+1) for mouse liver samples at Day 3 (n=3)
G	D5. mean	mean log2(FPKM+1) for mouse liver samples at Day 5 (n=3)
H	D10. mean	mean log2(FPKM+1) for mouse liver samples at Day 10 (n=3)
I	D15. mean	mean log2(FPKM+1) for mouse liver samples at Day 15 (n=2)
J	D20. mean	mean log2(FPKM+1) for mouse liver samples at Day 20 (n=3)
K	D25. mean	mean log2(FPKM+1) for mouse liver samples at Day 25 (n=3)
L	D30. mean	mean log2(FPKM+1) for mouse liver samples at Day 30 (n=3)
M	D45. mean	mean log2(FPKM+1) for mouse liver samples at Day 45 (n=3)
N	D60. mean	mean log2(FPKM+1) for mouse liver samples at Day 60 (n=3)
O	Aov.Adj.P	Anova adjusted p-values used Benjamini-Hochberg correction	values ≤ 0.05
P	Chr	Chromosome No.
Q	Start	Starting position on the chromosome
R	End	Ending position on the chromosome
S	Strand	Plus or minus strand
T	N_Trans	Number of transcripts
U	N_exons	Number of exons
V	Biotype	Type of lncRNAs

## Sheet: Antisense Ensembl66
GeneID	Gene symble	D-2.Mean	D0.Mean	D1.Mean	D3.Mean	D5.Mean	D10.Mean	D15.Mean	D20.Mean	D25.Mean	D30.Mean	D45.Mean	D60.Mean	Aov.Adj.P	Chr	Start	End	Strand	N_Trans	N_exons	Biotype
ENSMUSG00000085483	Gm14198	4.49706	3.29793	2.39855	2.99159	2.1954	0.489035	0.0163935	0.0203542	0	0.0293797	0.00994224	0	3.56917e-23	chr2	154455738	154458372	-	1	2	antisense
ENSMUSG00000089766	Gm16538	5.4622	4.3281	3.48414	4.12967	3.42028	0.934141	0	0.017554	0.104183	0.0305653	0	0.0544862	3.42946e-20	chr19	5727206	5731627	+	1	2	antisense
ENSMUSG00000048442	2210020M01Rik	4.24871	3.21909	2.73416	3.30392	2.53243	0.857426	0.191771	0.173817	0.128808	0.153493	0.162063	0.0890715	5.83592e-20	chr11	115761280	115767583	+	3	8	antisense
ENSMUSG00000086438	2510003D18Rik	4.03242	2.80069	2.36834	2.5235	2.0999	0.226211	0	0.0256821	0.0227352	0	0.0239494	0	1.00239e-17	chr3	153513337	153515388	-	1	2	antisense
ENSMUSG00000085723	Gm15915	3.22358	2.60887	2.35842	1.99707	1.47608	0.281118	0.0980348	0.0320742	0.0300079	0	0.0105841	0.0618836	1.42007e-17	chr10	93136963	93146067	-	1	6	antisense
ENSMUSG00000085761	4930455G09Rik	2.56581	1.67378	1.30225	1.35195	0.826933	0.364314	0.125946	0.197135	0.129688	0.202044	0.0707022	0.0502935	2.59661e-17	chr4	141573813	141584911	+	1	2	antisense
ENSMUSG00000087352	Gm12999	2.39378	1.89027	1.43716	2.64725	1.80337	0.787409	0.0615168	0.0457175	0.0989307	3.20343e-16	0	0.0254398	5.27359e-17	chr4	132088602	132089516	+	1	2	antisense
ENSMUSG00000078607	1810010H24Rik	3.44771	4.48707	3.28114	2.71614	2.31791	2.06665	2.00236	2.03379	1.94396	1.6757	1.52962	1.7514	9.00571e-15	chr11	106889432	106891757	+	2	6	antisense
ENSMUSG00000086332	4930480G23Rik	0	0	0	0.0165125	0	0.116636	0.21935	0.320532	0.5835	0.816759	0.944195	1.10319	1.18222e-13	chr4	19906592	19912535	-	1	3	antisense
ENSMUSG00000087476	1810058N05Rik	2.64087	1.95993	0.791463	1.24902	1.86497	1.64841	1.24385	0.57824	0.367661	0.221435	0.293958	0.298271	2.12807e-13	chr4	137252894	137262521	-	1	2	antisense
ENSMUSG00000084983	Gm11789	2.51431	3.51155	5.17121	5.04341	4.93071	5.00804	4.89489	4.94416	5.40218	5.52809	5.42596	5.24834	2.44187e-13	chr11	120388169	120393098	-	5	12	antisense
ENSMUSG00000052248	Gm13476	1.77186	1.59757	1.82159	1.47631	1.47816	1.15258	0.710589	0.759494	0.588348	0.699106	0.46594	0.486049	2.62449e-13	chr2	44966658	44969607	+	2	4	antisense
ENSMUSG00000086010	Gm15318	1.01161	1.28955	2.60554	2.29143	2.86028	3.11619	3.67307	3.7914	3.20341	2.93042	2.63841	2.363	2.69502e-13	chr17	31289697	31299997	+	3	9	antisense
ENSMUSG00000085347	2210417K05Rik	1.92158	1.61671	1.24033	0.912849	0.687103	0.229674	0.138428	0	0.0224854	0	0.0736057	0.0336372	3.66677e-13	chr10	61803004	61826115	+	3	7	antisense
ENSMUSG00000084819	Gm11967	0.0804879	0.496541	0.0458889	0.312579	0.382644	0.23963	0.506173	0.972841	1.89505	1.9174	1.83221	1.69352	4.50139e-13	chr11	5815318	5816734	+	1	2	antisense
ENSMUSG00000046840	0610008F07Rik	0.354134	0.195453	0.863436	0.41962	0.751486	0.791705	0.943309	1.63835	2.00161	2.16012	2.69193	2.7602	5.52125e-13	chr2	163319543	163367456	-	3	6	antisense
ENSMUSG00000086324	Gm15564	1.37333	1.01954	0.575603	0.362684	0.374074	0.125151	0.054343	0.024528	0	0.0214518	0.0345951	0.0260508	7.09564e-13	chr16	35966838	35983316	-	3	9	antisense
ENSMUSG00000086298	Gm11716	0.928672	1.50416	1.45387	0.615716	0.889276	0.893367	0.628719	0.106845	0.125338	0.0515783	0.076861	0.0380845	1.22949e-12	chr11	107199364	107206118	+	1	2	antisense
ENSMUSG00000063714	1700011J10Rik	3.1927	2.74137	2.66289	2.4773	2.1786	1.6649	1.49768	1.10343	0.736516	0.977217	0.986579	0.618595	1.52422e-12	chr2	72817481	72826734	+	4	8	antisense
ENSMUSG00000087382	1300015D01Rik	0.0761481	0.0344671	0.0643068	0.0750855	0.0930136	0.189418	0.665234	0.738798	1.01279	0.969864	1.55501	1.55687	3.8234e-12	chr2	172936319	172958705	+	4	12	antisense
ENSMUSG00000091184	Gm17059	0.956036	0.407816	0.537651	0.42427	0.163205	0.0462858	0	0	0	0	0	0	3.97294e-12	chr10	59261947	59263002	-	1	2	antisense
ENSMUSG00000085468	Gm15343	0.139551	0.359413	1.13082	0.392791	0.63994	0.473457	0.503632	0.406081	0.778986	0.982822	1.59945	1.95124	6.52401e-12	chr10	76027510	76033277	-	1	4	antisense
ENSMUSG00000084956	Gm16194	1.98038	2.29362	1.68194	1.79653	1.64777	0.646412	0.367868	0	0	0	0.0500196	0	1.53874e-11	chr17	29251090	29270756	+	4	11	antisense
ENSMUSG00000085327	Gm16104	1.55382	1.29023	0.798817	0.785503	0.473319	0.166699	0.244265	0.0355027	0.0679337	0	0	0.0256019	4.77798e-11	chr10	80872320	80874324	+	1	2	antisense
ENSMUSG00000086054	Gm13824	0.463041	0.66336	1.27037	0.825566	0.787732	0.93896	0.786063	1.14795	1.88461	2.2752	2.90285	2.99873	9.35043e-11	chr5	115418793	115448055	+	3	11	antisense
ENSMUSG00000085132	Gm12265	0.120107	0.100264	0.147439	0.138752	1.26323	2.02827	2.22321	0.906158	1.79464	2.09099	1.84366	1.59828	1.38984e-10	chr11	60054312	60055432	+	1	2	antisense
ENSMUSG00000075514	Gm13375	0.877181	1.02365	1.79024	1.41313	1.4798	1.54336	1.48981	1.02973	0.834014	0.727393	0.6327	0.774948	3.54305e-10	chr2	20890681	20891624	+	1	2	antisense
ENSMUSG00000090038	Gm16573	1.2997	4.24304	3.84067	1.66412	1.82839	2.22786	3.27683	3.72025	3.21106	3.29044	3.33992	3.60577	6.69615e-10	chr14	57226098	57239350	-	3	8	antisense
ENSMUSG00000079045	Gm17566	0.911387	1.80554	3.66642	3.15489	2.19049	2.43193	2.43425	2.01797	1.78449	1.67814	1.74473	2.14558	9.93841e-10	chr1	191994175	192041155	+	1	2	antisense
ENSMUSG00000087179	Gm14230	1.78917	1.71541	1.79268	2.13171	1.7516	1.30603	0.70409	0.366033	0.189815	0.215081	0.175732	0.0903356	1.49032e-09	chr2	156658785	156665628	-	3	8	antisense
ENSMUSG00000093631	RP24-112A20.1.1	4.59529	3.25011	3.5185	3.09204	2.8976	2.37406	1.72421	1.72719	1.27477	1.1159	0.849097	1.0099	1.57026e-09	chr15	72926274	72927114	-	1	1	antisense
ENSMUSG00000085651	Gm11695	0	0.495556	1.46204	0.516634	1.0094	1.15211	2.64514	3.00562	2.77604	1.12348	1.56356	1.10118	1.66582e-09	chr11	115323359	115324768	-	1	3	antisense
ENSMUSG00000085081	A430071A18Rik	0.619211	0.711345	0.341865	1.3466	1.0165	1.03303	0.683252	0.214501	0.0529057	0.139864	0.030711	0.0568382	1.85682e-09	chr11	119682126	119695679	-	1	3	antisense
ENSMUSG00000085208	4632419I22Rik	3.94392	2.91144	3.07367	3.29252	3.54177	3.02482	2.97216	2.66009	2.77759	2.59333	2.39084	2.44178	1.88202e-09	chr11	86014872	86117945	+	2	9	antisense
ENSMUSG00000087638	Gm11773	0.0251547	0.0751492	0	0.0637427	0.0457893	0.0249551	0.0384724	0.0247693	0.619814	0.835769	1.06254	0.721681	2.48063e-09	chr11	120692343	120695558	+	1	2	antisense
ENSMUSG00000086914	Gm16124	0.888961	1.45673	2.58924	1.50667	1.59249	1.49748	1.68622	1.96828	2.04898	2.5483	2.79568	2.6559	3.80995e-09	chr9	53475351	53489370	+	1	2	antisense
ENSMUSG00000085143	Gm11520	1.10783	0.672651	0.429832	0.342364	0.367446	0.19352	0.103328	0.0522067	0.218369	0.322855	0.301544	0.306051	5.06153e-09	chr11	95171743	95185810	+	1	3	antisense
ENSMUSG00000028445	Enho	2.26458	3.93279	4.65526	4.68095	5.06655	5.90857	6.19517	6.04699	5.68848	6.01542	5.26093	4.76511	5.39999e-09	chr4	41585177	41587357	-	2	5	antisense
ENSMUSG00000085826	Gm15638	0.3608	0.407404	2.02205	1.20042	1.73409	1.86809	2.02977	1.37522	1.37483	1.93983	1.53543	1.55528	1.12015e-08	chr16	45945719	45971483	+	3	8	antisense
ENSMUSG00000086103	Gm11832	0.322662	0.961571	1.73568	1.66987	1.32155	2.4697	2.90793	2.22725	1.58559	1.43916	1.09889	1.43709	2.19046e-08	chr4	11538286	11542154	-	1	3	antisense
ENSMUSG00000078247	Airn	1.18209	0.787345	1.1545	0.954506	0.945281	0.783597	0.65849	0.382056	0.468003	0.289797	0.232691	0.225913	2.2475e-08	chr17	12934177	13052988	+	6	15	antisense
ENSMUSG00000085404	Gm12909	0.0373093	0	0	0.0155605	0.0495036	0.370265	0.414692	0.685724	1.02632	1.02608	1.18745	1.32806	5.41762e-08	chr4	61749322	61751558	+	1	3	antisense
ENSMUSG00000086868	Gm15883	0.340044	0.468815	0.730015	0.937544	1.07352	1.35856	1.95976	1.79643	1.64031	1.30165	1.50282	1.58697	8.42751e-08	chr7	27909500	27915693	-	1	4	antisense
ENSMUSG00000052724	Gm9888	0.694882	0.794439	0.781239	0.696527	0.498691	0.350346	0.0908072	0.127821	0.0573715	0.0651457	0.0606924	0.0153165	8.54761e-08	chr9	114689218	114691375	+	1	3	antisense
ENSMUSG00000087213	2810408I11Rik	3.27951	1.76431	2.31419	1.89554	3.09248	1.95724	2.33738	1.50234	2.51895	2.88914	1.88912	1.45273	2.84894e-07	chr1	64726445	64737233	-	2	6	antisense
ENSMUSG00000085505	Gm12868	0.766265	0.0341165	0.0578597	0.0297164	0	0	0	0	0	0	0	0.0242901	3.202e-07	chr4	118806354	118811406	-	1	2	antisense
ENSMUSG00000086453	Gm11457	1.07646	0.370268	0.319084	0.311308	0.43892	0.267628	0.270244	0	0.0898935	0.0609405	0.0273315	0.0570112	3.2216e-07	chr2	164579742	164595166	-	3	11	antisense
ENSMUSG00000085192	Gm12195	0.0828865	0.0825234	1.47827	0.603345	0.559236	0.354533	0.51398	0.230749	0.46085	0.353674	0.244063	0.317678	3.68034e-07	chr11	49947584	49948506	-	1	2	antisense
ENSMUSG00000086587	Gm11837	1.2829	1.33276	1.72278	1.93181	2.34748	2.58162	2.67408	2.29503	2.28931	2.10969	1.66376	1.69407	4.90555e-07	chr4	14857055	14880177	+	3	10	antisense
ENSMUSG00000087613	Gm13855	0.98451	0.108738	0.861913	1.05215	1.50508	1.25505	1.05029	0.692035	0.70987	0.238813	0.431856	0.250714	5.55387e-07	chr6	34129232	34136392	+	1	2	antisense
ENSMUSG00000090708	Gm17196	0	0	0.0441035	0.239531	0.214841	0.550559	0.682603	0.803401	1.09385	0.967884	1.20517	1.20193	6.71758e-07	chr10	41273568	41276358	+	1	3	antisense
ENSMUSG00000087241	Gm11844	0.085169	0.374019	0.942937	1.00215	1.22856	1.47221	1.4871	1.37374	1.57454	0.908569	1.07938	1.11217	2.65723e-06	chr4	14949729	14959134	+	1	5	antisense
ENSMUSG00000086591	6030455H03Rik	0.280522	0.943894	0.756522	0.692566	0.664176	0.535848	0.521484	0.351955	0.25254	0.264923	0.146216	0.217095	4.80547e-06	chr11	69262050	69267178	+	1	2	antisense
ENSMUSG00000086158	Gm5918	1.48704	1.92756	1.78617	2.16897	2.05353	2.43617	2.42658	2.45591	2.32932	2.64256	2.70062	2.78726	6.68898e-06	chr9	72827531	72833183	-	1	2	antisense
ENSMUSG00000085436	Gm11458	1.73681	1.26669	1.16395	1.19244	1.26771	0.924849	0.693706	0.514238	0.717883	0.729699	0.60134	0.65423	7.47398e-06	chr2	164736854	164745453	+	2	4	antisense
ENSMUSG00000087442	Gm14453	0.77392	0.188151	0.0790663	0.40084	0.192546	0.0223216	0	0	0	0.0400892	0	0	9.98299e-06	chr2	172851186	172860081	-	1	2	antisense
ENSMUSG00000086606	Gm13205	0.876311	0.702404	0.88535	0.620557	0.451452	0.254847	0.21629	0.184512	0.419272	0.250864	0.394647	0.283188	1.53047e-05	chr4	148321601	148323023	-	1	2	antisense
ENSMUSG00000087644	Gm14703	0.0728468	0.29767	0.901388	0.515157	0.546349	0.510658	0.536322	0.636557	0.475653	0.304064	0.328247	0.386402	1.57892e-05	chrX	7228232	7234384	-	1	3	antisense
ENSMUSG00000085829	Gm4285	1.03169	1.13916	2.46232	1.51459	1.2275	1.26902	1.50776	1.76095	1.15633	0.954484	1.02016	1.19843	1.80703e-05	chr14	76243186	76244771	-	1	3	antisense
ENSMUSG00000087413	Gm11266	0.236439	0.150723	0.558094	0.363474	0.621614	1.03006	1.12125	0.784608	0.603036	0.365009	0.425796	0.587573	3.94402e-05	chr4	82153920	82193196	+	1	2	antisense
ENSMUSG00000086150	BC024582	0.544395	0.290592	0.261293	0.761278	0.61084	0.804262	0.324695	0.0878904	0.524131	0.212488	0.184762	0.206928	4.43926e-05	chr4	32646655	32658683	-	3	10	antisense
ENSMUSG00000044062	0610009B14Rik	0.144338	0.924587	0.0459478	0	0.0186607	0.0100989	0.0462263	0.0102083	0.029071	0.0187064	0.0106979	0.0586237	7.55917e-05	chr12	81787357	81793453	-	1	2	antisense
ENSMUSG00000084839	Gm14097	0.518699	1.75874	2.69152	2.0266	2.12397	1.25299	1.25379	1.8375	2.0022	1.56015	2.13703	2.91613	7.80978e-05	chr2	132520168	132524259	-	1	2	antisense
ENSMUSG00000078122	F630028O10Rik	1.31331	1.03066	1.07546	0.884742	0.490422	0.249108	0.104395	0.0835074	0.0504034	0.0524973	0.0364908	0.0292391	7.90406e-05	chrX	93435281	93438975	+	2	5	antisense
ENSMUSG00000079467	Gm14966	1.19523	0.771911	0.465452	0.714841	0.676211	0.421453	0.443019	0.311148	0.329883	0.195068	0.205639	0.0990949	8.24411e-05	chr19	6355522	6363759	-	2	5	antisense
ENSMUSG00000087173	Gm11337	0.10251	0.108841	0.433754	0.801624	0.841444	1.45125	0.951936	0.648881	0.824342	0.852463	0.746779	1.3297	0.000110198	chr13	23886637	23896468	-	1	3	antisense
ENSMUSG00000085175	Gm11423	0.794339	1.09954	2.07718	0.922355	1.2916	1.12332	1.11957	1.0756	1.2663	1.30178	1.32508	1.36032	0.000113566	chr11	82593103	82594544	-	2	4	antisense
ENSMUSG00000086043	Gm12473	0.162304	0.122118	0.104111	0.284689	0.312567	0.236859	0.116108	0.25569	0.196725	0.357494	0.938811	0.976867	0.000177321	chr4	43644411	43654405	-	1	2	antisense
ENSMUSG00000085189	Gm11963	0.321218	0.249907	0.498856	0.810252	0.747516	0.759241	0.359244	0.619158	0.958335	0.594715	0.567847	0.544117	0.000181262	chr11	5398843	5405702	+	1	3	antisense
ENSMUSG00000084934	Gm16035	0.0365218	0.0370582	0	0.309989	0.353896	0.288861	0.538272	0.324295	0.463407	0.404285	0.657882	0.764712	0.000182343	chr5	141849133	141856880	-	1	2	antisense
ENSMUSG00000085890	2010012P19Rik	0.625974	0.950679	1.41765	1.70429	1.59154	1.36558	1.27125	1.10719	1.15419	1.23271	1.39649	1.41648	0.000211226	chr11	69495640	69504643	+	3	9	antisense
ENSMUSG00000087387	Gm15420	0.22396	0.163325	0.488058	0.896691	1.04389	0.71518	0.317109	0.150281	0.240188	0.315583	0.309578	0.25997	0.000227641	chr17	27772288	27773807	+	1	2	antisense
ENSMUSG00000074918	5430417L22Rik	2.14889	1.82889	2.3824	1.57478	1.49739	1.45339	1.28388	1.2782	1.1064	1.31162	1.17457	1.15401	0.000252605	chr2	118571494	118574546	+	1	1	antisense
ENSMUSG00000087433	Gm14167	0.290238	0.528704	0.904697	0.228672	0.463886	0.269125	0.25972	0.205041	0.134617	0.178764	0.117485	0.203741	0.000269071	chr2	151366467	151368084	-	1	3	antisense
ENSMUSG00000086881	Gm13594	0.253283	0.294949	1.07154	0.653764	1.02441	1.12909	0.945307	0.795654	0.431414	0.661869	0.554019	0.415917	0.000292377	chr2	65076813	65077732	+	1	2	antisense
ENSMUSG00000085433	Gm16001	0.750893	0.731741	0.593193	0.631698	0.612868	0.38025	0.470944	0.270345	0.319028	0.142123	0.228031	0.21165	0.000315163	chr5	124561118	124562250	-	2	5	antisense
ENSMUSG00000085211	B430219N15Rik	0.0272656	0.444545	0.663033	0.279492	0.131488	0.0624051	0.183885	0.59447	0.183238	0.844017	0.556524	0.187274	0.000382532	chr10	7500066	7501155	+	1	2	antisense
ENSMUSG00000084844	Hoxb3os	0.606169	0.46593	0.792226	0.649612	0.562141	0.620018	0.337217	0.288578	0.29978	0.311559	0.214863	0.195754	0.000384807	chr11	96206795	96216005	-	2	5	antisense
ENSMUSG00000086205	Gm12679	0.174635	0.393011	0.175884	0.602817	0.729022	1.07756	0.709483	0.528472	0.664618	0.317089	0.523866	0.427817	0.000475794	chr4	44983448	44991191	-	1	2	antisense
ENSMUSG00000085255	5330430P22Rik	0.410332	0.386542	0.79433	0.304277	0.374014	0.38268	0.504167	0.399014	0.372485	0.433206	0.610773	0.892037	0.000504142	chr11	105926391	105927619	-	1	2	antisense
ENSMUSG00000093622	RP23-349B16.3.1	0.0805307	0.119061	0.797231	0.708551	0.584535	0.890118	0.862859	0.320603	0.452051	0.598774	0.498385	0.68966	0.000675875	chr17	71184004	71185384	+	1	2	antisense
ENSMUSG00000074373	Gm10680	7.90551e-07	0.219585	2.57562	3.36815	2.27493	0.312246	0.270975	0.617376	2.12854	3.42123	1.40905	0.605107	0.000676887	chr9	46050704	46051612	-	1	2	antisense
ENSMUSG00000090207	4930524O07Rik	0.536995	0.355157	0.576906	0.400431	0.493698	0.699589	0.843432	0.865894	0.765614	0.934475	0.814148	0.771357	0.000726411	chr9	106794502	106797513	+	2	4	antisense
ENSMUSG00000089665	2400009B08Rik	1.93162	2.01008	1.51645	1.61913	1.69672	1.33953	0.890765	1.0093	1.38269	1.28869	1.34372	1.75121	0.00108357	chr8	3671188	3672336	-	1	2	antisense
ENSMUSG00000086772	Gm11705	6.0557	0	0	5.06912	0	0	6.44763	0	0	0	0	0	0.00120488	chr11	106886995	106887221	+	1	2	antisense
ENSMUSG00000093565	RP23-465K21.2.1	2.49936	2.30786	2.48107	1.64825	1.8943	1.83574	1.5464	1.42609	1.2478	1.4334	1.29013	1.10765	0.00143414	chr17	24665193	24665689	+	2	3	antisense
ENSMUSG00000087405	Gm14232	0.844777	0.620444	0.401285	0.54175	0.653755	0.0225768	0.0281407	0.080086	0.0903562	0.189623	0.143769	0.198389	0.00149103	chr2	130985273	130997078	+	1	2	antisense
ENSMUSG00000085873	Gm12750	2.17223	0.629256	0.650089	0.814905	0.377474	0.394705	0.431051	0.234064	0.229611	0.100128	0.230588	0.243838	0.00165053	chr4	109076399	109078760	-	2	6	antisense
ENSMUSG00000086480	Gm15287	0.164738	0.333518	0.376226	0.634496	0.533003	0.634241	0.964597	0.582357	0.361757	0.286779	0.378227	0.45409	0.00199649	chr13	112515725	112525332	+	1	2	antisense
ENSMUSG00000086432	B430119L08Rik	0.328744	0.525445	0.673399	0.691551	0.60983	0.402877	0.797187	0	0	0	0	0	0.0020808	chr12	105134107	105136994	+	1	2	antisense
ENSMUSG00000085455	1810059H22Rik	1.20035	1.16078	1.32074	1.22554	1.29537	1.8985	1.56748	1.19833	1.67663	1.35095	1.53315	1.18546	0.00226996	chr5	149765324	149781698	-	4	12	antisense
ENSMUSG00000086382	Gm13705	0.244802	0.216992	0.209306	0.265084	0.189638	0.246645	0.18643	0.404943	0.592921	0.526524	0.702048	0.73851	0.0026755	chr2	73422907	73427265	+	2	4	antisense
ENSMUSG00000093424	RP24-372P19.1.1	1.4343	0.76328	0.64487	0.324432	0.517423	0.287714	0.268911	0.291845	0.263789	0.400911	0.224574	0.307388	0.00276068	chr3	95115298	95119049	-	1	2	antisense
ENSMUSG00000087249	Gm16062	0.74728	0.57823	0.318976	0.545513	0.418522	0.401052	0.31866	0.476546	0.620125	0.894333	0.718792	0.98721	0.00279892	chr11	59623582	59631993	+	1	2	antisense
ENSMUSG00000087593	Gm16174	0.918592	1.32733	1.50139	1.59747	1.82893	1.96038	1.34805	0.98537	1.10646	1.36172	1.09721	1.02453	0.00322295	chr7	20401902	20403974	+	1	2	antisense
ENSMUSG00000085501	Gm11772	0.815812	1.09146	1.10235	0.832844	0.530952	0.755866	0.660719	0.688971	0.532499	0.61391	0.744348	0.396506	0.0038007	chr11	120096548	120097436	-	1	2	antisense
ENSMUSG00000087367	Gm15491	1.46136	1.44925	1.02076	0.825826	0.405604	0.594155	0.393648	0.24827	0.458368	0.573805	0.501548	0.191556	0.00442235	chr19	45823998	45826800	+	1	2	antisense
ENSMUSG00000087658	Gm15051	0.983033	1.40809	1.7823	1.65361	1.81858	1.78996	1.67196	1.32318	1.12663	1.24614	1.24721	0.694468	0.00519628	chr6	52106901	52112118	+	3	8	antisense
ENSMUSG00000086657	4921530L18Rik	0.649002	0.467853	0.896779	0.827671	0.567063	0.661077	0.66816	0.378918	0.432716	0.318916	0.396577	0.46474	0.00697673	chr2	13991959	13995561	-	1	2	antisense
ENSMUSG00000092395	Gm20463	4.17232	3.28975	3.7098	3.76918	3.5523	3.81221	3.60828	3.7236	4.09571	4.62714	4.22626	4.15113	0.00872843	chr17	34738096	34738521	+	1	2	antisense
ENSMUSG00000092241	Gm20522	0.49251	0.700607	0.982955	0.737341	0.672072	1.01916	0.905105	0.973191	1.04646	0.847831	1.03928	1.2371	0.00973266	chr17	35259683	35263385	-	1	2	antisense
ENSMUSG00000078143	Gm17344	0.950509	0.282217	0.23054	0.653674	0.251601	0.189696	0.258431	0.149192	0.00147863	0.00102445	0.0986778	2.84661e-05	0.0112728	chr8	112383884	112392355	-	2	6	antisense
ENSMUSG00000093514	RP23-85E24.1.1	5.98892	5.86639	5.6548	5.48651	5.031	4.53158	4.20362	4.1968	4.18457	4.61487	3.96225	3.97246	0.0126416	chr17	71203107	71225305	+	1	4	antisense
ENSMUSG00000086255	Gm11534	0.890721	0.382349	0.469428	0.725506	0.494515	0	0	0	0	0	0	0	0.0141964	chr11	95730468	95737694	+	2	4	antisense
ENSMUSG00000092564	BC051226	2.33065	2.02994	1.69157	1.65263	1.57074	1.63712	1.90439	1.58293	1.99699	2.07168	1.88696	1.60246	0.0221393	chr17	34045127	34046262	-	3	6	antisense
ENSMUSG00000086468	2900053O20Rik	0.823929	0.429075	0.435803	0.378741	0.401228	0.403207	0.526247	0.210612	0.599469	0.543675	0.404605	0.548879	0.0462932	chr11	17853973	17859581	+	2	5	antisense
