# Supplementary material for: Developmental Programming of Long Non-Coding RNAs during Postnatal Liver Maturation in Mice
Source: PLoS One. 2014 Dec 11;9(12):e114917. doi: 10.1371/journal.pone.0114917 (PMC4263710; doi:10.1371/journal.pone.0114917)
Supplement: S4 Table — Significantly differentially expressed lincRNAs annotated by Ensembl66 during liver maturation. (XLSX) [file pone.0114917.s006.xlsx]

## Sheet: Readme
Column	Lable	Explanation	Note
A	Gene ID	Gene identification number in Ensembl66 databases
B	Gene symble	Gene symble in Ensembl66 annotation databases
C	D-2.mean	mean log2(FPKM+1) for mouse liver samples at Day -2 (n=3)	log2(FPKM+1) is used to make all values larger than 0
D	D0. mean	mean log2(FPKM+1) for mouse liver samples at Day 0 (n=3)
E	D1. mean	mean log2(FPKM+1) for mouse liver samples at Day 1 (n=3)
F	D3. mean	mean log2(FPKM+1) for mouse liver samples at Day 3 (n=3)
G	D5. mean	mean log2(FPKM+1) for mouse liver samples at Day 5 (n=3)
H	D10. mean	mean log2(FPKM+1) for mouse liver samples at Day 10 (n=3)
I	D15. mean	mean log2(FPKM+1) for mouse liver samples at Day 15 (n=2)
J	D20. mean	mean log2(FPKM+1) for mouse liver samples at Day 20 (n=3)
K	D25. mean	mean log2(FPKM+1) for mouse liver samples at Day 25 (n=3)
L	D30. mean	mean log2(FPKM+1) for mouse liver samples at Day 30 (n=3)
M	D45. mean	mean log2(FPKM+1) for mouse liver samples at Day 45 (n=3)
N	D60. mean	mean log2(FPKM+1) for mouse liver samples at Day 60 (n=3)
O	Aov.Adj.P	Anova adjusted p-values used Benjamini-Hochberg correction	values ≤ 0.05
P	Chr	Chromosome No.
Q	Start	Starting position on the chromosome
R	End	Ending position on the chromosome
S	Strand	Plus or minus strand
T	N_Trans	Number of transcripts
U	N_exons	Number of exons
V	Biotype	Type of lncRNAs

## Sheet: lincRNA Ensembl66
GeneID	Gene symble	D-2.Mean	D0.Mean	D1.Mean	D3.Mean	D5.Mean	D10.Mean	D15.Mean	D20.Mean	D25.Mean	D30.Mean	D45.Mean	D60.Mean	Aov.Adj.P	Chr	Start	End	Strand	N_Trans	N_exons	Biotype
ENSMUSG00000091118	Gm20603	3.241	2.06975	1.33352	1.82986	1.35073	0.283095	0.0871286	0.0978699	0.0904063	0.135763	0.0432954	0.0532041	1.24442e-19	chr9	20832751	20836801	-	1	2	lincRNA
ENSMUSG00000086628	Gm16157	0.0511952	0.569578	2.01082	2.20775	2.30336	2.81901	3.0661	3.04227	3.64812	3.67765	3.18765	3.11689	2.40242e-18	chr7	75411225	75421480	-	2	6	lincRNA
ENSMUSG00000034764	1700006J14Rik	1.89782	0.932489	0.73686	0.765561	0.629148	0.208574	0.0969766	0.123526	0.113939	0.0924169	0.0784452	0.0403496	1.12852e-17	chr10	119801213	119821392	+	4	12	lincRNA
ENSMUSG00000085092	Gm16867	3.66832	2.46781	2.2053	2.07406	1.53963	0.700041	0.539624	0.492551	0.901247	0.86078	0.832863	0.889931	1.97951e-17	chr14	69981561	70162426	-	2	5	lincRNA
ENSMUSG00000084814	9430076G02Rik	4.69307	2.59441	1.65593	2.66244	2.01784	0.291924	0.0244378	0.0351367	0.023002	0.00445261	0	0.00706295	3.14987e-17	chr18	54581949	54612494	+	1	3	lincRNA
ENSMUSG00000085322	Gm14261	0.18933	0.419361	1.02083	0.964776	0.699878	0.330111	0.174037	0.0125221	0	0	0	0	5.3725e-17	chr2	168591643	168593608	+	1	2	lincRNA
ENSMUSG00000087107	AI662270	6.66077	5.07722	4.91647	4.94888	4.43888	2.78568	1.58354	1.65929	1.21532	1.39973	0.726361	0.672323	5.97743e-17	chr11	83037078	83040106	+	3	7	lincRNA
ENSMUSG00000086276	2500002B13Rik	1.34076	1.04576	0.717127	0.725184	0.635661	0.261867	0.157857	0.106193	0.18349	0.226146	0.165376	0.138605	9.8679e-17	chr8	59966851	59987674	+	1	3	lincRNA
ENSMUSG00000085661	1700034P13Rik	1.98058	1.03016	0.871043	1.05573	0.730659	0.433559	0.312561	0.267704	0.275	0.21144	0.26444	0.298657	1.80986e-16	chr1	9737729	9782003	+	2	9	lincRNA
ENSMUSG00000078350	1190007F08Rik	8.70669	7.33515	5.6411	6.65505	6.19965	4.88896	4.24129	3.89483	4.18348	3.9077	3.87285	3.75339	6.08296e-16	chr4	153394697	153400261	-	12	29	lincRNA
ENSMUSG00000087013	2610027K06Rik	1.81064	0.38309	0.194544	0.359829	0.242624	0.155735	0.163828	0.0750919	0.0755305	0.0612551	0.0522574	0.0287513	2.94335e-15	chr11	85605163	85645725	-	3	9	lincRNA
ENSMUSG00000086593	Gm16548	0.523788	0.556818	1.17732	1.50568	1.81925	2.18759	2.13063	2.26213	2.65313	2.96009	2.83576	2.89264	4.4091e-15	chr1	166078722	166082348	-	1	3	lincRNA
ENSMUSG00000085995	Gm2788	0.899735	0.886772	0.653455	0.946134	1.10532	1.36438	2.18133	2.39613	4.30813	4.4884	4.14072	3.94488	1.7042e-14	chr7	56133328	56141978	+	2	5	lincRNA
ENSMUSG00000090401	Snord123	2.14486	2.20252	2.87602	2.57361	2.66084	2.30326	2.09213	1.47778	1.21233	1.00739	0.787657	0.973584	5.76392e-14	chr15	32170324	32174417	-	1	2	lincRNA
ENSMUSG00000063018	2010204K13Rik	3.15449	2.61968	2.86039	2.66266	2.71804	1.67659	1.30735	0.567342	1.07488	0.970299	0.71308	0.81294	7.71333e-14	chrX	6988943	7022269	-	4	10	lincRNA
ENSMUSG00000073155	1810058I24Rik	8.14817	7.63042	6.98958	7.36205	7.73486	8.43172	7.86529	6.98062	6.31573	6.60372	6.00431	5.72583	1.37787e-13	chr6	35202654	35213496	+	3	8	lincRNA
ENSMUSG00000091793	Rian	4.75129	3.19598	2.22693	2.70974	3.0471	2.61974	0.580059	0.213167	0.135159	0.101114	0.0926727	0.121079	2.44323e-13	chr12	110842155	110899919	+	3	28	lincRNA
ENSMUSG00000086802	2700038G22Rik	2.01356	1.27939	0.563678	0.872351	0.86337	0.147126	0.19587	0.100898	0.142782	0.0592058	0.0279218	0.0368097	2.64877e-13	chr5	23356415	23360742	+	1	4	lincRNA
ENSMUSG00000087528	9830144P21Rik	0.878871	0.382438	0.228523	0.432731	0.238642	0.0467592	0	0.00629166	0.00537579	0	0.00343206	0	5.19296e-13	chr2	129031694	129056315	-	2	12	lincRNA
ENSMUSG00000086389	Gm15998	0.0413821	0.186573	0.0316954	0.0926694	0.159756	0.172027	0.374782	0.425699	0.857996	0.787677	0.969718	1.38962	6.69392e-13	chr3	89119361	89122829	+	1	3	lincRNA
ENSMUSG00000086880	C430042M11Rik	1.15484	0.725024	0.396056	0.503033	0.323716	0.129604	0.128777	0.0648533	0.266208	0.30522	0.228214	0.460115	1.05609e-12	chr17	84251015	84253733	-	1	2	lincRNA
ENSMUSG00000085930	2310001H17Rik	0.836309	1.27494	0.916049	1.25942	1.08134	1.94673	2.16167	2.20144	2.94914	2.83779	3.0714	3.31429	1.16744e-12	chr6	129158430	129188000	-	3	8	lincRNA
ENSMUSG00000087380	2210408F21Rik	0.53817	0.461627	1.51637	1.48808	1.67922	2.25072	2.86005	3.05161	3.33043	3.39732	3.15513	3.47694	2.00336e-12	chr6	31170351	31287404	+	14	30	lincRNA
ENSMUSG00000086136	Gm12718	0.0390065	0	0.0764191	0	0	0.0829623	0	0	1.61366e-06	0.173623	0.911866	1.8571	2.21054e-12	chr4	103055105	103164645	+	2	7	lincRNA
ENSMUSG00000074071	Fam169b	0.484696	1.5488	2.07285	2.69741	2.96155	3.24543	3.07667	3.05105	2.67107	2.50309	2.49068	2.36225	3.48947e-12	chr7	75418725	75507975	+	4	18	lincRNA
ENSMUSG00000084866	A930006K02Rik	2.70888	1.57608	1.48962	1.40587	1.24302	0.656454	0.517212	0.322375	0.30694	0.244465	0.232529	0.159154	7.36731e-12	chr16	91465349	91470366	+	1	2	lincRNA
ENSMUSG00000085613	5730420D15Rik	0.00833624	0.214979	0.930165	1.34088	0.703253	0.989687	0.725207	0.2414	0.115698	0.0869207	0.0459959	0.0563114	8.38065e-12	chr10	94880009	94891274	+	1	5	lincRNA
ENSMUSG00000059659	Gm10069	1.68817	0.989792	0.680649	0.941689	0.964772	0.505868	0.536681	0.319757	0.494297	0.487251	0.371604	0.320998	8.41771e-12	chr6	128388775	128425635	+	1	3	lincRNA
ENSMUSG00000086266	Igf2as	1.57098	1.15766	1.9881	1.37414	1.34679	1.40336	0.879733	0.00680016	0.00173233	0.00339693	0	0.00130255	1.15469e-11	chr7	149845598	149856261	+	3	8	lincRNA
ENSMUSG00000084756	Gm13881	0.991963	0.285236	0.145551	0.221143	0.0777554	0.00876593	0	0.00220694	0	0	0	0	2.31703e-11	chr2	103752181	103759117	+	1	2	lincRNA
ENSMUSG00000078700	D030028A08Rik	1.8695	0.708726	0.389739	0.682228	0.527821	0.168242	0.204461	0.111569	0.11209	0.0666229	0.091053	0.121904	6.73331e-11	chr11	96777584	96826374	+	3	16	lincRNA
ENSMUSG00000056738	A730036I17Rik	1.77796	1.11804	0.672553	0.949466	0.768337	0.0952171	0.0219982	0.0184116	0.0164338	0.00248969	0.014307	0.0116837	1.04926e-10	chr2	129044705	129061340	+	3	9	lincRNA
ENSMUSG00000087041	Gm16295	1.35425	0.952453	0.848997	0.953751	0.919642	0.714622	0.495973	0.442582	0.373765	0.372751	0.522132	0.340357	1.69389e-10	chr9	118833991	118834895	+	1	2	lincRNA
ENSMUSG00000087579	1500017E21Rik	0.0910797	0.153321	0.0632525	0.0281082	0.0574786	0.195081	0.180391	0.0945503	0.906875	1.26857	1.82105	1.82777	1.73169e-10	chr19	36688542	36780131	-	8	22	lincRNA
ENSMUSG00000024893	2700046G09Rik	0.50777	0.730336	1.35922	1.30178	1.24226	1.30247	1.23464	0.81229	0.596833	0.804313	0.553895	0.426996	1.96635e-10	chr19	32463706	32465674	+	1	2	lincRNA
ENSMUSG00000085410	2010110K18Rik	1.22046	0.690922	0.435306	0.565453	0.412176	0.185198	0.0296195	0.0346798	0.102867	0.0944229	0.0254262	0.0254469	2.07476e-10	chr18	34911463	34918339	+	2	5	lincRNA
ENSMUSG00000075463	4930594M22Rik	0.192558	0.462751	1.00654	1.04358	1.12013	0.994823	0.719689	0.547118	0.691861	0.851202	0.60407	0.794662	2.67144e-10	chr14	123312252	123336691	+	3	8	lincRNA
ENSMUSG00000021268	Meg3	5.97646	4.56556	3.99264	4.46231	4.00764	4.86166	1.85865	0.459137	0.392405	0.243635	0.280777	0.208951	2.90292e-10	chr12	110779211	110809936	+	10	29	lincRNA
ENSMUSG00000090998	Gm17586	2.20334	3.04224	3.5378	2.95503	2.52744	2.51388	2.47969	2.25085	2.15129	2.08717	2.02656	2.17289	3.12016e-10	chr11	120495082	120496439	+	1	2	lincRNA
ENSMUSG00000084923	Gm15611	1.07694	0.594277	4.55485	5.53544	4.86969	5.02152	4.20119	2.57293	1.43915	1.72997	1.55008	2.50734	4.21345e-10	chr5	8998402	8999669	-	1	2	lincRNA
ENSMUSG00000025644	Gm7628	0.449751	0.57151	1.0252	0.657853	0.756739	1.02409	0.813662	0.645393	0.395687	0.389584	0.33136	0.261433	1.8509e-09	chr9	108996358	109000310	-	1	2	lincRNA
ENSMUSG00000066477	Gm16551	0.607405	3.34268	3.25195	3.38131	3.0394	1.93273	1.39935	0.419717	2.00961	2.7587	1.81123	2.06279	2.03796e-09	chr9	74695790	74707941	+	5	11	lincRNA
ENSMUSG00000074861	1810034E14Rik	1.41942	1.12829	1.33752	1.43685	1.55826	1.63811	1.61363	1.92786	2.21934	2.39577	2.46967	2.5067	2.06022e-09	chr13	64350054	64369453	+	1	3	lincRNA
ENSMUSG00000087273	Gm13203	0.0239748	0.272054	0.338179	0.921372	1.07345	1.19256	1.20616	1.36286	1.74227	1.20819	0.437035	0.651466	2.10416e-09	chr4	148087812	148090690	+	1	2	lincRNA
ENSMUSG00000090962	Dio3os	0.737483	1.37767	0.891968	2.30271	1.5227	2.31084	2.17001	1.32296	0.583476	0.288496	0.247593	0.207805	2.49084e-09	chr12	111513594	111516278	-	1	4	lincRNA
ENSMUSG00000090918	1700007L15Rik	1.69574	1.57912	2.63117	2.08492	2.0569	1.5516	1.55222	1.31067	1.4201	1.42311	1.36893	1.2278	4.10175e-09	chr16	33379941	33380813	-	1	2	lincRNA
ENSMUSG00000085214	0610005C13Rik	5.94246	5.72925	7.29588	6.63681	6.89958	7.42733	7.7134	7.4938	7.10433	6.99956	6.86237	6.85548	4.44995e-09	chr7	52823165	52830697	-	9	21	lincRNA
ENSMUSG00000059027	9630013D21Rik	0.0242392	0.0568764	0.0312921	0.141524	0.136092	0.321695	0.930886	1.62527	1.59221	1.78718	1.41765	1.20885	7.4031e-09	chr4	109324134	109330458	-	4	10	lincRNA
ENSMUSG00000090430	Snhg4	1.95943	1.41445	1.84186	1.10034	0.885519	0.501414	0.676289	0.583482	0.250053	0.344204	0.393043	0.402181	7.90628e-09	chr18	35713064	35717970	+	1	4	lincRNA
ENSMUSG00000086448	9330162012Rik	0.060019	0.110145	0.457516	0.476353	0.602632	0.826731	1.05553	0.817733	0.762787	0.660689	0.777115	0.907494	8.85666e-09	chr13	25029270	25033286	+	1	2	lincRNA
ENSMUSG00000087060	2810442I21Rik	1.33342	0.563004	0.723185	0.87934	0.664477	0.419586	0.327368	0.102958	0.114672	0.111862	0	0.00425738	1.21958e-08	chr11	16835157	16851285	-	7	18	lincRNA
ENSMUSG00000086988	1700086O06Rik	1.80252	1.41594	1.36683	1.09777	1.08318	0.598755	0.768534	0.580368	0.541793	0.527375	0.424315	0.33946	1.22188e-08	chr18	38398059	38410219	-	2	5	lincRNA
ENSMUSG00000086290	Snhg12	3.06846	3.32959	3.5827	3.05002	2.11099	2.74759	2.82094	2.94558	1.36117	1.46315	1.4691	1.72439	1.40355e-08	chr4	131864593	131866939	+	6	13	lincRNA
ENSMUSG00000086635	4932415G12Rik	1.01257	0.973667	1.21767	1.03302	0.930765	0.544605	0.601087	0.484626	0.347735	0.298842	0.311357	0.366393	1.43959e-08	chr10	94136238	94151358	-	1	3	lincRNA
ENSMUSG00000074398	Gm15441	0.844088	1.14942	1.6121	0.70024	0.698225	0.405393	0.248413	0.134016	0.15936	0.0557966	0.082972	0.131763	2.46213e-08	chr3	96359688	96370724	-	2	7	lincRNA
ENSMUSG00000085291	Gm16628	0.0522844	0.0851557	0.32782	0.574447	0.713368	0.848866	0.949551	0.81113	0.883903	0.610495	0.730055	0.61942	2.54766e-08	chr6	88666418	88674495	-	2	5	lincRNA
ENSMUSG00000086013	Gm15706	1.40273	1.24151	1.7653	1.16653	1.23819	0.885802	1.05916	0.516044	0.68536	0.608975	0.669823	0.668456	2.64849e-08	chr6	145199049	145200369	+	1	2	lincRNA
ENSMUSG00000087132	A930001C03Rik	0.281051	0.218958	0.646819	1.05529	1.17555	1.34917	1.2988	1.15731	1.00675	1.13156	0.912386	1.00782	3.16717e-08	chr19	4439003	4448332	+	4	11	lincRNA
ENSMUSG00000087497	2810001G20Rik	1.99548	1.63042	2.37801	1.71459	1.58115	1.45129	1.53413	0.972653	1.01238	0.847846	0.838556	0.902205	3.52283e-08	chr11	63892986	63896761	+	2	4	lincRNA
ENSMUSG00000073236	2500004C02Rik	2.12076	0.968364	1.49654	1.60109	1.46093	1.04606	1.19662	0.807211	0.583791	0.48396	0.555604	0.82571	3.58747e-08	chr2	153166893	153171809	-	3	6	lincRNA
ENSMUSG00000086494	2210417A02Rik	0.0651904	0.191736	0.441241	0.982822	1.12389	0.908591	0.557359	0.777533	1.11053	0.877588	1.13472	1.26517	3.84605e-08	chr5	149553416	149554715	+	1	2	lincRNA
ENSMUSG00000090647	2310010G23Rik	0.725432	0.709747	0.982937	0.509739	0.535821	0.253143	0.24729	0.167499	0.133588	0.203814	0.181184	0.116835	4.87239e-08	chrX	34354766	34357180	-	1	2	lincRNA
ENSMUSG00000045709	1700023L04Rik	0.443108	0.75832	0.485325	0.290769	0.305533	0.158402	0.171203	0.0492497	0.0502852	0.0712855	0.0113432	0.00802011	5.03523e-08	chr6	29935329	29943776	+	2	4	lincRNA
ENSMUSG00000086841	2410006H16Rik	4.53824	4.89478	5.56252	5.35968	4.1478	4.46721	4.04289	4.21931	2.7812	3.32632	2.8767	2.92321	6.64005e-08	chr11	62416379	62418309	+	1	5	lincRNA
ENSMUSG00000087177	E130307A14Rik	1.56665	1.40415	1.71839	1.7608	1.5904	1.22547	1.28291	0.832683	0.545509	0.504041	0.559339	0.748668	9.03714e-08	chr10	39341218	39451813	-	13	34	lincRNA
ENSMUSG00000086299	4732463B04Rik	0.211143	0.109109	1.01047	0.442792	0.440387	0.747173	0.471815	0.189833	0.183359	0.0674952	0.0995433	0.117809	1.0163e-07	chr12	85380419	85394757	-	1	3	lincRNA
ENSMUSG00000087362	Gm13710	1.40337	1.04448	1.45952	1.15798	1.40123	1.27903	1.09681	0.707088	0.534728	0.463414	0.32657	0.509512	1.51984e-07	chr2	84340917	84371479	-	2	5	lincRNA
ENSMUSG00000087118	Gm16793	0.784051	0.436335	0.596951	1.04149	0.768431	0.181735	0.207832	0.281001	0.192439	0.36666	0.324173	0.326484	1.62111e-07	chr8	36645626	36652026	-	1	3	lincRNA
ENSMUSG00000087590	2410004N09Rik	2.83923	3.24698	4.30569	3.53939	2.55326	3.03723	3.08164	3.04544	2.08542	2.49145	2.30161	2.07427	2.23441e-07	chr18	33954575	33955640	+	1	3	lincRNA
ENSMUSG00000086325	Gm16938	0.941994	0.429668	0.474958	0.684	0.569907	0.41795	0.346487	0.202505	0.403931	0.280104	0.278135	0.247841	3.13237e-07	chr7	105325704	105334107	+	2	7	lincRNA
ENSMUSG00000086968	4933431E20Rik	2.18323	1.79083	1.67926	1.77547	1.65207	1.23469	1.38357	0.908502	1.38807	0.989592	0.866196	1.04199	3.48948e-07	chr3	107691768	107699131	-	12	30	lincRNA
ENSMUSG00000090992	Gm17588	2.14745	1.49989	1.61403	1.26628	1.29625	1.1399	0.718045	0.64818	0.431875	0.340741	0.334125	0.270569	3.51853e-07	chr14	56483148	56493572	-	1	2	lincRNA
ENSMUSG00000074813	Gm14005	1.53022	1.71333	1.68524	1.64423	1.69852	1.39052	0.907291	0.974088	1.12361	0.870798	0.700938	0.591226	4.02283e-07	chr2	128021729	128255085	-	7	17	lincRNA
ENSMUSG00000087161	Gm16845	0.684115	1.1981	1.35295	0.73883	0.489538	0.481088	0.390486	0.443346	0.425473	0.3863	0.363873	0.360298	4.95598e-07	chr9	21875476	21890566	+	1	3	lincRNA
ENSMUSG00000087313	Dleu2	1.20653	0.598297	0.443078	0.577235	0.473673	0.555498	0.517834	0.651424	0.869075	1.08234	0.931798	1.06588	5.79138e-07	chr14	62238318	62301162	-	3	11	lincRNA
ENSMUSG00000074649	BC029722	2.37648	2.3989	2.75664	2.61525	2.91135	2.8845	2.95883	2.91014	2.93148	3.05788	3.11236	3.01701	6.61826e-07	chr2	155643466	155645162	-	1	2	lincRNA
ENSMUSG00000089712	Gm15889	1.47229	3.17935	1.86604	1.50645	0.951198	0.985392	1.29217	0.758677	0.290678	0.148622	0.316763	0.277915	1.25701e-06	chr8	96901821	96903522	+	1	2	lincRNA
ENSMUSG00000085438	1700020I14Rik	4.28915	2.99016	3.06698	2.97008	2.82534	2.46128	2.39209	2.13545	2.13861	2.13074	1.71838	1.96402	1.45625e-06	chr2	119420033	119433238	+	2	6	lincRNA
ENSMUSG00000086252	C030044B11Rik	0.782686	0.90416	1.48459	1.02145	1.21628	1.26092	1.35404	1.20253	0.928037	1.22273	1.10243	1.31872	1.50635e-06	chr13	49063656	49067400	+	1	3	lincRNA
ENSMUSG00000087138	Gm15545	1.51369	2.0092	2.32256	1.54722	1.38985	1.60086	1.41333	1.53189	1.47787	1.29946	1.36394	1.28763	1.62127e-06	chr7	52242270	52249967	+	4	9	lincRNA
ENSMUSG00000087259	2610035D17Rik	0.984027	1.31875	1.05047	0.836053	0.616905	0.652302	0.498688	0.466055	0.320522	0.565388	0.514224	0.646148	1.66427e-06	chr11	112905209	113063152	-	4	8	lincRNA
ENSMUSG00000086771	1700080G11Rik	0	0	0.0273847	0.0270343	0.02781	0.223772	0.65394	0.722743	0.923476	0.654222	0.825003	0.746676	1.73237e-06	chr4	127208866	127210129	+	1	2	lincRNA
ENSMUSG00000090823	2700012I20Rik	0.950472	0.55996	0.400045	0.487564	0.446557	0.20208	0.239836	0.352778	0.275086	0.181336	0.207096	0.19206	1.81787e-06	chr9	56923023	56923820	-	1	2	lincRNA
ENSMUSG00000084807	Gm13073	0.115977	0.594409	0.344015	1.21109	0.385007	0.282269	0.076474	0	0.0938017	0	0.051389	0.124626	2.00933e-06	chr4	149154133	149154823	-	1	2	lincRNA
ENSMUSG00000074912	Gm14207	0.834257	0.957421	0.947059	0.733803	0.570821	0.639028	0.303191	0.416599	0.495843	0.58359	0.475581	0.337051	2.2417e-06	chr2	119146923	119151930	-	3	7	lincRNA
ENSMUSG00000072893	4933439C10Rik	0.80437	0.927705	1.74507	1.25324	1.16585	1.37116	1.18148	0.862129	0.632853	0.498945	0.494001	0.315671	2.61395e-06	chr11	59319164	59327149	+	6	14	lincRNA
ENSMUSG00000086071	Gm12354	0.154933	0.527072	0.668309	1.0088	1.26998	1.3222	1.3718	1.31103	1.60745	1.37646	1.45391	1.44544	3.34528e-06	chr4	19643879	19647346	-	2	4	lincRNA
ENSMUSG00000087365	C430049B03Rik	0.984561	0.668923	0.607714	0.518858	0.703121	0.367991	0.260359	0.111434	0.188797	0.052116	0.04974	0.087795	3.41497e-06	chrX	50408223	50410367	-	4	10	lincRNA
ENSMUSG00000090986	Gm17275	2.86147	1.76259	1.30758	1.5036	0.763141	0.90832	0.781461	0.463041	0.540149	0.289679	0.396774	0.429531	3.57789e-06	chr1	182732699	182739614	+	1	2	lincRNA
ENSMUSG00000085233	B230208H11Rik	0.527906	0.679483	0.886046	0.45607	0.498859	0.24267	0.326803	0.148574	0.235017	0.172727	0.156233	0.145273	4.09042e-06	chr10	12636446	12642898	-	2	6	lincRNA
ENSMUSG00000073519	Gm10524	0.980107	1.12294	1.38203	1.00933	1.11469	0.908863	0.855798	0.656169	0.440247	0.371611	0.399992	0.509947	4.16544e-06	chr18	82862341	82875566	+	1	2	lincRNA
ENSMUSG00000034587	8430429K09Rik	1.18433	0.552125	0.97187	0.723457	0.700395	0.616839	0.609432	0.466745	0.422883	0.359524	0.238229	0.257799	4.84476e-06	chr11	3352368	3379834	+	5	13	lincRNA
ENSMUSG00000087187	Gm13431	1.32373	1.3957	0.953312	1.20681	1.03385	0.933269	0.459152	0.373206	0.236056	0.29632	0.244204	0.209226	5.10648e-06	chr2	36072297	36078454	+	3	8	lincRNA
ENSMUSG00000085315	A430018G15Rik	1.16991	1.31698	1.52087	1.86403	2.1238	2.17737	2.21594	2.03888	1.68991	1.87702	1.93122	1.74584	5.35682e-06	chr2	52280532	52290405	+	2	4	lincRNA
ENSMUSG00000087679	C330006A16Rik	4.76718	4.68578	4.58687	4.92648	5.04239	4.86117	4.95388	4.88328	5.20815	5.49462	5.60724	5.48942	9.1958e-06	chr2	25992334	25996041	-	2	3	lincRNA
ENSMUSG00000086390	1810019D21Rik	0.850095	0.680852	2.3702	1.39715	1.58427	2.31089	2.40946	1.35473	1.3646	0.857194	1.16273	1.4911	9.76806e-06	chr8	108659300	108662425	+	3	9	lincRNA
ENSMUSG00000085825	A930038B10Rik	0.172897	0.24154	0.247752	0.623445	0.570724	0.868783	0.600246	0.618998	0.603319	0.473635	0.464361	0.397056	9.94919e-06	chr14	35572588	35583739	+	2	7	lincRNA
ENSMUSG00000085137	Gm16740	1.01069	1.37586	1.48104	1.41454	1.62769	1.60198	1.07504	0.972399	1.18247	1.17332	0.963103	1.09231	1.03659e-05	chr3	95021379	95030580	+	1	4	lincRNA
ENSMUSG00000033209	Ttc28	1.01995	0.896609	1.10025	1.16874	1.20921	1.14459	0.913988	0.657158	0.403288	0.31207	0.304842	0.450375	2.50031e-05	chr5	111308822	111718800	+	6	35	lincRNA
ENSMUSG00000090952	Gm17251	1.66549	1.57853	1.94119	1.39242	1.16663	1.15705	1.14716	0.600866	1.031	0.884555	0.678007	1.57441	2.50139e-05	chr17	33896937	33898815	+	1	2	lincRNA
ENSMUSG00000087174	5530601H04Rik	2.35362	1.4995	1.64143	1.77525	1.57267	1.15956	1.46998	1.09071	1.23846	1.28766	1.19819	1.32596	2.94181e-05	chrX	102232536	102274948	-	16	45	lincRNA
ENSMUSG00000084972	9030407P20Rik	0.625956	0.548442	0.880806	0.62915	0.774069	0.515105	0.644327	0.473227	0.390778	0.451345	0.354437	0.468135	3.07579e-05	chr7	127816953	127821074	-	2	5	lincRNA
ENSMUSG00000032424	Snhg5	2.26185	1.91947	1.91892	1.64657	1.29524	1.11857	1.03391	0.637501	0.58141	0.559741	0.458567	0.434931	3.52329e-05	chr9	88415894	88417721	-	1	5	lincRNA
ENSMUSG00000075025	Gm10804	0.314482	0.165978	1.3027	1.25695	0.793447	0.250259	0.373677	0.546169	0.404812	0.158037	0.549945	0.761201	3.6272e-05	chr2	93292976	93310028	+	4	10	lincRNA
ENSMUSG00000073393	B230354K17Rik	1.44318	0.398616	0.696719	0.663686	0.598181	0.536157	0.478805	0.386595	0.405731	0.374049	0.265428	0.383854	3.88294e-05	chr17	45570801	45579493	+	1	3	lincRNA
ENSMUSG00000085156	Gm11974	2.2121	1.95672	1.79748	1.54669	1.2951	0.947005	0.777605	0.738069	0.97277	1.11062	0.753917	0.739855	3.97628e-05	chr11	6425594	6428763	-	4	10	lincRNA
ENSMUSG00000087023	1110020A21Rik	1.21116	0.614673	0.52663	0.62637	0.503584	0.491813	0.431043	0.306365	0.644776	0.512083	0.479802	0.650374	3.99514e-05	chr17	85354307	85357050	-	1	2	lincRNA
ENSMUSG00000086141	9030622O22Rik	0.489048	0.626869	0.861099	1.06257	0.992707	1.68194	1.73999	1.52752	1.50244	1.3086	1.58087	1.37893	4.57078e-05	chr2	147770476	147865939	-	3	14	lincRNA
ENSMUSG00000084957	Bbip1	2.97571	1.7307	1.96752	1.82954	1.91358	1.369	1.34497	1.26494	1.49212	1.45235	1.20444	1.35361	5.73085e-05	chr19	54003757	54019117	-	3	7	lincRNA
ENSMUSG00000085650	2310010J17Rik	1.7662	1.6337	1.8504	1.77309	1.77878	1.80409	1.74547	1.75456	1.58842	2.55088	2.25152	2.5651	5.99489e-05	chr7	97273368	97277984	-	1	4	lincRNA
ENSMUSG00000086651	1300002E11Rik	2.53067	1.46361	2.3525	1.72768	1.55002	1.23339	1.30623	1.23905	1.26091	1.28805	1.42483	1.48906	6.91738e-05	chr16	21794420	21809110	+	3	11	lincRNA
ENSMUSG00000087471	Gm16836	0.836663	0.99136	1.74047	1.14146	1.40158	1.35541	1.39541	1.12335	0.907075	0.931721	0.733036	0.89211	7.53839e-05	chr14	51490039	51498678	+	2	6	lincRNA
ENSMUSG00000087165	2010001A14Rik	0.71118	1.19413	1.89458	1.43843	1.5675	1.7162	1.87012	2.1095	1.88321	1.81877	1.84333	1.99687	7.96162e-05	chr11	57609001	57614919	-	3	8	lincRNA
ENSMUSG00000086629	2810403D21Rik	0.817509	0.856454	1.52755	0.901983	0.669715	0.586759	0.715574	0.383586	0.462505	0.345502	0.356649	0.383254	9.20526e-05	chrX	106029817	106170245	+	8	23	lincRNA
ENSMUSG00000090867	Snhg1	1.69558	1.10326	0.937107	0.853686	0.556563	0.499872	0.470912	0.296068	0.279255	0.188427	0.0996817	0.193819	9.98498e-05	chr19	8797986	8800932	+	2	6	lincRNA
ENSMUSG00000086212	Gm13845	0.7395	0.336172	1.03899	0.565461	0.61195	0.697536	0.799998	0.59539	0.443876	0.310171	0.287346	0.426369	0.000102577	chr6	31316885	31348773	-	3	7	lincRNA
ENSMUSG00000091158	Mirg	1.68875	0.695577	0.306972	0.418616	0.418139	0.390137	0.0180412	0.0298507	0.0261834	0.0127355	0	0	0.000110063	chr12	110973191	110987665	+	2	10	lincRNA
ENSMUSG00000086003	B230206L02Rik	0.374625	0.547997	1.04081	0.873929	1.13708	1.04944	1.27371	0.52709	0.55629	0.440824	0.525005	0.343788	0.000123583	chr11	93994799	94017090	+	3	9	lincRNA
ENSMUSG00000086130	Gm16211	0.851086	0.796557	1.1381	0.960686	1.04554	0.904821	0.815496	0.699494	0.658621	0.608328	0.427919	0.482533	0.000145323	chr4	147042627	147044963	-	1	2	lincRNA
ENSMUSG00000006638	Abhd1	0.719285	1.05831	1.74363	1.20204	1.07547	1.24428	1.17127	1.05106	1.36406	1.11611	0.977635	0.871785	0.000195824	chr5	31252439	31257464	+	4	17	lincRNA
ENSMUSG00000091015	Gm17284	0.920481	0.866989	0.322595	0.435326	0.36463	0.194911	0.276603	0.167433	0.171522	0.315101	0.175345	0.145222	0.000197638	chr12	84961160	84962124	+	1	2	lincRNA
ENSMUSG00000084796	A430104N18Rik	2.23929	1.40243	1.51612	1.16794	0.689751	0.424915	0.118183	0.0827112	0.0778368	0.0736927	0.0820204	0.113929	0.000203186	chr11	87569079	87570772	+	1	2	lincRNA
ENSMUSG00000085492	Trmt61b	1.70156	1.44968	1.38544	1.47195	1.47218	1.59597	1.58928	1.41202	1.26847	1.32054	1.12715	0.877685	0.000214674	chr17	71906367	71948095	-	3	11	lincRNA
ENSMUSG00000086765	Gm11827	0.159143	0.738227	0.254171	0.27144	0.246728	0.198641	0.143205	0.16723	0.187375	0.142025	0.185431	0.259602	0.00049519	chr4	11049952	11054145	+	2	4	lincRNA
ENSMUSG00000084886	4732487G21Rik	0.760079	0.604918	1.11345	0.810623	0.850345	0.717581	0.654574	0.501528	0.552073	0.634225	0.62527	0.524607	0.00059453	chr12	87631711	87646956	-	1	4	lincRNA
ENSMUSG00000090611	C330013E15Rik	0.469322	0.365185	0.694688	0.520428	0.496915	0.806442	0.810412	0.923587	0.828921	0.780755	0.841971	0.924902	0.000694019	chr15	100444571	100445541	-	1	2	lincRNA
ENSMUSG00000086024	Gm16639	0.428584	0.60956	0.285698	0.734534	0.83807	1.03372	0.974773	0.921415	0.56874	0.573256	0.678486	0.737582	0.000699143	chr15	54784503	54796197	+	1	3	lincRNA
ENSMUSG00000090554	Gm17565	2.13109	3.17028	2.63698	2.32064	2.69443	2.55833	2.99375	3.44796	2.82344	3.08474	2.96354	2.94523	0.000908788	chr4	145686275	145688945	+	1	2	lincRNA
ENSMUSG00000085227	6330418K02Rik	1.23031	0.866872	1.16204	1.27905	1.32086	0.648934	1.12394	0.775103	0.895715	0.929379	0.573619	0.692262	0.0009357	chr5	138705271	138707889	+	5	11	lincRNA
ENSMUSG00000091520	Gm17419	1.11586	0.578384	1.34722	0.601866	0.826482	1.03562	0.59947	0.373305	0.32631	0.253276	0.252328	0.292056	0.00139997	chr13	29034917	29043540	+	1	2	lincRNA
ENSMUSG00000091021	Gm17300	0.999459	0.429708	0.440718	0.410646	0.354623	0.253137	0.223099	0.0724174	0.0944443	0.0483243	0.0849888	0.0701236	0.00164644	chr4	131907687	131909297	+	1	2	lincRNA
ENSMUSG00000044730	9930104L06Rik	1.29832	0.729907	0.658098	1.09769	0.702518	0.629525	0.84385	0.433019	0.664766	0.346035	0.581091	0.580112	0.00203692	chr4	124614292	124621900	+	7	19	lincRNA
ENSMUSG00000090311	Gm17327	0.2092	0.790866	0.180084	0.178252	0.123237	0.0963376	0.0747855	0.129136	0.124789	0.280978	0.183064	0.17347	0.00213482	chr7	35009774	35015255	+	1	2	lincRNA
ENSMUSG00000085062	4933404O12Rik	1.28968	0.778094	0.876318	1.04286	0.868091	1.0448	1.10737	1.12111	0.992253	0.782949	0.854628	0.783182	0.00229584	chr5	137395016	137412982	+	2	6	lincRNA
ENSMUSG00000074284	Gm10658	1.37411	1.11185	1.97393	1.63884	1.48561	1.50468	1.80644	1.64835	1.72308	1.57227	1.69573	1.90679	0.00238993	chr9	56904437	56919773	-	2	5	lincRNA
ENSMUSG00000000031	H19	11.917	11.6596	12.1422	11.9243	11.9773	12.228	12.0772	9.33934	4.94699	2.81066	1.07144	1.24622	0.00248189	chr7	149761434	149764048	-	5	15	lincRNA
ENSMUSG00000056579	Tug1	3.29613	2.46403	3.32069	2.60152	2.78897	2.78211	2.52749	2.30246	1.93768	1.92016	1.75243	1.74253	0.00264969	chr11	3539797	3548815	-	3	7	lincRNA
ENSMUSG00000091299	Snhg7	1.1906	0.867487	0.971904	0.799159	0.53321	0.661951	0.704468	0.365133	0.308614	0.291525	0.275545	0.175722	0.00296481	chr2	26492697	26495764	-	2	7	lincRNA
ENSMUSG00000085494	3110045C21Rik	0.947255	0.801839	0.628218	0.698785	0.955353	0.773124	0.593655	0.437959	1.24244	1.0676	1.03925	0.976738	0.00357396	chr1	171899540	171902526	+	1	3	lincRNA
ENSMUSG00000087511	A330009N23Rik	0.441535	0.484427	0.679396	0.696549	0.894749	0.784821	0.72405	0.674974	0.58763	0.517231	0.336328	0.50467	0.00726945	chr15	101051627	101054552	-	1	3	lincRNA
ENSMUSG00000085622	3110056K07Rik	1.03361	0.640105	0.768527	0.735646	0.578276	0.69452	0.755326	0.487649	0.511658	0.412919	0.514948	0.391764	0.00984481	chr12	72092602	72116819	-	2	6	lincRNA
ENSMUSG00000085385	9430008C03Rik	1.93874	1.71559	1.46038	1.63429	1.47604	1.62864	1.34324	1.05447	1.38062	0.987893	0.765162	0.807338	0.0110035	chr2	158181043	158187316	-	8	25	lincRNA
ENSMUSG00000086481	Gm11707	0.470804	0.612959	0.841601	1.00743	0.950213	1.02826	0.704641	0.619922	0.797833	0.592881	0.378016	0.26931	0.0120306	chr11	106833372	106834404	-	1	2	lincRNA
ENSMUSG00000051319	1500011K16Rik	2.78726	1.96351	2.60102	2.38021	2.5123	2.79074	2.81361	2.91318	3.28955	3.29605	2.81634	2.68528	0.0122257	chr2	127617124	127618224	-	1	2	lincRNA
ENSMUSG00000074151	Nlrc5	0.176765	0.732612	0.478628	1.03752	1.0286	1.04698	0.858396	1.39864	1.26123	1.08358	0.905991	0.777206	0.0142682	chr8	96996663	97051172	+	4	56	lincRNA
ENSMUSG00000086437	Gm13021	1.05702	0.429057	0.656098	0.986476	1.28301	0.790843	0.841059	0.897672	1.08675	0.668553	0.140087	0.680972	0.0147817	chr4	139980559	139987846	+	1	3	lincRNA
ENSMUSG00000078859	Gm17491	1.10285	1.13928	1.58128	1.05126	1.09716	1.14367	1.24951	1.19436	1.10147	0.964948	1.08778	1.07448	0.0150851	chr8	23590763	23593802	+	1	2	lincRNA
ENSMUSG00000091592	Gm17460	1.42559	0.576831	0.912467	0.807498	0.699558	0.687665	0.555616	0.584691	0.602552	0.453908	0.598699	0.758588	0.0209953	chr7	46843888	46847049	-	1	2	lincRNA
ENSMUSG00000086247	Gm15787	1.02442	1.01012	0.849612	0.645675	0.561636	0.533542	0.600381	0.614487	0.248863	0.434577	0.260731	0.490216	0.0237324	chr5	110583419	110605523	-	8	16	lincRNA
ENSMUSG00000087687	2900053A13Rik	4.34211	3.60827	3.21265	3.74489	3.39002	3.24403	3.17893	3.21952	3.49829	3.87561	3.58018	3.44789	0.0290606	chr8	3621575	3624227	+	1	4	lincRNA
ENSMUSG00000085882	2610507I01Rik	1.06196	0.920977	1.13771	1.24597	1.1542	1.18896	0.983673	0.656139	0.688373	0.590648	0.65402	0.922536	0.0352412	chr11	59013338	59015887	-	1	2	lincRNA
ENSMUSG00000085879	C430014B12Rik	0.377545	0.51801	0.412602	0.53148	0.560697	0.508877	0.658081	0.418721	0.852382	0.563442	0.643191	0.70729	0.0369883	chr1	82688503	82721692	-	1	4	lincRNA
ENSMUSG00000073478	D730003I15Rik	1.20202	1.20135	1.75394	1.21006	1.18167	1.03036	1.11268	1.18875	1.50721	1.56652	1.23518	1.3588	0.0381766	chr1	193048353	193049565	+	1	2	lincRNA
ENSMUSG00000085395	Gm13056	0.141892	0.262772	0.454605	0.43562	0.672956	0.493729	0.476286	0.363925	0.450649	0.667066	0.310613	0.318218	0.0437246	chr4	140834354	140835709	+	1	2	lincRNA
ENSMUSG00000089726	Mir17hg	0.750322	0.321197	0.389923	0.408893	0.261128	0.334838	0.305049	0.176784	0.16131	0.106789	0.100063	0.0748538	0.0438895	chr14	115442101	115445949	+	2	4	lincRNA
