# Supplementary material for: Developmental Programming of Long Non-Coding RNAs during Postnatal Liver Maturation in Mice
Source: PLoS One. 2014 Dec 11;9(12):e114917. doi: 10.1371/journal.pone.0114917 (PMC4263710; doi:10.1371/journal.pone.0114917)
Supplement: S5 Table — Pairs of lncRNAs and their neighborhood protein coding genes with same ontogenic expression patterns during liver maturation. (XLSX) [file pone.0114917.s007.xlsx]

## Sheet: Readme
Column	Label	Explanation
A	NC.GeneID	Ensembl Gene ID or Noncode ID for the noncoding member
B	PC.GeneID	Ensembl Gene ID for the protein coding member
C	PC symble	Symbol for protein coding genes
D	PC/NC Pattern	Cluster identified developmental expression pattern for the pair of PC/NC gene	Adult: adult enriched; Adolescent: adolescent enriched; Neonatal: neonatal enriched
E	Anova.Adj.P for NC	Anova adjusted p-values using Benjamini-Hochberg correction for the NC gene differential expression across the ages
F	PC/NC Distance	Distance between the PC/NC gene pair on the chromosome
G,V	D-2	Mean Log2(FPKM+1) for Day -2 samples
H,W	D0	Mean Log2(FPKM+1) for Day 0 samples
I,X	D1	Mean Log2(FPKM+1) for Day 1 samples
J,Y	D3	Mean Log2(FPKM+1) for Day 3 samples
K,Z	D5	Mean Log2(FPKM+1) for Day 5 samples
L,AA	D10	Mean Log2(FPKM+1) for Day 10 samples
M,AB	D15	Mean Log2(FPKM+1) for Day 15 samples
N,AC	D20	Mean Log2(FPKM+1) for Day 20 samples
O,AD	D25	Mean Log2(FPKM+1) for Day 25 samples
P,AE	D30	Mean Log2(FPKM+1) for Day 30 samples
Q,AF	D45	Mean Log2(FPKM+1) for Day 45 samples
R,AG	D60	Mean Log2(FPKM+1) for Day 60 samples
S,AH	Chr	Chromosome No.
T,AI	Start	starting position on the chromosome
U,AJ	End	ending position on the chromosome

## Sheet: lncRNA-coding gene association
											Expression and location of protein-coding genes [Mean Log2(FPKM+1)]															Expression and location of lncRNAs [Mean Log2(FPKM+1)]
NC.GeneID	PC.GeneID	PC symble	PC/NC Pattern	Anova.Adj.P for NC	PC/NC Distance (bp)	D-2	D0	D1	D3	D5	D10	D15	D20	D25	D30	D45	D60	Chr	Start	End	D-2	D0	D1	D3	D5	D10	D15	D20	D25	D30	D45	D60	Chr	Start	End
ENSMUSG00000092545	ENSMUSG00000022514	Il1rap	Adult	2.24e-23	0	0.768328	1.52447	2.33595	3.14226	3.23284	3.89503	3.83036	4.66691	4.4858	4.69602	4.8282	5.00395	chr16	26581790	26730203	0.109802	2.06353	3.6911	4.54714	4.58268	5.13158	5.69333	5.75532	5.82126	5.85962	5.88231	5.77629	chr16	26714532	26755588
ENSMUSG00000085483	ENSMUSG00000059842	Zfp341	Neonatal	3.57e-23	0	2.21607	1.70349	1.14303	1.47521	1.42524	1.20096	1.00231	0.884362	0.936135	0.976793	0.885284	0.757461	chr2	154439033	154472557	4.49706	3.29793	2.39855	2.99159	2.1954	0.489035	0.0163935	0.0203542	0	0.0293797	0.00994224	0	chr2	154455738	154458372
n294608	ENSMUSG00000016255	Tubb1	Neonatal	7.52e-22	609	4.0926	4.00276	4.22265	3.85008	3.20907	1.92152	0.644293	0.442986	0.30953	0.32382	0.179913	0.176963	chr2	174276196	174283383	4.16393	4.14952	4.40563	3.75841	3.13614	2.04347	0.692017	0.502501	0.276877	0.494022	0.295147	0.165185	chr2	174283992	174284857
ENSMUSG00000089766	ENSMUSG00000024939	Fam89b	Neonatal	3.43e-20	0	5.21636	4.50602	4.60834	4.6711	4.46639	3.88652	3.6512	3.76894	3.45985	3.37372	3.30196	3.2908	chr19	5728087	5729653	5.4622	4.3281	3.48414	4.12967	3.42028	0.934141	0	0.017554	0.104183	0.0305653	0	0.0544862	chr19	5727206	5731627
ENSMUSG00000091118	ENSMUSG00000001014	Icam4	Neonatal	1.24e-19	0	6.87606	5.12661	3.81105	4.73375	3.96838	1.30448	0.215592	0.42381	0.396461	0.489936	0.458057	0.45134	chr9	20833817	20834975	3.241	2.06975	1.33352	1.82986	1.35073	0.283095	0.0871286	0.0978699	0.0904063	0.135763	0.0432954	0.0532041	chr9	20832751	20836801
ENSMUSG00000091118	ENSMUSG00000037405	Icam1	Neonatal	1.24e-19	0	2.72458	3.03609	3.32567	3.56999	3.62794	3.53281	3.14256	3.06413	2.64369	2.28463	1.8022	1.78593	chr9	20820404	20833241	3.241	2.06975	1.33352	1.82986	1.35073	0.283095	0.0871286	0.0978699	0.0904063	0.135763	0.0432954	0.0532041	chr9	20832751	20836801
n415926	ENSMUSG00000003031	Cdkn1b	Neonatal	6.44e-19	3578	2.91864	1.82908	2.12373	2.02341	1.67723	1.63069	1.46415	1.32203	1.05362	1.32329	1.06554	1.24266	chr6	134870419	134875531	5.28772	4.06473	3.40996	3.96322	3.28932	1.96921	1.1565	0.5082	0.772451	0.787344	0.211923	0.0282842	chr6	134879109	134901736
n269645	ENSMUSG00000027075	Slc43a1	Neonatal	9.94e-19	0	7.32405	6.37912	5.69398	6.18388	5.68879	4.04392	3.72287	3.73658	3.38756	2.32147	2.37752	1.98982	chr2	84679007	84703751	1.58271	1.28364	1.0762	1.04359	0.911788	0.303676	0.220681	0.174355	0.115237	0.098129	0.029024	0.0700862	chr2	84679007	84680490
n279936	ENSMUSG00000027397	Slc20a1	Neonatal	1.09e-17	0	5.35945	4.67304	4.7115	4.63338	4.26906	3.19933	3.13687	2.92544	3.07774	2.30076	1.62331	1.82095	chr2	129024500	129037352	1.93729	1.37931	1.28737	1.28832	1.14733	0.622987	0.477653	0.377281	0.245479	0.321301	0.196102	0.193674	chr2	129022987	129024930
ENSMUSG00000034764	ENSMUSG00000056758	Hmga2	Neonatal	1.13e-17	0	1.8389	0.573302	0.707013	0.362106	0.340542	0.226105	0.18839	0.0598451	0.0346632	0.0633554	0.0385757	0.0304681	chr10	119798331	119913525	1.89782	0.932489	0.73686	0.765561	0.629148	0.208574	0.0969766	0.123526	0.113939	0.0924169	0.0784452	0.0403496	chr10	119801213	119821392
ENSMUSG00000081207	ENSMUSG00000078673	Mup19	Adult	1.98e-17	835	0.133161	0	0.00941306	0.021938	0.160732	0.096394	0.0998861	0.156204	2.7518	6.88196	8.78478	7.63742	chr4	61439358	61443322	0	0	0	0	0.0265368	0.0410586	0	0.0566935	0.610805	2.89124	4.43761	4.41322	chr4	61444157	61462320
ENSMUSG00000085092	ENSMUSG00000034205	Loxl2	Neonatal	1.98e-17	0	3.33076	2.96184	3.41852	3.45451	3.55233	3.21435	2.93595	2.49595	1.9269	1.41153	1.22343	1.0585	chr14	70008978	70095640	3.66832	2.46781	2.2053	2.07406	1.53963	0.700041	0.539624	0.492551	0.901247	0.86078	0.832863	0.889931	chr14	69981561	70162426
ENSMUSG00000085092	ENSMUSG00000034194	R3hcc1	Neonatal	1.98e-17	0	3.35	3.0687	3.58894	3.451	3.44111	3.26037	2.92569	2.70234	2.41582	2.17198	2.27585	2.2516	chr14	70097112	70117552	3.66832	2.46781	2.2053	2.07406	1.53963	0.700041	0.539624	0.492551	0.901247	0.86078	0.832863	0.889931	chr14	69981561	70162426
ENSMUSG00000085761	ENSMUSG00000040616	Tmem51	Neonatal	2.6e-17	1996	3.95165	3.83133	3.74371	4.02216	3.81608	3.19805	2.61175	2.60065	2.39515	2.43391	2.29122	2.36627	chr4	141586907	141640219	2.56581	1.67378	1.30225	1.35195	0.826933	0.364314	0.125946	0.197135	0.129688	0.202044	0.0707022	0.0502935	chr4	141573813	141584911
n294393	ENSMUSG00000030000	Add2	Neonatal	4.21e-17	2853	6.43304	5.42689	3.83704	4.97245	4.2319	1.43212	0.188583	0.10985	0.0785282	0.0380072	0.0176591	0.0100346	chr6	86028078	86069549	3.31495	2.30427	1.63129	2.02752	1.51131	0.272611	0.00646004	0.0128764	0.00435717	0.0156466	0	0.00304018	chr6	86072402	86074396
ENSMUSG00000087352	ENSMUSG00000054428	Atpif1	Neonatal	5.27e-17	0	9.74742	8.84831	8.10585	8.49009	7.93578	6.6936	5.90748	5.51111	5.45658	5.21598	4.42844	4.31635	chr4	132086470	132089574	2.39378	1.89027	1.43716	2.64725	1.80337	0.787409	0.0615168	0.0457175	0.0989307	3.2e-16	0	0.0254398	chr4	132088602	132089516
ENSMUSG00000087107	ENSMUSG00000018986	Slfn3	Neonatal	5.98e-17	8422	1.30327	0.478091	0.634256	0.884624	0.755575	0.253652	0.155574	0.119028	0.11873	0.024349	0.051564	0.0341012	chr11	83004832	83028656	6.66077	5.07722	4.91647	4.94888	4.43888	2.78568	1.58354	1.65929	1.21532	1.39973	0.726361	0.672323	chr11	83037078	83040106
ENSMUSG00000086276	ENSMUSG00000031609	Sap30	Neonatal	9.87e-17	194	2.5118	1.74844	1.91855	1.75896	1.50737	1.1042	0.809983	0.824037	1.00474	0.850286	0.630797	0.796211	chr8	59961504	59966657	1.34076	1.04576	0.717127	0.725184	0.635661	0.261867	0.157857	0.106193	0.18349	0.226146	0.165376	0.138605	chr8	59966851	59987674
n293608	ENSMUSG00000018678	Sp2	Neonatal	2.04e-16	0	3.51814	2.52969	1.90893	2.64742	2.20704	1.69094	1.36742	1.29986	1.05049	0.73774	0.94311	0.947301	chr11	96814654	96844273	1.76561	0.310134	0.56451	0.567568	0.343634	0.174354	0.0971644	0.0464543	0.0353581	0.0619063	0.0547202	0.0798794	chr11	96827174	96828191
n422406	ENSMUSG00000032098	Treh	Adult	2.09e-16	995	0.0047899	0.211821	0.988065	0.498862	0.338458	0.195512	0.228172	0.407815	0.461192	0.81049	1.10166	1.1107	chr9	44481316	44494388	0.253599	0.452439	0.126244	0.225275	0.391995	0.268429	0.187777	0.366654	2.14654	3.16697	3.58402	3.28867	chr9	44478535	44480321
n276750	ENSMUSG00000021983	Atp8a2	Neonatal	2.46e-16	5986	2.63395	2.74356	3.51163	3.81401	3.87243	3.25086	1.75737	0.503654	0.0955751	0.0378239	0.0312356	0.0686035	chr14	60266368	60816016	1.07302	0.860192	1.51253	1.56542	1.29879	1.05731	0.219629	0.0833755	0.0160644	0	0	0	chr14	60259286	60260382
ENSMUSG00000091955	ENSMUSG00000028080	Lrba	Neonatal	5.74e-16	0	2.82643	1.36066	2.65109	2.40907	2.59016	1.92795	1.40073	2.20546	2.13248	2.11428	1.82872	2.0405	chr3	86028602	86586615	6.08072	6.48983	5.51685	5.5394	5.61654	4.97694	4.06327	3.48642	3.27353	2.85746	2.35779	2.22138	chr3	86475690	86476166
ENSMUSG00000080746	ENSMUSG00000028961	Pgd	Neonatal	5.81e-16	6524	6.46655	6.62301	5.68265	5.8077	5.9758	5.18699	4.67131	4.36132	5.86827	5.31722	5.02644	4.88135	chr4	148524100	148540880	6.89541	6.35739	5.90049	5.98263	5.60187	4.444	4.47464	4.17064	4.75306	4.57602	4.37439	4.4339	chr4	148516541	148517576
ENSMUSG00000078350	ENSMUSG00000029028	Lrrc47	Neonatal	6.08e-16	0	4.79266	4.28538	3.92536	3.95264	3.74495	3.30116	2.98509	2.95455	2.74702	2.85472	2.6492	2.65705	chr4	153385840	153395622	8.70669	7.33515	5.6411	6.65505	6.19965	4.88896	4.24129	3.89483	4.18348	3.9077	3.87285	3.75339	chr4	153394697	153400261
ENSMUSG00000066826	ENSMUSG00000036777	Anln	Neonatal	1.41e-15	9837	3.41026	1.49166	1.78119	2.13544	2.17989	1.25553	0.991472	0.497027	0.774218	0.440533	0.146777	0.143819	chr9	22135658	22193650	8.50983	7.72051	7.86457	7.78305	8.21711	7.19756	6.67282	5.64718	5.07329	5.03874	3.69968	4.09589	chr9	22125549	22125821
n270452	ENSMUSG00000034205	Loxl2	Neonatal	1.63e-15	0	3.33076	2.96184	3.41852	3.45451	3.55233	3.21435	2.93595	2.49595	1.9269	1.41153	1.22343	1.0585	chr14	70008978	70095640	6.19109	4.40542	3.85799	4.01498	3.64528	1.64462	0.518931	0.83986	0.805694	0.892122	0.643749	0.586648	chr14	70079834	70080454
ENSMUSG00000086593	ENSMUSG00000026579	F5	Adult	4.41e-15	0	2.68583	2.65114	3.7726	4.2116	4.24346	5.24654	5.41634	5.40554	4.52233	4.31035	4.73771	5.17548	chr1	166081969	166150408	0.523788	0.556818	1.17732	1.50568	1.81925	2.18759	2.13063	2.26213	2.65313	2.96009	2.83576	2.89264	chr1	166078722	166082348
n275699	ENSMUSG00000028730	Wdr65	Neonatal	4.81e-15	0	1.01067	0.668454	0.363001	0.391812	0.170831	0.0320595	0.012972	0.0021859	0	0.00901392	0.00198183	0.00316951	chr4	118227156	118293382	1.32644	0.853227	0.335705	0.280247	0.14121	0.0101569	0.0163208	0	0	0	0	0	chr4	118241644	118242960
ENSMUSG00000083457	ENSMUSG00000028712	Cyp4a31	Neonatal	5.43e-15	3273	0.942035	5.21125	8.64868	7.83862	7.48968	7.54913	7.13608	6.14727	5.96605	3.82466	3.29758	2.73629	chr4	115236254	115251618	3.94941	4.53258	2.29775	2.87587	2.51091	0.872469	0.497168	0.443471	0.925354	0.831592	1.26e-06	0.138591	chr4	115254891	115255749
ENSMUSG00000078607	ENSMUSG00000040481	Bptf	Neonatal	9.01e-15	2638	2.83023	2.61365	2.7166	2.5364	2.2974	2.25157	2.07558	2.06232	1.96132	1.82583	1.75585	1.9424	chr11	106894395	106993441	3.44771	4.48707	3.28114	2.71614	2.31791	2.06665	2.00236	2.03379	1.94396	1.6757	1.52962	1.7514	chr11	106889432	106891757
n283455	ENSMUSG00000054342	Kcnn4	Neonatal	9.2e-15	0	6.39216	5.06763	4.24947	5.04806	4.18294	1.93057	0.68192	0.427251	0.318517	0.284117	0.192327	0.33121	chr7	25155282	25170228	1.83059	1.04469	0.710976	1.18816	0.636447	0.146004	0.0319231	0.00585478	0	0.0165047	0.00272414	0.00390749	chr7	25168072	25171709
n415385	ENSMUSG00000028712	Cyp4a31	Neonatal	1.06e-14	3024	0.942035	5.21125	8.64868	7.83862	7.48968	7.54913	7.13608	6.14727	5.96605	3.82466	3.29758	2.73629	chr4	115236254	115251618	2.84743	3.25901	1.61907	1.83159	1.51663	0.551592	0.138289	0.200007	0.171952	0.149945	0.165008	0	chr4	115254642	115255732
ENSMUSG00000078373	ENSMUSG00000090946	2010109K11Rik	Neonatal	1.18e-14	0	2.82744	1.00713	1.32525	1.45663	1.14491	0.592368	0.445886	0.389141	0.264274	0.373814	0.2064	0.312983	chr12	33063569	33067808	4.16093	2.99191	2.63299	2.88598	2.65513	1.57283	1.48777	1.53548	1.33145	1.54939	1.09969	1.36199	chr12	33064511	33065323
ENSMUSG00000086253	ENSMUSG00000078683	Mup1	Adult	1.19e-14	881	0.382904	0.0154403	0.060218	0.00929275	0.301117	0.225092	0.166455	0.25547	3.86071	8.05165	9.16134	9.65894	chr4	60510884	60514832	0	0	0	0	0.0178398	0	0	0.113497	0.911413	2.45205	2.7529	2.21456	chr4	60515713	60534041
ENSMUSG00000084106	ENSMUSG00000053333	Dis3l2	Neonatal	2.13e-14	0	2.93667	2.6232	3.09241	2.8685	2.97331	2.79414	2.80389	2.71137	2.49373	2.54725	2.55409	2.71186	chr1	88600379	88946672	8.32348	7.62693	7.78448	7.56787	7.31873	6.5751	6.44015	6.13654	6.26477	6.19422	5.7939	5.92259	chr1	88805337	88806264
ENSMUSG00000062846	ENSMUSG00000027649	Ctnnbl1	Neonatal	3.34e-14	9922	4.32078	4.71974	4.03056	4.05966	4.19912	3.68548	3.7321	3.10581	3.15157	2.94492	3.11401	3.14641	chr2	157563137	157717350	5.81229	5.04779	4.81762	4.9895	4.81074	4.2069	3.81981	3.71687	3.61433	3.51247	3.27771	3.50232	chr2	157727272	157727748
n264698	ENSMUSG00000025870	Arl10	Neonatal	7.15e-14	468	2.34277	2.17077	2.27453	2.62136	2.41968	2.20462	2.0091	1.58528	1.41256	1.32677	1.35278	1.46951	chr13	54676376	54682489	1.99652	1.62062	1.90085	1.89686	1.92431	1.69394	1.39355	1.1923	0.988044	0.925333	0.740837	0.853008	chr13	54682957	54685015
ENSMUSG00000033036	ENSMUSG00000029084	Cd38	Neonatal	1.22e-13	798	2.44513	2.21405	2.84848	2.58182	2.95535	2.77473	2.49995	2.40337	1.84498	1.99159	1.66739	1.6009	chr5	44260048	44303614	5.64529	4.72646	3.87379	4.32167	4.65361	3.44882	3.21445	2.89312	3.41926	3.14899	2.78673	2.68521	chr5	44304412	44304945
ENSMUSG00000083311	ENSMUSG00000090122	Kcne1l	Neonatal	1.24e-13	6222	0.715721	0.821252	0.686798	0.419249	0.355497	0.477568	0.0880205	0.0596401	0.061033	0.00737201	0	0.004248	chrX	138739295	138740837	3.55148	2.65889	2.87869	2.48898	2.36069	1.63059	1.36161	0.995429	0.882554	0.737853	0.572893	0.64446	chrX	138732108	138733073
n413857	ENSMUSG00000062093	Gm10110	Neonatal	1.35e-13	0	6.17343	4.46109	4.45811	4.66844	4.1872	2.66219	2.41787	2.39095	2.20385	1.67527	1.7307	1.93563	chr14	90296351	90298273	5.20243	3.32009	3.56722	3.52253	3.04633	1.94943	1.66393	1.72375	1.61691	1.64724	1.18102	1.22232	chr14	90296030	90299254
ENSMUSG00000049124	ENSMUSG00000024177	Nme4	Neonatal	1.43e-13	3483	5.2445	4.41132	3.84819	3.91368	3.6319	2.45983	2.2582	2.05497	2.45419	2.10297	1.94169	1.84509	chr17	26228679	26232453	9.12949	8.26287	7.74248	8.07714	7.94821	7.14495	6.81565	6.35285	6.19187	6.39277	5.84897	5.79689	chr17	26235936	26236166
n267415	ENSMUSG00000027306	Nusap1	Neonatal	1.43e-13	8924	5.33375	3.53748	3.43684	3.65912	3.42267	2.12636	1.41886	0.88558	1.19706	0.824716	0.253368	0.249135	chr2	119444034	119476980	1.39815	0.512142	0.570787	0.540185	0.537149	0.195087	0.174879	0.0461017	0.148967	0.0907784	0.0176558	0.0134058	chr2	119434073	119435110
ENSMUSG00000066487	ENSMUSG00000020994	Pnn	Neonatal	1.68e-13	7002	2.95347	1.81246	2.19323	2.03095	1.76729	1.90385	1.84085	1.22963	1.35118	0.987651	0.999329	1.0473	chr12	60167906	60175004	8.92861	8.47633	7.78993	7.75832	7.53422	6.68102	6.437	6.44772	6.96282	6.86589	6.66393	6.60633	chr12	60182006	60182887
ENSMUSG00000091793	ENSMUSG00000085925	Rtl1	Neonatal	2.44e-13	3615	1.00981	0.179476	0.130197	0.120035	0.155193	0.0625491	0.00973398	7.39e-10	0	0	5.07e-10	0	chr12	110827404	110838540	4.75129	3.19598	2.22693	2.70974	3.0471	2.61974	0.580059	0.213167	0.135159	0.101114	0.0926727	0.121079	chr12	110842155	110899919
ENSMUSG00000086802	ENSMUSG00000028998	Tomm7	Neonatal	2.65e-13	6436	5.87285	5.29947	5.02131	5.1704	5.34429	5.03499	5.01109	4.82801	5.03989	5.27369	5.01906	4.78937	chr5	23344762	23349979	2.01356	1.27939	0.563678	0.872351	0.86337	0.147126	0.19587	0.100898	0.142782	0.0592058	0.0279218	0.0368097	chr5	23356415	23360742
ENSMUSG00000093726	ENSMUSG00000048922	Cdca2	Neonatal	3.38e-13	1225	4.09758	2.66515	2.5826	2.94718	3.03851	1.87656	1.61075	0.878922	1.62585	0.981322	0.224393	0.157226	chr14	68294388	68333898	0.985653	0.330531	0.445147	0.383573	0.339308	0.244301	0.100355	0.083175	0.142576	0.0969571	0.00867935	0.00973082	chr14	68291234	68293163
ENSMUSG00000089782	ENSMUSG00000026335	Pam	Neonatal	3.66e-13	0	2.97819	4.26402	4.70768	4.65126	5.11735	5.06051	4.83433	4.46229	3.68382	3.62508	3.49452	3.24567	chr1	99691691	99992223	7.60801	7.10923	7.15331	6.89373	6.80244	6.22907	6.16265	5.91296	5.96104	6.003	5.71099	5.74058	chr1	99845478	99845966
ENSMUSG00000085347	ENSMUSG00000037012	Hk1	Neonatal	3.67e-13	0	7.1328	6.44169	4.87505	5.56485	4.99558	3.15213	2.28304	1.88792	1.69169	1.4899	1.45762	1.4561	chr10	61731603	61842656	1.92158	1.61671	1.24033	0.912849	0.687103	0.229674	0.138428	0	0.0224854	0	0.0736057	0.0336372	chr10	61803004	61826115
ENSMUSG00000084819	ENSMUSG00000041798	Gck	Adult	4.5e-13	0	0.728287	3.35997	0.705083	1.56615	1.45785	1.45295	3.80408	5.03348	5.22669	5.21758	4.86821	4.52701	chr11	5800823	5850084	0.0804879	0.496541	0.0458889	0.312579	0.382644	0.23963	0.506173	0.972841	1.89505	1.9174	1.83221	1.69352	chr11	5815318	5816734
ENSMUSG00000087528	ENSMUSG00000027397	Slc20a1	Neonatal	5.19e-13	0	5.35945	4.67304	4.7115	4.63338	4.26906	3.19933	3.13687	2.92544	3.07774	2.30076	1.62331	1.82095	chr2	129024500	129037352	0.878871	0.382438	0.228523	0.432731	0.238642	0.0467592	0	0.00629166	0.00537579	0	0.00343206	0	chr2	129031694	129056315
ENSMUSG00000083041	ENSMUSG00000032827	Ppp1r9a	Neonatal	5.27e-13	9140	1.07956	0.48273	0.835966	0.952902	0.77708	0.855833	0.778795	0.328009	0.275966	0.188269	0.255504	0.38052	chr6	4852917	5115661	4.35221	4.63978	4.50924	3.98334	4.07909	3.37168	2.43032	2.21266	1.85671	2.30128	1.82996	1.93282	chr6	4843352	4843777
n275510	ENSMUSG00000016200	Syt14	Neonatal	7.64e-13	2459	1.58558	0.61737	0.559292	0.665617	0.327664	0.0972465	0.0612477	0.0301732	0.0425893	0.0184687	0.00985593	0.0110584	chr1	194723404	194861911	1.90676	0.664668	0.77091	0.661176	0.343285	0.0769881	0.0668501	0.0417993	0.0109612	0.0175582	0.00455719	0.00865569	chr1	194717429	194720945
ENSMUSG00000086298	ENSMUSG00000040430	Pitpnc1	Neonatal	1.23e-12	0	2.32129	1.61787	2.16251	2.30749	2.4711	2.54398	2.30662	1.96835	1.52706	1.27674	1.40655	1.64914	chr11	107069206	107332034	0.928672	1.50416	1.45387	0.615716	0.889276	0.893367	0.628719	0.106845	0.125338	0.0515783	0.076861	0.0380845	chr11	107199364	107206118
ENSMUSG00000063714	ENSMUSG00000027109	Sp3	Neonatal	1.52e-12	0	3.23253	1.6309	2.18162	2.07842	1.6993	1.65699	1.52127	1.25454	1.05787	1.08956	0.995037	1.24945	chr2	72774484	72818503	3.1927	2.74137	2.66289	2.4773	2.1786	1.6649	1.49768	1.10343	0.736516	0.977217	0.986579	0.618595	chr2	72817481	72826734
n280891	ENSMUSG00000028862	Map3k6	Neonatal	1.65e-12	0	1.50666	3.25536	1.03517	1.19225	1.08437	0.693099	0.634059	0.43601	0.33568	0.354	0.271612	0.359534	chr4	132796733	132808844	0.529793	1.052	0.509249	0.399208	0.339793	0.297518	0.177612	0.167381	0.0796035	0.0692107	0.124867	0.115415	chr4	132795820	132797348
n294967	ENSMUSG00000002968	Med25	Neonatal	2.08e-12	1131	5.3254	5.04033	5.08643	5.14856	4.97469	4.59809	4.41311	4.30679	4.19543	3.8348	4.04332	3.893	chr7	52134761	52147779	2.69546	2.10962	2.27212	2.21069	2.15767	1.91346	1.64606	1.33301	1.30745	1.25997	1.23224	1.186	chr7	52132203	52133630
n273182	ENSMUSG00000022868	Ahsg	Neonatal	2.12e-12	0	12.1796	0	0	0	0	0	0	0	0	0	12.8646	12.9857	chr16	22892115	22899511	1.00045	0	0	0	0	0	0	0	0	0	0.263462	0.479553	chr16	22875055	22894459
n273182	ENSMUSG00000004460	Dnajb11	Neonatal	2.12e-12	0	5.51812	0	0	0	0	0	0	0	0	0	5.16242	5.71033	chr16	22857918	22879707	1.00045	0	0	0	0	0	0	0	0	0	0.263462	0.479553	chr16	22875055	22894459
n264275	ENSMUSG00000058099	Nfam1	Neonatal	2.5e-12	2015	3.68136	3.94717	3.61095	3.73764	3.71639	3.05563	2.24385	1.98187	1.67906	1.66557	1.40447	1.35509	chr15	82828151	82863736	1.68871	1.76687	1.75625	1.66781	1.63018	1.37597	0.989724	0.819741	0.582999	0.533614	0.450763	0.345365	chr15	82823799	82826136
ENSMUSG00000089637	ENSMUSG00000078249	Hmga1-rs1	Neonatal	3.29e-12	0	4.15046	3.52492	3.31631	3.03524	2.65401	2.10472	1.40817	1.34146	1.17001	1.05998	0.813896	0.763482	chr11	120624108	120625733	4.28105	3.6695	3.72482	3.41819	2.97324	2.12368	1.76175	1.77083	1.48518	1.22144	1.00162	1.08204	chr11	120624108	120625706
n265981	ENSMUSG00000090083	Rnf8	Neonatal	6.77e-12	0	3.98205	3.21211	3.34158	3.29927	3.37923	3.11615	2.93289	2.59178	2.76427	2.68891	2.55907	2.1402	chr17	29751735	29840304	3.30859	1.33659	1.57929	1.86118	1.27242	0.240278	0.051117	0.0137642	0	0.0031514	0	0.00241531	chr17	29789175	29795244
ENSMUSG00000082035	ENSMUSG00000031209	Heph	Neonatal	7.99e-12	0	0.583526	0.409433	0.833799	0.707461	0.747932	0.729747	0.599171	0.457908	0.299767	0.203303	0.122049	0.213219	chrX	93650698	93769824	5.96229	5.38705	5.73045	5.56932	5.16083	4.67124	4.34082	4.06303	3.97892	3.82386	3.73491	3.95856	chrX	93680198	93680818
ENSMUSG00000046721	ENSMUSG00000038260	Trpm4	Neonatal	8.78e-12	0	0.724696	2.23023	3.60248	3.10454	2.74532	2.76394	2.30574	2.19576	0.599679	0.50505	0.363165	0.335323	chr7	52558002	52589150	9.77997	8.80221	9.112	8.88029	8.53236	7.63477	7.39832	7.22964	7.12573	7.08062	6.7498	6.91115	chr7	52580328	52581023
ENSMUSG00000086266	ENSMUSG00000048583	Igf2	Neonatal	1.15e-11	0	8.19862	8.40318	9.23017	8.91816	8.63273	9.24324	8.018	3.44488	0.819676	0.61978	0.317411	0.382654	chr7	149836673	149852721	1.57098	1.15766	1.9881	1.37414	1.34679	1.40336	0.879733	0.00680016	0.00173233	0.00339693	0	0.00130255	chr7	149845598	149856261
n265716	ENSMUSG00000024588	Fech	Neonatal	1.34e-11	33	9.521	8.71603	7.23527	7.83923	7.38175	6.26259	5.89204	5.88167	5.6068	5.58961	5.5425	5.85657	chr18	64616204	64648720	1.66991	0.767323	0.833678	0.77051	0.483393	0.22677	0.108307	0.142738	0.127443	0.105265	0.188548	0.184578	chr18	64613557	64616171
ENSMUSG00000084956	ENSMUSG00000064147	Rab44	Neonatal	1.54e-11	1245	1.98109	2.03746	1.65424	1.56566	1.44358	0.548578	0.0947051	0.134277	0.0796301	0.0488127	0.0211653	0.0180272	chr17	29272001	29285925	1.98038	2.29362	1.68194	1.79653	1.64777	0.646412	0.367868	0	0	0	0.0500196	0	chr17	29251090	29270756
ENSMUSG00000090187	ENSMUSG00000078139	AK157302	Neonatal	1.81e-11	0	1.22457	0.973627	0.558595	0.685377	0.706274	0.348936	0.315206	0.334073	0.265947	0.303722	0.292354	0.22965	chr13	21587092	21589015	7.97989	7.30856	6.52001	6.90812	6.64884	5.75572	5.67649	5.42242	5.28768	5.32473	5.23725	5.46036	chr13	21587175	21587564
ENSMUSG00000085787	ENSMUSG00000039852	Rere	Neonatal	1.9e-11	0	3.23449	2.94681	3.00615	3.0697	2.89837	2.87572	2.57911	2.50365	2.0208	1.82624	1.78872	1.93608	chr4	149655755	149996075	7.51055	5.97295	5.86236	5.8397	5.76463	4.7695	4.48888	4.17369	4.35677	4.42539	3.76552	3.86205	chr4	149689286	149689624
n266011	ENSMUSG00000025225	Nfkb2	Neonatal	2.11e-11	0	2.60048	2.61038	2.25101	2.70882	2.59953	2.48103	2.17485	2.19554	2.06165	1.81528	1.87021	1.72528	chr19	46379227	46386580	1.54328	1.22281	1.33969	1.09272	0.968253	0.758563	0.701312	0.586873	0.487243	0.446568	0.461865	0.512355	chr19	46378082	46380089
ENSMUSG00000063001	ENSMUSG00000058174	Gm5148	Neonatal	3.21e-11	0	6.52341	5.39346	5.68986	5.4912	4.97773	4.21604	3.96804	3.88228	3.61407	3.68673	3.49666	3.74598	chr3	37613112	37623412	10.5156	9.28871	9.62227	9.38645	8.97678	8.06146	7.73891	7.75013	7.65606	7.7686	7.46736	7.57232	chr3	37613662	37614100
n268570	ENSMUSG00000020122	Egfr	Adult	4.12e-11	395	0.715365	3.93828	4.45019	4.22711	3.87026	3.93628	4.40231	4.27994	6.69441	7.24104	7.20961	7.12786	chr11	16652206	16818161	0.00558041	0.0491342	0.0422701	0.0461187	0.0533746	0.0765369	0.0959145	0.0839384	0.366324	1.05247	0.921538	1.0685	chr11	16650154	16651811
n295229	ENSMUSG00000032741	Tpcn1	Neonatal	4.15e-11	0	5.32352	4.96027	4.47698	4.95631	4.77945	4.64694	4.7704	4.44881	4.30872	3.92691	4.03168	3.85136	chr5	120984169	121038622	2.16143	1.64018	1.70312	1.6427	1.51513	1.41204	1.16931	1.06271	0.612775	0.686115	0.599736	0.652203	chr5	121002063	121003048
ENSMUSG00000061684	ENSMUSG00000041607	Mbp	Neonatal	4.68e-11	0	3.2352	2.6068	2.27339	2.27056	1.79787	1.08332	0.750979	0.489125	0.267253	0.22656	0.235888	0.403871	chr18	82644538	82755029	2.68226	2.34274	2.16755	2.0579	2.0525	1.55203	1.21991	0.948224	0.901931	0.893825	0.998075	0.946294	chr18	82692899	82693439
n421713	ENSMUSG00000047370	Gm7367	Neonatal	4.79e-11	170	6.29815	5.51581	5.18916	5.63897	5.09708	4.84896	4.4594	4.38752	4.35682	4.08348	3.92889	3.67236	chr7	67300424	67301056	6.53685	5.98644	5.59817	5.78981	5.47761	4.97948	4.68363	4.62318	4.78033	4.7317	4.18355	3.86688	chr7	67301226	67308825
ENSMUSG00000072653	ENSMUSG00000045466	Zfp956	Neonatal	4.81e-11	0	1.45812	1.36162	1.35095	1.38277	1.32716	1.20098	1.05326	0.657184	0.711475	0.596558	0.688349	0.454698	chr6	47903389	47915299	1.37488	1.0359	0.874879	1.06312	0.934532	0.62861	0.51499	0.196067	0.186188	0.166005	0.105789	0.095518	chr6	47893170	47905912
ENSMUSG00000060438	ENSMUSG00000038619	Ensa	Neonatal	5.69e-11	2182	5.18631	4.66152	4.49243	4.82477	4.78616	4.38641	4.19063	3.97141	3.8475	3.86861	3.644	3.72449	chr3	95428902	95436024	8.2923	7.99571	7.60247	7.57241	7.37024	6.60822	6.07852	5.88461	6.1374	6.19334	5.74831	5.81242	chr3	95426200	95426720
ENSMUSG00000078700	ENSMUSG00000018678	Sp2	Neonatal	6.73e-11	0	3.51814	2.52969	1.90893	2.64742	2.20704	1.69094	1.36742	1.29986	1.05049	0.73774	0.94311	0.947301	chr11	96814654	96844273	1.8695	0.708726	0.389739	0.682228	0.527821	0.168242	0.204461	0.111569	0.11209	0.0666229	0.091053	0.121904	chr11	96777584	96826374
n286169	ENSMUSG00000032126	Hmbs	Neonatal	6.86e-11	0	9.98899	8.77192	7.61703	8.24135	7.68877	5.82973	5.28431	5.13421	5.74296	5.77401	5.46198	5.44097	chr9	44144433	44152311	3.25269	2.0981	1.51474	1.99674	1.28934	0.458039	0.195456	0.167173	0.250967	0.174114	0.173567	0.135947	chr9	44144366	44146363
ENSMUSG00000083022	ENSMUSG00000053838	Nudcd3	Neonatal	8.82e-11	0	4.44976	4.14316	3.97447	4.08495	4.24937	3.8671	3.92244	3.80443	3.68755	3.67693	3.57554	3.59657	chr11	6005694	6100418	3.82847	3.32372	3.19795	3.08635	2.86866	2.21192	1.66834	1.52192	1.51053	1.45738	1.44603	1.19772	chr11	6072647	6073039
ENSMUSG00000056738	ENSMUSG00000027397	Slc20a1	Neonatal	1.05e-10	7353	5.35945	4.67304	4.7115	4.63338	4.26906	3.19933	3.13687	2.92544	3.07774	2.30076	1.62331	1.82095	chr2	129024500	129037352	1.77796	1.11804	0.672553	0.949466	0.768337	0.0952171	0.0219982	0.0184116	0.0164338	0.00248969	0.014307	0.0116837	chr2	129044705	129061340
n296850	ENSMUSG00000024782	Ak3	Adult	1.15e-10	0	5.06421	4.92322	4.9571	5.02187	5.15852	5.2881	5.90806	6.55586	6.64593	6.73902	6.98627	7.13897	chr19	29095323	29122451	0.264199	0.869217	1.32737	1.39278	1.47412	2.25284	2.12507	2.03512	1.61469	1.99765	1.96572	1.65078	chr19	29122021	29123219
n297500	ENSMUSG00000029518	Rab35	Neonatal	1.36e-10	114	5.35157	4.62587	4.30743	4.53256	4.41096	3.76441	3.55316	3.26618	3.18861	3.07767	2.97133	3.20134	chr5	116081938	116097745	1.51975	1.29182	1.3534	0.8345	0.794312	0.502844	0.427742	0.215193	0.410043	0.261325	0.353244	0.331507	chr5	116081062	116081824
ENSMUSG00000085132	ENSMUSG00000000538	Tom1l2	Adult	1.39e-10	0	2.12214	2.19926	2.3285	2.32343	2.28416	2.30532	2.33349	2.23981	2.41554	2.32542	2.49284	2.61091	chr11	60040216	60166407	0.120107	0.100264	0.147439	0.138752	1.26323	2.02827	2.22321	0.906158	1.79464	2.09099	1.84366	1.59828	chr11	60054312	60055432
ENSMUSG00000082044	ENSMUSG00000048911	Rnf24	Neonatal	1.51e-10	0	0.545644	0.585373	0.842806	1.12033	1.23968	1.24034	1.14485	0.658929	0.644438	0.381139	0.406524	0.748192	chr2	131123800	131178628	5.58995	4.85756	4.93576	4.80492	4.69673	4.05723	3.90439	3.46708	3.72249	3.98545	3.50551	3.3486	chr2	131147824	131148102
ENSMUSG00000087041	ENSMUSG00000047409	Ctdspl	Neonatal	1.69e-10	676	1.94431	1.49999	1.67753	1.7614	1.67946	1.66223	1.48787	1.35804	1.0139	0.55075	0.848876	1.02523	chr9	118835571	118953116	1.35425	0.952453	0.848997	0.953751	0.919642	0.714622	0.495973	0.442582	0.373765	0.372751	0.522132	0.340357	chr9	118833991	118834895
ENSMUSG00000085410	ENSMUSG00000034300	Fam53c	Neonatal	2.07e-10	221	2.5109	1.87136	2.16606	2.0601	2.05456	1.93011	1.79166	1.77265	1.58673	1.3654	1.24535	1.47272	chr18	34918560	34933414	1.22046	0.690922	0.435306	0.565453	0.412176	0.185198	0.0296195	0.0346798	0.102867	0.0944229	0.0254262	0.0254469	chr18	34911463	34918339
ENSMUSG00000081378	ENSMUSG00000031832	Taf1c	Neonatal	2.53e-10	0	2.24936	1.81952	1.669	1.73967	1.4147	1.15124	0.883292	0.844087	0.793091	0.521029	0.591722	0.521688	chr8	122121875	122129122	3.03046	2.65079	2.6765	2.43855	2.23961	1.44673	1.54714	1.12793	1.7637	1.20691	1.19213	1.00218	chr8	122126070	122126525
ENSMUSG00000082762	ENSMUSG00000028300	3110043O21Rik	Neonatal	3.34e-10	0	1.53001	1.70725	1.7696	1.68408	1.66746	1.48724	1.34787	1.39045	1.29341	1.6049	1.3069	1.51811	chr4	35138534	35173424	7.05539	6.4852	6.27778	6.17463	5.81056	4.90783	4.88021	5.02167	5.37232	5.15681	5.09644	4.79531	chr4	35149352	35150224
ENSMUSG00000084923	ENSMUSG00000003623	Crot	Adolescent	4.21e-10	1078	4.28397	3.6638	7.17838	7.31869	7.36411	7.68252	7.56281	7.07066	6.49407	6.74089	6.52694	7.03159	chr5	8966033	8997324	1.07694	0.594277	4.55485	5.53544	4.86969	5.02152	4.20119	2.57293	1.43915	1.72997	1.55008	2.50734	chr5	8998402	8999669
n290303	ENSMUSG00000041408	Wapal	Neonatal	5.06e-10	166	3.76591	2.45223	2.96004	2.55622	2.30698	2.31295	2.22459	2.05412	2.25047	2.4368	2.12429	2.41803	chr14	35487114	35561169	0.979108	1.07791	1.2076	1.28636	1.05383	0.820501	0.541789	0.58124	0.501007	0.439018	0.496547	0.532806	chr14	35485651	35486948
n295439	ENSMUSG00000033075	Senp1	Neonatal	6.03e-10	39	3.19104	1.9726	1.98672	2.30807	2.17771	1.5032	1.39692	1.08442	1.04644	0.798159	0.758264	0.947699	chr15	97871660	97923836	2.41736	1.50696	1.65204	1.71816	1.53006	1.12353	1.14419	0.851119	0.742844	0.572944	0.501762	0.633052	chr15	97869176	97871621
ENSMUSG00000085241	ENSMUSG00000028896	Rcc1	Neonatal	6.23e-10	0	4.85983	4.09573	3.86073	4.04946	3.85063	2.83064	2.59225	2.08621	2.14935	2.01454	1.60667	1.56256	chr4	131887834	131909520	4.23794	3.72844	4.42768	3.18953	3.30062	2.48557	2.37082	2.08132	2.16731	2.17954	1.74495	2.08737	chr4	131903929	131909601
n264465	ENSMUSG00000026622	Nek2	Neonatal	6.81e-10	0	3.9439	2.92518	2.803	3.0797	3.53639	1.95027	2.00302	1.34156	2.17756	2.00973	1.14924	1.18518	chr1	193645323	193656929	1.05929	0.529973	0.540411	0.613657	0.689063	0.175772	0.222869	0.0815921	0.173438	0.158849	0.0717786	0.0527545	chr1	193644550	193645811
n295893	ENSMUSG00000067714	Lpar5	Neonatal	7.34e-10	964	1.25758	0.989349	1.1353	1.20638	1.25968	0.788176	0.511164	0.408388	0.307986	0.125064	0.198783	0.185879	chr6	125017938	125032490	1.3861	1.12433	1.08231	1.21139	1.20646	0.895377	0.485305	0.369914	0.486718	0.429523	0.258592	0.240071	chr6	125033454	125034047
ENSMUSG00000085738	ENSMUSG00000038290	Smg6	Neonatal	7.81e-10	0	2.70654	2.28176	2.90399	2.65267	2.36025	2.43806	2.45183	2.16534	1.94264	1.56403	1.7794	2.04772	chr11	74739325	74977950	5.28657	3.93794	4.1901	4.50124	4.58423	3.8519	3.66983	3.49266	3.38534	3.30812	3.21992	3.22186	chr11	74879938	74880264
ENSMUSG00000081972	ENSMUSG00000033460	Armcx1	Neonatal	9.15e-10	9654	0.955295	0.730874	0.911375	0.700087	0.675198	0.774822	0.641175	0.383561	0.344702	0.223037	0.281016	0.220763	chrX	131252502	131256456	1.82251	1.69628	1.58232	1.35943	1.54267	0.88116	0.706885	0.256671	0.706581	0.416724	0.312206	0.20067	chrX	131266110	131266603
n263511	ENSMUSG00000047181	Samd14	Neonatal	9.87e-10	0	6.12661	5.17915	4.29544	4.98822	4.07736	2.19721	1.15269	0.852076	0.601956	0.409554	0.453492	0.422057	chr11	94871193	94887401	1.06316	0.721724	0.45718	0.552658	0.406801	0.152364	0.0339953	0.0229847	0	0.0211676	0	0	chr11	94870711	94871231
ENSMUSG00000079045	ENSMUSG00000010175	Prox1	Adolescent	9.94e-10	0	2.31719	1.87813	2.96379	2.79553	2.85106	3.29115	3.4455	2.58971	2.5645	2.18574	2.26573	2.65805	chr1	191941917	191994559	0.911387	1.80554	3.66642	3.15489	2.19049	2.43193	2.43425	2.01797	1.78449	1.67814	1.74473	2.14558	chr1	191994175	192041155
ENSMUSG00000082163	ENSMUSG00000027635	Dsn1	Neonatal	1.15e-09	374	3.42657	2.17558	2.40722	2.47263	2.42874	1.60959	1.55593	0.881557	0.973856	0.588048	0.332957	0.268815	chr2	156821001	156832890	1.82052	1.27456	1.48365	1.27777	1.38092	0.793562	0.670459	0.327057	0.393305	0.314364	0.126525	0.0475024	chr2	156819971	156820627
n289433	ENSMUSG00000005580	Adcy9	Adult	1.21e-09	1378	0.703069	0.862698	0.862239	1.18904	1.18979	1.4365	1.61306	1.84535	1.63265	1.36097	1.69352	2.15179	chr16	4287529	4420498	1.32979	1.29174	1.79995	1.71824	1.73975	2.08648	2.16443	2.72803	2.29872	2.17337	2.36436	2.65499	chr16	4284888	4286151
n284804	ENSMUSG00000035476	Tab3	Neonatal	1.25e-09	0	2.62659	1.01202	1.25257	1.17444	1.03062	0.742658	0.652591	0.437201	0.389595	0.497224	0.465525	0.743132	chrX	82819361	82879808	1.24983	0.480421	0.211679	0.13872	0.0628263	3.44e-06	0	3.33e-09	0	5.16e-14	0.0240279	0.0305611	chrX	82854699	82857838
ENSMUSG00000080848	ENSMUSG00000056880	Gadl1	Neonatal	1.33e-09	0	4.90353	4.42556	4.4978	4.53959	4.38668	3.61104	3.63966	3.32875	3.39432	3.36942	3.04611	3.02933	chr9	115817682	115985294	10.7398	10.4602	10.3874	10.3996	10.1779	9.44019	9.24033	9.07546	9.21813	9.15549	8.79269	8.75848	chr9	115949711	115950182
ENSMUSG00000087179	ENSMUSG00000062175	Tgif2	Neonatal	1.49e-09	185	2.37249	1.914	2.55032	2.58113	2.48915	2.02686	1.13948	0.619774	0.371298	0.255663	0.138914	0.250418	chr2	156665813	156681306	1.78917	1.71541	1.79268	2.13171	1.7516	1.30603	0.70409	0.366033	0.189815	0.215081	0.175732	0.0903356	chr2	156658785	156665628
ENSMUSG00000093631	ENSMUSG00000068391	Chrac1	Neonatal	1.57e-09	0	5.04859	5.00149	5.25879	4.92554	4.99988	4.61179	4.56387	4.31637	4.23347	4.03047	3.73675	3.7623	chr15	72920822	72927984	4.59529	3.25011	3.5185	3.09204	2.8976	2.37406	1.72421	1.72719	1.27477	1.1159	0.849097	1.0099	chr15	72926274	72927114
ENSMUSG00000085651	ENSMUSG00000045775	Slc16a5	Adolescent	1.67e-09	0	0.180456	2.31916	4.18277	3.33751	4.57673	5.13278	5.74704	4.90082	4.30504	2.65409	2.89565	2.32231	chr11	115323788	115335712	0	0.495556	1.46204	0.516634	1.0094	1.15211	2.64514	3.00562	2.77604	1.12348	1.56356	1.10118	chr11	115323359	115324768
ENSMUSG00000025644	ENSMUSG00000053646	Plxnb1	Adolescent	1.85e-09	0	2.80337	2.2301	2.0768	2.80457	3.14924	3.59838	3.34119	2.95322	2.84101	2.60699	2.39725	2.19315	chr9	108997950	109022425	0.449751	0.57151	1.0252	0.657853	0.756739	1.02409	0.813662	0.645393	0.395687	0.389584	0.33136	0.261433	chr9	108996358	109000310
ENSMUSG00000085208	ENSMUSG00000018068	Ints2	Neonatal	1.88e-09	0	1.8389	0.922584	0.817746	1.15304	1.08266	0.698661	0.709838	0.353059	0.516133	0.466475	0.459164	0.332566	chr11	86024183	86071077	3.94392	2.91144	3.07367	3.29252	3.54177	3.02482	2.97216	2.66009	2.77759	2.59333	2.39084	2.44178	chr11	86014872	86117945
ENSMUSG00000085208	ENSMUSG00000034297	Med13	Neonatal	1.88e-09	0	1.74961	1.12582	1.1425	1.03486	0.961525	0.923662	0.875317	0.587872	0.666162	0.42415	0.531707	0.685911	chr11	86080535	86171104	3.94392	2.91144	3.07367	3.29252	3.54177	3.02482	2.97216	2.66009	2.77759	2.59333	2.39084	2.44178	chr11	86014872	86117945
n267664	ENSMUSG00000022865	Cxadr	Adult	2e-09	6481	3.10836	2.47548	3.50859	3.0035	3.6029	3.32253	3.07639	3.04268	3.34239	3.4627	3.214	3.55518	chr16	78301741	78360030	0.097384	0.102456	0.333235	0.13272	0.231023	0.208094	0.280451	0.608117	0.835293	0.926266	0.866997	1.14015	chr16	78251112	78295260
ENSMUSG00000093405	ENSMUSG00000030513	Pcsk6	Adult	2.59e-09	0	2.24824	3.28556	2.83004	3.61573	3.56178	3.88893	4.14183	4.37524	4.87022	4.69769	4.66817	5.18403	chr7	73006620	73195226	0	0.363429	0.505175	0.543436	0.881128	0.915832	0.759361	1.46871	1.62335	1.77235	1.83627	2.02845	chr7	73005892	73006878
n285692	ENSMUSG00000001918	Slc1a5	Neonatal	2.81e-09	0	6.04134	5.26371	4.40524	4.89939	3.96306	2.26406	1.34037	1.23706	1.21023	0.750942	1.01993	0.995156	chr7	17366695	17383623	1.19372	0.612118	0.101661	0.452259	0.156595	0	0	0.0605676	0	0.0491321	0	0	chr7	17374365	17374674
n288305	ENSMUSG00000025332	Kdm5c	Neonatal	2.85e-09	1890	4.9352	4.16167	3.5676	3.99184	3.79944	3.44355	3.22028	3.07617	3.38982	3.40839	3.34899	3.09166	chrX	148667563	148709078	1.86524	1.58084	1.8261	1.68527	1.48181	1.65763	1.31544	1.09013	0.806626	0.736773	0.804619	0.689449	chrX	148710968	148713640
n270639	ENSMUSG00000027635	Dsn1	Neonatal	2.93e-09	3293	3.42657	2.17558	2.40722	2.47263	2.42874	1.60959	1.55593	0.881557	0.973856	0.588048	0.332957	0.268815	chr2	156821001	156832890	1.78889	1.72351	1.97819	1.62978	1.54288	1.61286	1.25705	1.2456	0.924739	0.726687	0.534319	0.55164	chr2	156836183	156837412
ENSMUSG00000078180	ENSMUSG00000079673	BC147527	Neonatal	2.94e-09	0	0.355557	0.809454	0.450289	0.77273	0.581634	0.255255	0.158005	0.233079	0.211095	0.173324	0.164087	0.121278	chrUn_random	12488	21008	2.05513	1.4155	1.6252	1.29872	1.33886	1.00324	0.961715	0.575343	0.640747	0.89779	0.794257	0.571785	chrUn_random	16639	17168
n278205	ENSMUSG00000036894	Rap2b	Neonatal	3.41e-09	0	1.01141	0.636008	1.16419	0.918683	1.01758	0.841798	0.690321	0.572632	0.429513	0.401343	0.287091	0.260391	chr3	61168429	61172625	2.70929	2.05288	2.3313	2.14371	1.92569	1.4806	1.45152	1.01899	0.839294	0.751266	0.746162	0.807512	chr3	61073376	61516898
n264246	ENSMUSG00000029056	Pank4	Neonatal	3.5e-09	0	2.89885	2.35358	2.22361	2.48391	2.32197	2.24938	1.99578	1.84031	1.92486	1.7567	1.73047	1.65459	chr4	154338232	154355047	1.13886	0.828281	0.865951	0.783168	0.287006	0.0579954	0	0.0594117	0.0870515	0.0573666	0	0.0654226	chr4	154338017	154338458
ENSMUSG00000082185	ENSMUSG00000027869	Hsd3b6	Neonatal	3.75e-09	6595	2.98861	3.86199	0.340187	0.507222	0.339969	0.188745	0.0542247	0.0520214	0.0444134	0.0507214	0.0633038	0.0486599	chr3	98609427	98618366	3.64495	3.02803	2.48771	2.82856	2.90595	2.11044	1.65277	1.77797	1.53166	1.60322	1.55615	1.57481	chr3	98624961	98625687
ENSMUSG00000066270	ENSMUSG00000039115	Itga9	Neonatal	4.06e-09	0	2.81262	2.90015	3.21775	3.41206	3.69105	3.6296	1.69702	2.85898	2.39733	2.14118	2.01228	2.01527	chr9	118515808	118810121	6.92935	6.17935	6.14538	6.00078	5.77978	5.15708	5.21553	4.81065	5.20038	5.25202	5.12402	5.17032	chr9	118746731	118747073
ENSMUSG00000066554	ENSMUSG00000029651	Mtus2	Neonatal	4.1e-09	0	0.543397	0.78768	0.653687	0.851964	1.0532	0.917298	0.826265	0.474982	0.81437	0.639823	0.409711	0.560743	chr5	148768896	149127641	1.57911	1.60199	1.37778	1.23213	1.16291	0.825532	0.727445	0.555974	0.699557	0.46022	0.447232	0.531785	chr5	148994475	148995953
n283451	ENSMUSG00000034205	Loxl2	Neonatal	4.84e-09	0	3.33076	2.96184	3.41852	3.45451	3.55233	3.21435	2.93595	2.49595	1.9269	1.41153	1.22343	1.0585	chr14	70008978	70095640	2.21669	0.652475	0.518338	0.758051	0.32088	0.10168	0.0612133	0.0182113	0.0424057	0.0236407	0.0254642	0.0448919	chr14	70022356	70024670
n272150	ENSMUSG00000070639	Lrrc8b	Neonatal	5.63e-09	1863	1.59814	0.66968	0.625957	0.843002	0.973962	0.471068	0.442562	0.289371	0.216216	0.118887	0.122744	0.153583	chr5	105844794	105915208	2.53623	1.60381	0.56949	0.998411	1.34393	0.113692	0	0.0239325	0.0536151	0	0	0	chr5	105838385	105842931
ENSMUSG00000081565	ENSMUSG00000037020	Wdr62	Neonatal	7.28e-09	0	3.01271	2.46345	1.9042	2.15812	2.13431	1.4823	1.53595	1.19798	1.31457	0.964041	0.49262	0.610035	chr7	31025157	31065438	1.68751	1.07215	1.12327	1.01285	0.98016	0.524284	0.307668	0.368203	0.19438	0.433094	0.209113	0.33513	chr7	31048282	31048670
ENSMUSG00000090430	ENSMUSG00000037236	Adultr3	Neonatal	7.91e-09	3842	2.86122	1.90355	2.87406	2.2335	2.24936	2.2393	2.07955	1.85434	1.36095	1.5817	1.2459	1.65289	chr18	35721812	35751699	1.95943	1.41445	1.84186	1.10034	0.885519	0.501414	0.676289	0.583482	0.250053	0.344204	0.393043	0.402181	chr18	35713064	35717970
n282200	ENSMUSG00000018569	Cldn7	Neonatal	8.21e-09	4216	2.93409	2.77221	2.70244	2.54961	3.13265	2.16443	1.50401	1.36324	1.00265	0.981493	0.645235	0.92124	chr11	69778281	69781387	1.23663	0.972706	0.852582	1.0298	1.02843	0.734979	0.682135	0.778818	0.566716	0.659512	0.460963	0.584279	chr11	69785603	69787891
ENSMUSG00000086448	ENSMUSG00000035936	Aldh5a1	Adult	8.86e-09	0	2.00607	1.89964	1.92827	2.0376	2.061	2.54404	2.67096	2.82201	2.92847	2.7479	2.78425	2.85564	chr13	24999448	25029530	0.060019	0.110145	0.457516	0.476353	0.602632	0.826731	1.05553	0.817733	0.762787	0.660689	0.777115	0.907494	chr13	25029270	25033286
ENSMUSG00000085826	ENSMUSG00000033149	Phldb2	Adolescent	1.12e-08	0	3.73816	2.79207	2.63187	3.47098	4.00094	4.15405	3.83639	3.41573	3.79941	3.65404	3.67784	3.83635	chr16	45746346	45953711	0.3608	0.407404	2.02205	1.20042	1.73409	1.86809	2.02977	1.37522	1.37483	1.93983	1.53543	1.55528	chr16	45945719	45971483
ENSMUSG00000086988	ENSMUSG00000024442	0610009O20Rik	Neonatal	1.22e-08	0	4.61192	4.07145	4.19577	4.33318	4.49391	4.34121	4.23905	4.08479	3.91017	3.58333	3.67092	3.51656	chr18	38409903	38422283	1.80252	1.41594	1.36683	1.09777	1.08318	0.598755	0.768534	0.580368	0.541793	0.527375	0.424315	0.33946	chr18	38398059	38410219
ENSMUSG00000086988	ENSMUSG00000066475	Gm10268	Neonatal	1.22e-08	0	1.98555	1.58142	1.71158	1.62203	1.48574	0.930965	0.805997	0.821414	0.835711	0.683646	0.719969	0.751201	chr18	38404463	38405066	1.80252	1.41594	1.36683	1.09777	1.08318	0.598755	0.768534	0.580368	0.541793	0.527375	0.424315	0.33946	chr18	38398059	38410219
n290731	ENSMUSG00000006456	Rbm14	Neonatal	1.22e-08	0	5.39957	4.77393	4.30195	4.84249	4.55114	4.05265	3.80299	3.65013	3.6388	3.73572	3.37275	3.37373	chr19	4784299	4811634	1.99605	1.01004	1.40206	1.18441	0.876404	0.998095	0.751365	0.55382	0.366679	0.26111	0.292651	0.22506	chr19	4794719	4795956
ENSMUSG00000082769	ENSMUSG00000026003	Acadl	Neonatal	1.36e-08	0	6.08406	6.12291	7.16107	7.19281	6.97154	7.06908	6.71512	6.53716	6.00076	5.62397	5.5383	5.61311	chr1	66877413	66909851	2.44627	1.91172	1.78066	1.67197	1.50029	1.24848	0.616441	0.744817	0.995318	1.07758	0.634758	0.808424	chr1	66895632	66896266
ENSMUSG00000086290	ENSMUSG00000028898	Trnau1ap	Neonatal	1.4e-08	739	4.91566	4.59106	4.79048	4.80487	4.85069	4.34305	4.37444	4.28902	4.19757	4.33575	3.86577	3.95448	chr4	131867678	131885453	3.06846	3.32959	3.5827	3.05002	2.11099	2.74759	2.82094	2.94558	1.36117	1.46315	1.4691	1.72439	chr4	131864593	131866939
n276572	ENSMUSG00000058351	2010107H07Rik	Neonatal	1.43e-08	929	5.8702	5.36724	5.60271	5.40914	5.58914	5.08138	5.21678	5.10104	5.18762	5.34052	5.05073	4.78861	chr14	31902055	31942116	1.76805	1.409	0.602971	0.906527	0.860351	0.495977	0.21366	0.136943	0.149264	0.136809	0.0529209	0.127739	chr14	31943045	31944939
ENSMUSG00000086635	ENSMUSG00000020024	Ccdc41	Neonatal	1.44e-08	177	1.59433	0.619121	0.897272	0.743908	0.625036	0.575827	0.559387	0.391031	0.420198	0.348523	0.301135	0.399797	chr10	94151535	94253081	1.01257	0.973667	1.21767	1.03302	0.930765	0.544605	0.601087	0.484626	0.347735	0.298842	0.311357	0.366393	chr10	94136238	94151358
ENSMUSG00000086429	ENSMUSG00000030264	Thumpd3	Neonatal	1.48e-08	0	4.05505	3.37697	3.83511	3.64106	3.74036	3.10799	2.97729	2.8797	2.96916	3.18722	2.81462	2.94553	chr6	112996219	113018267	2.97222	2.17008	2.48599	2.25152	2.04683	1.47665	1.34487	1.1831	0.929962	1.14027	0.977197	1.21856	chr6	113017422	113027327
ENSMUSG00000082438	ENSMUSG00000006262	Mob1b	Neonatal	1.51e-08	0	2.37962	1.43854	1.66128	1.5651	1.35212	1.29901	1.3809	0.978754	1.09134	1.14607	1.1668	1.50344	chr5	89149880	89191083	7.33125	6.45307	6.61789	6.47706	6.47	5.54602	5.37679	5.10674	5.11307	5.04792	4.8087	4.68605	chr5	89168272	89168754
ENSMUSG00000074026	ENSMUSG00000090290	Gm17296	Neonatal	1.53e-08	1183	1.36175	1.09523	0.919105	1.17321	1.20376	1.1979	1.01947	0.698161	0.551431	0.485129	0.424547	0.462821	chr8	128950552	128998965	6.2041	5.47644	4.9966	5.89381	5.9844	5.09901	5.16141	4.76	4.67904	4.27833	3.86205	3.43833	chr8	129000148	129000312
ENSMUSG00000082087	ENSMUSG00000042032	Adult2b	Neonatal	1.53e-08	5458	4.95087	4.31038	4.29887	4.15959	4.09882	3.64621	3.62311	3.72214	3.83138	3.8068	3.86603	3.88982	chr11	40492816	40508705	1.97207	1.83145	1.80319	1.67506	1.68172	1.25404	1.29361	0.956727	1.07629	0.899908	0.830282	0.758219	chr11	40486312	40487358
ENSMUSG00000089764	ENSMUSG00000024188	Luc7l	Neonatal	1.69e-08	0	4.05048	3.13495	3.18964	3.41567	3.2394	2.85626	2.73517	2.40424	2.75225	2.23816	1.95889	2.35084	chr17	26389855	26422449	3.28431	1.50057	2.08523	1.54124	1.44728	1.17559	0.864155	1.07417	0.694549	0.84324	0.446721	0.664182	chr17	26406281	26407324
ENSMUSG00000024205	ENSMUSG00000017631	Abr	Neonatal	1.84e-08	0	2.54395	2.79774	2.7616	2.70198	2.6836	2.37074	1.85611	1.47754	1.32055	1.00005	0.997793	1.03666	chr11	76230236	76435816	5.02768	4.76352	4.88066	4.76619	4.21041	3.7719	3.7404	3.5412	3.54007	3.80491	3.19678	3.15401	chr11	76414821	76415131
ENSMUSG00000061468	ENSMUSG00000028986	Klhl7	Neonatal	1.93e-08	0	2.71475	1.58369	2.20634	1.87105	1.83671	1.32355	1.19842	1.17727	1.10474	1.1336	1.18651	1.66553	chr5	23606408	23667041	4.89384	4.7442	3.81187	3.91352	3.87856	3.29367	2.92224	3.15052	3.0834	3.72157	3.42041	3.38703	chr5	23624131	23624484
ENSMUSG00000078247	ENSMUSG00000023830	Igf2r	Neonatal	2.25e-08	0	3.60661	2.00892	2.25562	2.27083	2.35153	2.3394	1.98425	1.85514	1.60707	1.26149	1.34454	1.52164	chr17	12875272	12962530	1.18209	0.787345	1.1545	0.954506	0.945281	0.783597	0.65849	0.382056	0.468003	0.289797	0.232691	0.225913	chr17	12934177	13052988
n289408	ENSMUSG00000015023	Ddx19a	Neonatal	2.28e-08	0	5.16982	4.58121	4.61157	4.81316	4.7494	4.3217	3.9188	3.52527	3.43218	3.11749	3.14169	3.27275	chr8	113498896	113521700	3.09538	2.5188	2.4426	2.38664	2.28738	2.03169	1.56733	1.61301	1.63596	1.67542	1.46941	1.40496	chr8	113498051	113498989
ENSMUSG00000074398	ENSMUSG00000038393	Txnip	Neonatal	2.46e-08	0	4.8612	6.4106	5.90142	5.53794	5.2513	5.23402	4.83775	4.74572	4.20482	4.4096	4.52748	4.4495	chr3	96361880	96365806	0.844088	1.14942	1.6121	0.70024	0.698225	0.405393	0.248413	0.134016	0.15936	0.0557966	0.082972	0.131763	chr3	96359688	96370724
ENSMUSG00000086013	ENSMUSG00000030265	Kras	Neonatal	2.65e-08	290	3.82208	2.65556	3.35884	2.85231	3.20461	2.71565	2.53484	2.29619	2.25283	2.21611	1.90507	2.35688	chr6	145165219	145198759	1.40273	1.24151	1.7653	1.16653	1.23819	0.885802	1.05916	0.516044	0.68536	0.608975	0.669823	0.668456	chr6	145199049	145200369
n293451	ENSMUSG00000052384	Lrrc33	Neonatal	2.74e-08	0	4.58253	4.73709	4.50103	4.55132	4.45201	3.77444	2.9368	2.89607	2.58832	2.02549	1.89323	1.99196	chr16	32142871	32165680	3.75627	3.21584	3.69951	3.06347	2.73346	2.39789	2.14429	1.89957	1.76274	1.80505	1.57305	1.4465	chr16	32152264	32153365
n293441	ENSMUSG00000024900	Cpt1a	Adolescent	2.76e-08	478	2.70576	5.72927	7.66207	6.91078	7.12022	7.23361	7.41974	6.74822	5.66765	5.71486	5.50095	5.73903	chr19	3323301	3385732	0.0793066	1.16679	3.23231	2.18978	2.08182	2.28985	2.45053	2.2	1.06848	1.268	1.05309	1.03811	chr19	3386210	3387996
ENSMUSG00000018451	ENSMUSG00000040599	Mis12	Neonatal	2.9e-08	4578	3.13107	1.84129	2.38631	2.40623	2.52747	2.10149	1.96125	1.62685	1.79641	1.50506	1.36985	1.72623	chr11	70833113	70840873	1.03115	0.656929	0.806595	0.474434	0.548759	0.424603	0.149674	0.0770241	0.0220623	0.0271611	0.0305638	0.0302029	chr11	70845451	70847015
ENSMUSG00000083852	ENSMUSG00000028668	Tceb3	Neonatal	3.03e-08	5481	4.13702	2.97594	3.2668	3.31207	3.33244	3.04382	2.67677	2.61574	2.49525	2.38988	2.44449	2.58189	chr4	135559283	135577678	3.25421	2.4835	1.84891	1.99218	2.32194	1.41689	0.99087	0.703048	0.769139	1.02497	0.965578	0.702487	chr4	135553438	135553802
ENSMUSG00000083608	ENSMUSG00000063080	Gm14501	Neonatal	3.13e-08	6267	1.54584	0.725928	0.430827	0.52959	0.448305	0.369651	0.230069	0.342374	0.310386	0.331652	0.211147	0.137588	chrX	8927725	8928263	1.83935	1.18836	0.75932	0.609911	0.556449	0.372539	0.474364	0.230211	0.217405	0.112731	0.332863	0.204911	chrX	8921152	8921458
ENSMUSG00000087132	ENSMUSG00000049303	Syt12	Adolescent	3.17e-08	0	0.33474	0.337353	0.574397	0.707317	0.788604	0.826157	0.582473	0.505409	0.685627	0.638108	0.423528	0.514949	chr19	4445908	4477447	0.281051	0.218958	0.646819	1.05529	1.17555	1.34917	1.2988	1.15731	1.00675	1.13156	0.912386	1.00782	chr19	4439003	4448332
n272934	ENSMUSG00000022899	Slc15a2	Neonatal	3.38e-08	0	1.12501	0.657924	1.24495	0.730261	0.791371	0.621623	0.802839	0.374181	0.0887407	0.289333	0.131364	0.340339	chr16	36750264	36785048	2.44147	2.01504	2.06955	1.85387	1.88014	1.23972	1.14127	0.648098	0.542562	0.580716	0.489193	0.658571	chr16	36769481	36770214
ENSMUSG00000087497	ENSMUSG00000042148	Cox10	Neonatal	3.52e-08	16	2.91733	3.10837	3.4305	3.06814	3.40575	3.14303	3.3596	3.22832	2.90845	2.94811	2.68164	2.37942	chr11	63776129	63892970	1.99548	1.63042	2.37801	1.71459	1.58115	1.45129	1.53413	0.972653	1.01238	0.847846	0.838556	0.902205	chr11	63892986	63896761
n272914	ENSMUSG00000034205	Loxl2	Neonatal	3.53e-08	0	3.33076	2.96184	3.41852	3.45451	3.55233	3.21435	2.93595	2.49595	1.9269	1.41153	1.22343	1.0585	chr14	70008978	70095640	1.05848	0.331057	0.423241	0.359058	0.309155	0.185557	0.113383	0.0686038	0.110245	0.0566686	0.0390489	0.0315996	chr14	70085379	70087716
ENSMUSG00000073236	ENSMUSG00000042548	Asxl1	Neonatal	3.59e-08	0	3.76567	3.34604	3.15034	3.48849	3.43384	2.96462	2.77112	2.34252	2.24241	1.90774	1.83556	2.11258	chr2	153171581	153229743	2.12076	0.968364	1.49654	1.60109	1.46093	1.04606	1.19662	0.807211	0.583791	0.48396	0.555604	0.82571	chr2	153166893	153171809
n271213	ENSMUSG00000029866	Kel	Neonatal	3.59e-08	0	7.1632	5.79348	3.89486	5.16422	4.21561	1.67431	0.441093	0.168183	0.0857969	0.136315	0.00328041	0.00481105	chr6	41636329	41654338	1.10571	0.384132	0.182876	0.262515	0.139047	0.0206428	0	0	0	0	0	0	chr6	41642638	41646185
n297456	ENSMUSG00000002266	Zim1	Neonatal	3.8e-08	2555	1.14622	0.62458	1.00988	1.10152	0.856149	0.473404	0.183969	0.0165566	0.0124416	0.00275576	0.00290956	0	chr7	6628154	6649161	1.72556	1.34082	1.76034	1.57729	1.34623	0.74712	0.342491	0.0431393	0.0105949	0.00996717	0	0	chr7	6623979	6625599
ENSMUSG00000085404	ENSMUSG00000066154	Mup3	Adult	5.42e-08	946	0.985665	0.144794	0.175056	0.10255	1.01661	0.492683	0.797841	2.47905	8.08498	11.4075	12.0277	12.3838	chr4	61744510	61748376	0.0373093	0	0	0.0155605	0.0495036	0.370265	0.414692	0.685724	1.02632	1.02608	1.18745	1.32806	chr4	61749322	61751558
ENSMUSG00000080999	ENSMUSG00000075031	Hist1h2bb	Neonatal	5.55e-08	235	2.6909	1.88519	0.589142	0.659815	0.606334	0.532325	0.479923	0.171009	0.186868	0.282089	0.195892	0.230425	chr13	23838603	23839071	1.64205	1.25575	0.758872	0.79939	0.590593	0.459177	0.551048	0.33799	0.371946	0.306234	0.623106	0.385139	chr13	23838035	23838368
n271586	ENSMUSG00000003813	Rad23a	Neonatal	5.84e-08	0	8.93971	7.89483	6.85639	7.65953	7.10779	6.01757	5.70447	5.71071	5.4448	5.2438	5.3478	5.48709	chr8	87357918	87364564	2.13002	1.24465	1.00757	1.44107	1.09677	1.01951	0.583569	0.497986	0.411597	0.652145	0.281708	0.297872	chr8	87359437	87360254
ENSMUSG00000086841	ENSMUSG00000046417	BC046404	Neonatal	6.64e-08	77	1.95138	2.29098	1.91871	1.96667	2.10184	1.78578	1.30009	1.02212	0.854882	0.516945	0.497865	0.486852	chr11	62418386	62462025	4.53824	4.89478	5.56252	5.35968	4.1478	4.46721	4.04289	4.21931	2.7812	3.32632	2.8767	2.92321	chr11	62416379	62418309
n414406	ENSMUSG00000020694	Tlk2	Neonatal	7.48e-08	0	3.08972	1.56017	2.64578	2.28493	2.33789	2.16106	1.97408	1.83344	1.83412	1.66507	1.80197	2.07121	chr11	105040121	105145273	1.71032	0.78576	1.60498	1.50043	1.45715	1.20467	1.14797	0.887325	0.854479	0.677825	0.569463	0.492496	chr11	105040334	105042747
n413859	ENSMUSG00000047921	Trappc9	Neonatal	7.98e-08	0	3.46309	3.47168	3.10317	3.15551	3.10793	2.86937	2.57783	2.4217	2.72935	2.48687	2.77674	2.67288	chr15	72420051	72891634	1.72538	1.84668	1.71557	1.88807	1.8215	1.57538	1.43597	1.27642	0.974839	0.931211	0.990689	1.1837	chr15	72636029	72640754
ENSMUSG00000086868	ENSMUSG00000052974	Cyp2f2	Adult	8.43e-08	0	1.56374	5.76895	5.26862	6.13414	6.39056	6.70253	6.84826	8.8877	9.84012	9.874	10.2265	10.2972	chr7	27904928	27918679	0.340044	0.468815	0.730015	0.937544	1.07352	1.35856	1.95976	1.79643	1.64031	1.30165	1.50282	1.58697	chr7	27909500	27915693
ENSMUSG00000052724	ENSMUSG00000032436	Cmtm7	Neonatal	8.55e-08	0	5.35988	5.50895	5.06433	5.00359	4.81372	3.91274	3.06615	2.65211	2.32785	2.35445	1.88835	1.7738	chr9	114665955	114690963	0.694882	0.794439	0.781239	0.696527	0.498691	0.350346	0.0908072	0.127821	0.0573715	0.0651457	0.0606924	0.0153165	chr9	114689218	114691375
n276583	ENSMUSG00000045078	Rnf216	Neonatal	8.91e-08	0	2.7644	2.03871	2.4261	2.2907	2.24055	2.10489	2.05159	1.97478	1.59482	1.5421	1.65758	1.76848	chr5	143752572	143874673	1.52439	1.12211	1.13335	0.984622	0.800596	0.601627	0.59725	0.335802	0.26473	0.30435	0.260525	0.285738	chr5	143765525	143767880
n293849	ENSMUSG00000034205	Loxl2	Neonatal	9.13e-08	0	3.33076	2.96184	3.41852	3.45451	3.55233	3.21435	2.93595	2.49595	1.9269	1.41153	1.22343	1.0585	chr14	70008978	70095640	1.31407	0.303294	0.455897	0.343873	0.132431	0.0581342	0.0285198	0.00746076	0.0362566	0.0145146	0.00369017	0.018802	chr14	70013585	70015853
n264224	ENSMUSG00000018986	Slfn3	Neonatal	9.16e-08	8439	1.30327	0.478091	0.634256	0.884624	0.755575	0.253652	0.155574	0.119028	0.11873	0.024349	0.051564	0.0341012	chr11	83004832	83028656	1.91274	0.95195	1.03676	1.02192	0.749782	0.277059	0.188706	0.0650628	0.0465739	0.0353924	0.032099	0.0582786	chr11	83037095	83040087
ENSMUSG00000086299	ENSMUSG00000021228	Acot3	Adolescent	1.02e-07	0	2.02755	1.49421	4.80037	3.22721	3.72929	4.4831	3.55164	2.75975	2.36226	0.631287	1.22211	1.13926	chr12	85393094	85400515	0.211143	0.109109	1.01047	0.442792	0.440387	0.747173	0.471815	0.189833	0.183359	0.0674952	0.0995433	0.117809	chr12	85380419	85394757
ENSMUSG00000086299	ENSMUSG00000052392	Acot4	Adolescent	1.02e-07	0	2.65377	2.19801	4.35767	3.3042	3.43745	3.69946	3.23091	2.94744	3.08849	2.36503	2.5535	2.56877	chr12	85379329	85385673	0.211143	0.109109	1.01047	0.442792	0.440387	0.747173	0.471815	0.189833	0.183359	0.0674952	0.0995433	0.117809	chr12	85380419	85394757
n294627	ENSMUSG00000022995	Enah	Neonatal	1.13e-07	451	0.64567	0.46832	0.830088	0.676511	0.856928	0.679994	0.510097	0.308751	0.128398	0.117126	0.0604586	0.15479	chr1	183834576	183950111	0.854577	0.607483	0.91246	0.741099	0.865221	0.791084	0.441993	0.347943	0.19436	0.158749	0.0792037	0.146934	chr1	183832694	183834125
ENSMUSG00000071637	ENSMUSG00000041974	2310008H04Rik	Neonatal	1.24e-07	761	2.67103	1.72052	1.4997	1.95682	2.13683	1.6382	1.32953	0.978938	1.28142	1.10025	1.14623	1.10279	chr16	15889320	16146944	2.49103	3.5746	2.87678	2.59459	2.53014	1.99997	1.94807	2.30178	1.73395	1.48031	1.16552	1.18956	chr16	15887379	15888559
n276279	ENSMUSG00000027284	Cdan1	Neonatal	1.32e-07	0	2.6931	2.04989	2.00963	2.00883	1.95798	1.71149	1.62631	1.02746	1.06044	0.97693	0.88041	0.959578	chr2	120541890	120675864	1.64713	0.407017	0.830335	0.471898	0.393423	0.172588	0.158766	0.100981	0.144117	0.118601	0.0464301	0.0973488	chr2	120625398	120627229
n293708	ENSMUSG00000025464	Paox	Adult	1.35e-07	204	3.11274	3.76298	2.92114	3.16184	3.10047	3.03191	2.99829	3.23381	4.49172	4.15868	4.13584	4.02659	chr7	147311556	147320233	0.683149	0.882282	0.669126	0.735998	0.827434	0.886731	0.850491	1.06663	1.56884	1.24491	1.47127	1.47565	chr7	147320437	147323123
ENSMUSG00000074108	ENSMUSG00000041438	Cirh1a	Neonatal	1.56e-07	4676	4.37806	4.03017	4.12804	3.64842	3.71619	3.17395	3.26045	3.00897	2.7853	2.6843	2.59231	2.72361	chr8	109417540	109446993	2.44399	2.61696	1.84894	1.98503	1.77418	1.53192	1.40616	1.3181	1.10107	1.27507	1.02531	1.37883	chr8	109451669	109452313
ENSMUSG00000087118	ENSMUSG00000070056	Mfhas1	Neonatal	1.62e-07	0	2.17053	1.1351	1.54446	1.76366	1.6884	1.57475	1.55122	1.74447	1.3266	1.81287	1.70824	1.87222	chr8	36650852	36742503	0.784051	0.436335	0.596951	1.04149	0.768431	0.181735	0.207832	0.281001	0.192439	0.36666	0.324173	0.326484	chr8	36645626	36652026
n282407	ENSMUSG00000056091	St3gal5	Neonatal	1.62e-07	8278	6.72115	6.34662	6.22489	5.96638	5.95478	5.04037	5.02732	5.02509	3.94197	3.66427	3.48914	3.60088	chr6	72047607	72104564	0.414092	1.89481	0.898505	0.476813	0.51911	0.596093	0.578004	0.8118	0.572311	0.372761	0.261498	0.193505	chr6	72112842	72117701
ENSMUSG00000053332	ENSMUSG00000026709	Dars2	Neonatal	1.71e-07	2062	4.59622	3.91702	3.69775	3.82869	4.05219	3.5441	3.55682	3.37218	3.52463	3.48693	3.18371	3.25991	chr1	162970732	163000789	6.74297	6.60367	7.08714	6.75345	5.94998	6.02907	6.06982	6.02459	4.60041	5.21387	5.22772	5.44362	chr1	162964553	162968670
n267717	ENSMUSG00000070639	Lrrc8b	Neonatal	1.83e-07	38	1.59814	0.66968	0.625957	0.843002	0.973962	0.471068	0.442562	0.289371	0.216216	0.118887	0.122744	0.153583	chr5	105844794	105915208	1.91693	0.907724	0.85626	0.797007	1.09743	0.646176	0.529974	0.281483	0.307569	0.175821	0.167233	0.165666	chr5	105915246	105916494
n295632	ENSMUSG00000004018	Fancl	Neonatal	1.91e-07	0	3.73015	2.52902	2.81246	2.91454	3.06597	2.70134	2.39007	2.22586	2.16369	2.27766	1.78756	1.99696	chr11	26286135	26371876	1.86877	1.41852	1.28677	1.30617	1.18946	1.04806	0.915752	0.626203	0.84039	0.608229	0.609129	0.993794	chr11	26286765	26287433
ENSMUSG00000058603	ENSMUSG00000036086	Zranb3	Neonatal	1.95e-07	0	1.58805	0.79306	0.95218	1.11951	1.25999	1.0571	1.10836	0.715637	0.819901	0.799809	0.491328	0.600623	chr1	129850761	129999624	9.3977	9.10915	9.10923	9.0873	8.5409	7.81168	7.75059	7.47105	7.52382	7.41734	7.15916	6.90416	chr1	129935146	129935559
n285190	ENSMUSG00000013236	Ptprs	Neonatal	2.05e-07	0	1.49495	1.05413	1.47939	1.1967	1.05921	1.36815	0.947637	0.794969	0.450057	0.271927	0.289529	0.25212	chr17	56551851	56615906	1.44518	1.32119	1.07641	1.38696	1.35375	1.28258	0.868836	0.510957	0.325611	0.419885	0.264758	0.179793	chr17	56569979	56571900
n271196	ENSMUSG00000050549	5730508B09Rik	Neonatal	2.3e-07	62	4.67628	3.03457	2.8639	2.92124	2.39438	1.18401	0.852549	0.933495	0.724759	0.890711	0.595671	0.922721	chr3	127572606	127599241	1.56204	0.492464	0.461982	0.533333	0.53784	0.114241	0.117156	0.117445	0.0586645	0.1858	0.096068	0.141864	chr3	127571976	127572544
ENSMUSG00000079942	ENSMUSG00000042616	Oscp1	Neonatal	2.49e-07	0	1.68201	1.64968	1.27901	1.47669	1.73461	1.36199	1.21165	0.765911	0.48313	0.516811	0.530158	0.48047	chr4	125735809	125769439	4.02553	3.94157	4.08772	3.85542	3.27884	2.41625	2.41217	2.39366	2.28948	2.09824	2.03337	1.82201	chr4	125747071	125747561
n286285	ENSMUSG00000020649	Rrm2	Neonatal	2.53e-07	0	7.47133	6.06632	5.34335	6.12629	5.99025	4.03846	3.57986	2.41283	3.19441	2.90796	1.37666	1.03066	chr12	25393106	25399011	0.749445	0.660901	0.305817	0.447147	0.407861	0.0870083	0.0443112	0.101555	0.0347993	0.0933862	0.028959	0.0453438	chr12	25392120	25393404
n267250	ENSMUSG00000019916	P4ha1	Neonatal	2.74e-07	8654	3.13057	2.64267	2.19013	2.56104	2.84214	2.61289	2.16956	2.05558	1.78433	1.66086	1.29124	1.48094	chr10	58786044	58836052	5.79736	5.10695	5.36607	5.33351	4.92155	4.13389	3.90915	3.24953	2.86287	2.68899	2.79587	3.01299	chr10	58844706	58845467
n287789	ENSMUSG00000039031	Arhgap18	Neonatal	2.77e-07	8594	2.10913	1.32977	2.1748	2.0555	2.31983	2.03695	1.70321	1.50398	1.44736	1.2541	1.43851	1.69552	chr10	26473227	26638454	3.5966	2.0666	2.14364	2.13121	2.1683	1.87968	1.83976	0.875958	1.58006	1.10463	0.793778	0.600783	chr10	26647048	26649029
n272544	ENSMUSG00000085925	Rtl1	Neonatal	2.83e-07	0	1.00981	0.179476	0.130197	0.120035	0.155193	0.0625491	0.00973398	7.39e-10	0	0	5.07e-10	0	chr12	110827404	110838540	2.21374	0.726199	0.906084	0.670849	1.07797	0.691294	0.0937561	0.016142	0.0342642	1.96e-08	0.0234345	0.0244925	chr12	110835119	110836749
ENSMUSG00000087213	ENSMUSG00000070871	Ccnyl1	Neonatal	2.85e-07	0	1.45581	1.19513	1.80541	1.46048	1.76469	1.34966	1.19344	0.891456	0.983951	0.853006	0.703104	0.884917	chr1	64737029	64772218	3.27951	1.76431	2.31419	1.89554	3.09248	1.95724	2.33738	1.50234	2.51895	2.88914	1.88912	1.45273	chr1	64726445	64737233
n273052	ENSMUSG00000033107	Rnf125	Adult	3.1e-07	1772	1.5375	2.00523	2.55388	2.85184	2.81864	3.32603	3.704	4.11402	4.01912	4.52569	4.75308	5.3362	chr18	21103126	21142349	1.32313	1.68269	2.60129	2.41167	2.53129	3.31658	3.25803	4.15695	3.90676	4.79749	4.82192	4.99953	chr18	21144121	21145755
ENSMUSG00000046334	ENSMUSG00000025915	Sgk3	Neonatal	3.13e-07	0	3.69408	1.89093	2.65769	2.55728	2.43553	1.89846	1.76342	1.63145	1.24295	1.25557	1.00432	1.39574	chr1	9788211	9892637	2.12357	1.24563	0.845488	1.01258	1.30121	1.03374	0.589896	0.602628	0.835349	0.741348	0.452316	0.539046	chr1	9792275	9792634
ENSMUSG00000086325	ENSMUSG00000035547	Capn5	Neonatal	3.13e-07	0	3.68533	3.23581	2.92364	3.41787	2.87448	2.06611	1.63131	1.22962	1.34673	1.00864	1.17792	1.13508	chr7	105270069	105326784	0.941994	0.429668	0.474958	0.684	0.569907	0.41795	0.346487	0.202505	0.403931	0.280104	0.278135	0.247841	chr7	105325704	105334107
ENSMUSG00000085505	ENSMUSG00000028645	Slc2a1	Neonatal	3.2e-07	0	7.57166	5.03185	3.54538	2.80233	3.06794	2.85798	2.90075	3.04748	2.13567	2.43695	2.15525	2.00757	chr4	118781316	118809935	0.766265	0.0341165	0.0578597	0.0297164	0	0	0	0	0	0	0	0.0242901	chr4	118806354	118811406
ENSMUSG00000086453	ENSMUSG00000017299	Dnttip1	Neonatal	3.22e-07	0	4.78337	4.35498	4.03507	4.18324	3.96983	3.43945	3.14766	3.06305	3.03995	3.05472	2.82459	2.7957	chr2	164571483	164594107	1.07646	0.370268	0.319084	0.311308	0.43892	0.267628	0.270244	0	0.0898935	0.0609405	0.0273315	0.0570112	chr2	164579742	164595166
n279722	ENSMUSG00000031930	Wwp2	Neonatal	3.46e-07	0	5.26587	5.23381	4.82233	4.95552	4.80761	4.31686	4.09937	3.8513	3.85364	3.66048	3.49321	3.30911	chr8	109960298	110082494	8.06208	7.57705	7.60498	7.46238	7.24316	6.29898	5.98376	5.75936	6.01748	5.79206	5.59499	5.56704	chr8	109963030	109963479
ENSMUSG00000086968	ENSMUSG00000040600	Eps8l3	Neonatal	3.49e-07	0	0.728618	0.0935766	0.0633253	0.0309843	0.0589792	0.00626982	0.0597302	0.00955826	0.00457654	0	0.00961495	0.111226	chr3	107680148	107695817	2.18323	1.79083	1.67926	1.77547	1.65207	1.23469	1.38357	0.908502	1.38807	0.989592	0.866196	1.04199	chr3	107691768	107699131
ENSMUSG00000086968	ENSMUSG00000004032	Gstm5	Neonatal	3.49e-07	0	7.88826	7.39369	6.21721	6.78112	6.01768	4.95566	4.3895	4.01255	4.50836	4.31309	4.18109	3.73312	chr3	107698739	107701604	2.18323	1.79083	1.67926	1.77547	1.65207	1.23469	1.38357	0.908502	1.38807	0.989592	0.866196	1.04199	chr3	107691768	107699131
ENSMUSG00000040652	ENSMUSG00000040524	Zfp609	Neonatal	3.5e-07	1284	2.17826	2.1529	2.35548	2.39793	2.21765	2.10811	2.1012	1.58776	1.39121	0.995738	1.1709	1.31866	chr9	65539391	65675371	4.62621	4.35562	4.74954	4.40139	4.51913	4.34836	4.13589	4.07686	3.88212	3.86927	3.8592	3.9968	chr9	65515808	65538107
ENSMUSG00000090992	ENSMUSG00000075592	Nynrin	Neonatal	3.52e-07	0	2.11838	1.72555	1.55417	1.64265	1.60587	1.38801	1.0696	0.632566	0.504305	0.315158	0.363056	0.484929	chr14	56472873	56493572	2.14745	1.49989	1.61403	1.26628	1.29625	1.1399	0.718045	0.64818	0.431875	0.340741	0.334125	0.270569	chr14	56483148	56493572
ENSMUSG00000083121	ENSMUSG00000030691	Fchsd2	Neonatal	3.71e-07	0	1.95917	1.55273	2.27287	2.0891	2.24047	2.18138	1.92973	1.85956	1.48037	1.42704	1.31879	1.65723	chr7	108257289	108432919	2.14697	1.96302	1.74077	1.50687	1.44726	1.31239	0.979218	0.903684	1.13418	1.08453	0.844984	0.868893	chr7	108303137	108303599
ENSMUSG00000078561	ENSMUSG00000057098	Ebf1	Neonatal	3.86e-07	0	0.807161	1.33462	1.18624	1.02155	0.507008	0.80175	0.450803	0.129529	0.0807326	0.181095	0.0490716	0.153116	chr11	44430819	44821593	1.25551	1.87687	2.01784	1.42865	0.565311	1.0923	0.181263	0.127795	0.123347	0.275577	0.128558	0.125042	chr11	44430819	44431275
ENSMUSG00000062896	ENSMUSG00000005968	Tuft1	Neonatal	4.18e-07	7973	2.98273	3.00344	2.62737	2.5796	2.56393	2.22827	2.01087	1.88882	1.94008	1.49848	1.40935	1.47402	chr3	94416679	94462794	3.59617	3.36432	3.32258	3.01754	2.97677	2.26323	1.84702	1.65392	1.57988	1.84524	1.79049	1.51797	chr3	94408330	94408706
n419533	ENSMUSG00000024665	Fads2	Adolescent	4.5e-07	147	6.70894	7.87354	7.84448	8.43643	9.15221	9.29074	8.72413	7.70688	8.89668	8.30798	8.13006	8.02873	chr19	10138654	10175993	7.26289	8.30894	8.20969	8.70814	9.47307	9.57935	9.03042	8.03232	9.0607	8.74452	8.30088	8.19506	chr19	10138121	10138507
ENSMUSG00000084838	ENSMUSG00000041215	Yeats2	Neonatal	5e-07	0	1.58986	0.923799	1.29408	1.32986	1.36628	1.30796	1.02984	0.806784	0.568838	0.475992	0.521256	0.541818	chr16	20141136	20232646	4.02147	3.0293	3.1611	3.25915	3.29343	2.6193	2.85271	2.47981	2.4223	2.22355	1.94189	2.17377	chr16	20176798	20177085
n282999	ENSMUSG00000078087	Gm15887	Neonatal	5.35e-07	0	5.84784	5.19996	5.69738	5.39793	4.84276	3.71951	3.47669	3.58736	3.37554	3.46261	3.14158	2.83185	chr7	63269303	63269797	0.863875	0.547717	0.492932	0.463217	0.366565	0.229891	0.166487	0.140342	0.181776	0.167526	0.116923	0.144304	chr7	63268317	63272849
n282999	ENSMUSG00000047037	Nipa1	Neonatal	5.35e-07	0	2.6598	1.40171	1.04125	1.52306	1.298	0.601823	0.516121	0.369589	0.395144	0.326687	0.268381	0.223851	chr7	63232937	63275324	0.863875	0.547717	0.492932	0.463217	0.366565	0.229891	0.166487	0.140342	0.181776	0.167526	0.116923	0.144304	chr7	63268317	63272849
ENSMUSG00000070282	ENSMUSG00000032478	Nme6	Neonatal	5.84e-07	43	6.25762	5.5834	5.29104	5.92575	6.20552	5.58643	4.89489	4.54141	5.42674	5.57746	5.05785	4.65633	chr9	109735263	109745630	1.37948	1.2976	1.14179	1.36224	1.39111	1.05832	0.881396	0.739746	0.788084	0.778624	0.644498	0.603357	chr9	109730457	109735220
n292261	ENSMUSG00000078851	Hist3h2a	Neonatal	6.19e-07	0	2.27261	1.84214	1.55546	1.61231	1.34008	1.16964	0.736791	0.73069	0.698488	0.642157	0.573926	0.536234	chr11	58768187	58770176	2.55874	1.81561	1.42796	1.76528	1.40423	0.971501	0.827667	0.568939	0.578086	0.433921	0.677513	0.707994	chr11	58768024	58768790
ENSMUSG00000082107	ENSMUSG00000024867	Pip5k1b	Neonatal	6.89e-07	3968	3.21653	1.88563	1.65828	2.09751	1.65789	0.448803	0.0892507	0.0831229	0.14089	0.128464	0.044639	0.0701034	chr19	24369284	24630362	1.12781	0.729355	0.64277	0.535948	0.502973	0.342768	0.258655	0.215474	0.104747	0.0952118	0.106811	0.130118	chr19	24364206	24365316
n264510	ENSMUSG00000022887	Masp1	Adolescent	7.04e-07	0	4.07391	4.38657	4.78492	5.1782	5.43853	5.79599	5.70019	5.40917	5.21074	4.90204	5.01229	5.10616	chr16	23449490	23520676	0.218871	0.359054	0.620762	0.807602	0.978208	1.25034	1.23557	0.919631	0.915258	0.838253	0.636834	0.730689	chr16	23520391	23560153
ENSMUSG00000080950	ENSMUSG00000026482	Rgl1	Neonatal	8.95e-07	0	3.15097	2.8106	3.25489	3.58816	3.67044	3.54011	3.09754	2.85237	2.31888	2.30846	2.0261	2.19867	chr1	154363889	154613481	0.842933	0.391388	0.185729	0.277598	0.364255	0.104549	0.0390852	0.0453762	0.0832396	0.111075	0.0811769	0.0958037	chr1	154576289	154577689
ENSMUSG00000083186	ENSMUSG00000042228	Lyn	Neonatal	9.02e-07	0	3.39998	3.167	3.79407	3.53355	3.59122	3.3009	2.87104	2.96206	2.56125	2.72087	2.46831	2.58081	chr4	3605262	3740269	1.29077	0.493489	0.554588	0.486058	0.351775	0.157669	0.0546791	0.10968	0.150821	0.101675	0.0180488	0.0399836	chr4	3647574	3648173
ENSMUSG00000090319	ENSMUSG00000006998	Psmd2	Neonatal	9.26e-07	702	6.86477	6.35433	6.22377	6.38786	6.42386	5.9729	5.91888	5.75785	6.16082	5.95842	6.02594	6.01908	chr16	20651725	20663487	4.88958	4.42839	3.47412	3.69702	3.57143	2.60618	2.35148	1.83219	2.15584	1.93352	1.85626	2.21315	chr16	20664189	20664680
n292193	ENSMUSG00000070639	Lrrc8b	Neonatal	9.4e-07	105	1.59814	0.66968	0.625957	0.843002	0.973962	0.471068	0.442562	0.289371	0.216216	0.118887	0.122744	0.153583	chr5	105844794	105915208	1.45994	0.565377	0.192455	0.392065	0.560175	0.0446392	0	0.015418	0.00716871	0.00322797	0	0.00261381	chr5	105842306	105844689
n277076	ENSMUSG00000031762	Mt2	Neonatal	9.43e-07	0	11.1873	9.69547	10.5092	9.81517	9.01441	7.81954	7.48465	7.27742	7.36581	2.47097	5.13229	4.24867	chr8	96696518	96697467	1.1672	0.407506	0.207316	0.229202	0.166024	0.0821404	0.0766015	0.0685719	0.0401024	0.00589046	0.0467463	0.0138867	chr8	96694651	96697312
n282893	ENSMUSG00000055137	5033411D12Rik	Adult	1.03e-06	0	1.12153	0.99837	1.59367	2.54585	2.04711	2.50349	2.26033	2.10236	1.45458	1.67073	1.98568	2.13636	chr13	16949689	17786566	0.286949	0.146637	0.523626	0.433772	0.309652	0.464696	0.457041	0.518998	0.537493	0.787867	0.788432	1.05911	chr13	17774546	17787387
n273194	ENSMUSG00000004609	Cd33	Neonatal	1.12e-06	1077	1.27293	1.67642	1.45601	1.019	1.08954	0.766426	0.340193	0.207963	0.187332	0.115106	0.110534	0.138199	chr7	50782826	50788541	0.880718	0.792174	0.982076	0.560267	0.520567	0.393911	0.225571	0.183022	0.0378081	0.128804	0.0726515	0.0647693	chr7	50779585	50781749
ENSMUSG00000087331	ENSMUSG00000015363	Trabd	Adult	1.19e-06	0	4.2957	4.64721	4.70505	4.86115	4.99379	4.89136	4.86805	5.08115	5.36944	5.60123	5.40936	5.29805	chr15	88905554	88917507	0.673981	1.13114	1.01721	0.948704	0.81241	1.46647	1.27442	1.43849	1.68005	1.96235	1.95566	1.64904	chr15	88901626	88906282
ENSMUSG00000059658	ENSMUSG00000031928	Mre11a	Neonatal	1.21e-06	8121	3.30237	2.27924	2.43886	2.47868	2.65466	1.7436	1.64125	1.19774	1.2572	1.10862	0.965778	0.980959	chr9	14589098	14641567	4.18738	4.59369	3.9305	3.87917	3.91242	3.16662	3.04327	3.01779	3.60151	3.35251	3.26856	3.19084	chr9	14649688	14650215
ENSMUSG00000089712	ENSMUSG00000031770	Herpud1	Neonatal	1.26e-06	6816	6.13253	7.00824	7.00584	6.82137	6.35335	6.50442	6.64907	7.08394	5.94838	6.43766	6.19169	6.67477	chr8	96910338	96919277	1.47229	3.17935	1.86604	1.50645	0.951198	0.985392	1.29217	0.758677	0.290678	0.148622	0.316763	0.277915	chr8	96901821	96903522
n294844	ENSMUSG00000051864	Tbc1d22a	Neonatal	1.49e-06	80	3.30558	3.35459	3.42109	3.43227	3.45346	3.32205	3.05818	2.89278	2.74949	2.71173	2.61973	2.74737	chr15	86044877	86328929	3.65456	3.26223	4.05592	3.63178	3.49844	3.69247	3.37409	3.04611	2.99889	2.75607	2.52556	2.52026	chr15	86044207	86044797
ENSMUSG00000069011	ENSMUSG00000036615	Rfxap	Neonatal	1.67e-06	2773	2.2606	1.85997	2.07064	1.98597	1.96907	1.95018	1.91056	1.77569	1.58707	1.59695	1.3973	1.61267	chr3	54607038	54611713	5.15633	3.66006	4.1586	4.12764	4.20208	3.42761	3.46068	3.07399	2.75049	2.58798	2.28869	2.62801	chr3	54614486	54615172
n267462	ENSMUSG00000054150	4831426I19Rik	Neonatal	1.74e-06	3807	1.92509	1.2683	0.911961	1.26334	1.01535	0.601208	0.553368	0.369749	0.433003	0.412194	0.373445	0.455619	chr12	106168159	106248019	1.89183	1.24672	1.51175	0.970982	0.792609	0.64038	0.324379	0.469427	0.317789	0.330746	0.290998	0.481884	chr12	106163711	106164352
ENSMUSG00000090823	ENSMUSG00000042557	Sin3a	Neonatal	1.82e-06	0	3.71888	2.5176	3.05099	3.00433	2.91761	2.84529	2.60818	2.25534	2.24494	1.44155	2.13284	2.24746	chr9	56919847	56976173	0.950472	0.55996	0.400045	0.487564	0.446557	0.20208	0.239836	0.352778	0.275086	0.181336	0.207096	0.19206	chr9	56923023	56923820
n273102	ENSMUSG00000025810	Nrp1	Adult	1.95e-06	0	1.67958	1.25689	1.93753	1.80973	2.0479	2.47372	2.58145	2.51311	2.83203	2.89811	2.76345	2.9895	chr8	130882973	131029362	0.88838	0.422417	0.177521	1.00227	0.798889	1.52998	0.747196	0.979528	1.56944	1.9986	1.87206	1.81665	chr8	130979384	131012012
ENSMUSG00000074912	ENSMUSG00000027314	Dll4	Neonatal	2.24e-06	0	1.33241	1.59466	1.62573	1.4934	1.26281	1.44918	1.40562	1.37129	1.04934	1.15334	1.07114	1.16794	chr2	119151520	119161698	0.834257	0.957421	0.947059	0.733803	0.570821	0.639028	0.303191	0.416599	0.495843	0.58359	0.475581	0.337051	chr2	119146923	119151930
ENSMUSG00000091611	ENSMUSG00000053965	Pde5a	Neonatal	2.28e-06	2510	0.935272	0.526827	1.0182	0.633137	0.548127	0.39837	0.313134	0.140062	0.0835023	0.100409	0.0877586	0.0985186	chr3	122432076	122562292	0.939167	0.594165	0.382369	0.410048	0.427301	0.247989	0.184557	0.238503	0.253374	0.359746	0.189606	0.180612	chr3	122564802	122565594
n280251	ENSMUSG00000019795	Pcmt1	Neonatal	2.66e-06	0	5.97266	5.34863	5.31549	5.32815	5.45723	4.99166	4.94878	4.65886	4.32999	4.32281	4.07531	4.27012	chr10	7349171	7400934	1.30085	1.16746	1.43906	1.1219	1.24933	0.958664	0.954666	0.893792	0.648025	0.885432	0.733314	0.774018	chr10	7383179	7384421
ENSMUSG00000083146	ENSMUSG00000025340	Rabgef1	Neonatal	3.03e-06	0	3.65032	2.90807	3.07235	3.0272	2.70157	2.29963	2.30016	2.42753	2.27919	2.27799	2.40707	2.47304	chr5	130647668	130690212	2.01483	1.02942	1.41647	1.1655	1.20116	0.985747	0.57089	0.612853	0.555602	0.710281	0.320823	0.631228	chr5	130683950	130684432
n274468	ENSMUSG00000026715	Serpinc1	Adult	3.23e-06	0	6.84295	9.64261	9.79151	10.2156	10.3035	10.8929	11.0257	10.9221	10.8389	10.4862	10.6538	10.571	chr1	162908737	162933141	0.926664	1.05484	1.75785	1.86168	2.01494	2.618	2.55547	2.69778	2.55992	2.48561	2.58221	2.76425	chr1	162933054	162934552
n415239	ENSMUSG00000039148	Sart1	Neonatal	3.36e-06	0	3.59783	3.08726	2.96841	3.03335	2.87988	2.52149	2.36177	2.36522	2.22143	2.55043	2.34116	2.18788	chr19	5377523	5388703	0.663701	0.618275	0.880075	0.67266	0.479778	0.57943	0.410387	0.291345	0.274781	0.342962	0.244389	0.280819	chr19	5388335	5390069
ENSMUSG00000090986	ENSMUSG00000060743	H3f3a	Neonatal	3.58e-06	0	9.69123	8.39553	8.22112	8.48112	8.06	7.06674	6.82739	6.69814	6.35234	6.55056	6.12821	6.29648	chr1	182730963	182744074	2.86147	1.76259	1.30758	1.5036	0.763141	0.90832	0.781461	0.463041	0.540149	0.289679	0.396774	0.429531	chr1	182732699	182739614
n284138	ENSMUSG00000036352	Ubac1	Neonatal	3.61e-06	0	8.76471	7.75052	6.32803	7.1847	6.61052	4.5776	4.08775	3.90994	3.9986	4.01537	3.80048	3.84041	chr2	25854063	25877267	1.05908	0.38403	0.256578	0.429155	0.15271	0.0566346	0.0729572	0.0278189	0.0341288	0.021725	0.0138461	0.0323209	chr2	25855341	25858876
n282643	ENSMUSG00000039878	Slc39a5	Neonatal	3.78e-06	0	6.29322	6.81024	6.18399	6.48562	6.55722	5.37622	3.50848	3.11362	2.72028	1.03581	0.795715	1.59129	chr10	127832990	127838280	4.06592	3.64552	3.80197	3.57653	3.47333	3.42105	3.17393	3.10684	2.96462	3.17089	2.5218	2.34288	chr10	127832280	127833025
n268246	ENSMUSG00000027573	2310003C23Rik	Neonatal	4.16e-06	634	6.28054	5.20102	5.06811	5.34649	5.16723	4.56192	4.37676	4.25967	4.26859	4.24945	4.13676	4.13992	chr2	180444822	180453438	4.15324	3.30464	3.77128	3.54698	3.48488	3.09914	2.9283	2.82876	2.4446	2.48461	2.48367	2.45351	chr2	180454072	180456300
ENSMUSG00000073519	ENSMUSG00000041258	Zfp236	Neonatal	4.17e-06	215	1.41185	0.991315	1.15783	1.12685	1.12937	1.1051	1.07063	0.922349	0.66589	0.734569	0.639044	0.867726	chr18	82762989	82862126	0.980107	1.12294	1.38203	1.00933	1.11469	0.908863	0.855798	0.656169	0.440247	0.371611	0.399992	0.509947	chr18	82862341	82875566
n270376	ENSMUSG00000053641	Dennd4a	Neonatal	4.31e-06	0	3.8676	2.14539	2.43372	2.50104	2.21675	1.46352	1.23022	1.07507	1.26228	1.04921	1.11608	1.58519	chr9	64659147	64767474	1.80203	0.580978	1.04769	0.695814	0.567612	0.355946	0.163789	0.178272	0.239172	0.193783	0.22582	0.114987	chr9	64747102	64749490
n293062	ENSMUSG00000042079	Hnrnpf	Neonatal	4.44e-06	0	6.02476	4.77518	5.20801	5.13027	5.07068	4.5793	4.47094	4.35116	4.15232	4.15341	4.00608	4.05334	chr6	117850358	117875639	1.6808	0.824197	1.07542	1.25223	1.11207	0.971272	0.919131	0.913093	0.667386	0.517517	0.5546	0.705525	chr6	117866548	117867740
ENSMUSG00000087187	ENSMUSG00000047250	Ptgs1	Neonatal	5.11e-06	7492	4.22238	4.20574	4.51698	4.48024	4.60848	4.24848	3.68357	3.6142	3.16974	3.08643	2.65332	2.65223	chr2	36085946	36107792	1.32373	1.3957	0.953312	1.20681	1.03385	0.933269	0.459152	0.373206	0.236056	0.29632	0.244204	0.209226	chr2	36072297	36078454
n281097	ENSMUSG00000014030	Pax5	Neonatal	5.5e-06	4956	1.77507	2.83747	3.171	2.60571	2.02976	2.14064	0.706715	0.963633	0.538114	0.645104	0.553816	0.46337	chr4	44544017	44724318	0.520857	0.51319	0.727459	0.443957	0.223142	0.295665	0.109262	0.120203	0.0188285	0.0226265	0.0121001	0.0275082	chr4	44537628	44539061
n297389	ENSMUSG00000055024	Ep300	Neonatal	5.89e-06	323	2.71057	1.46096	1.89526	1.80475	1.64318	1.52892	1.3917	1.27656	0.964719	0.738839	0.86046	1.24727	chr15	81415781	81482507	1.03291	1.25259	1.51154	0.954703	0.979011	0.915536	0.721296	0.740277	0.452664	0.658895	0.481015	0.502879	chr15	81414603	81415458
ENSMUSG00000060342	ENSMUSG00000042229	Rabif	Neonatal	6.34e-06	8156	3.1336	2.58854	3.03262	3.05472	2.98121	2.65014	2.56191	2.69519	2.53347	2.4963	2.35399	2.44512	chr1	136391225	136406451	2.09262	1.64824	1.34991	1.17869	1.32562	0.873969	0.923446	0.702483	0.694945	0.803103	0.701193	0.701645	chr1	136414607	136415258
n290359	ENSMUSG00000034342	Cbl	Neonatal	6.63e-06	5943	1.58459	1.27321	1.20493	1.53419	1.43916	0.920147	0.787312	0.505357	0.449013	0.293782	0.303789	0.559289	chr9	43957345	44042129	2.99091	2.66183	3.04431	2.6204	2.51268	2.37026	1.74558	1.76263	1.30249	1.51992	1.01597	1.2162	chr9	43951059	43951402
ENSMUSG00000086158	ENSMUSG00000034563	Ccpg1	Adult	6.69e-06	53	2.43936	2.20801	2.87854	2.50048	2.37533	2.67933	2.91861	3.17888	2.80776	3.09489	3.13839	3.49948	chr9	72833236	72864147	1.48704	1.92756	1.78617	2.16897	2.05353	2.43617	2.42658	2.45591	2.32932	2.64256	2.70062	2.78726	chr9	72827531	72833183
n285896	ENSMUSG00000029097	2310079F23Rik	Neonatal	6.91e-06	358	1.44647	1.21179	1.21393	1.38318	1.19672	0.926199	0.920716	0.744536	0.705636	0.704211	0.593666	0.544596	chr5	35899855	35917719	0.741935	0.611632	0.744509	0.88398	0.767919	0.670311	0.600518	0.425488	0.338329	0.429011	0.303425	0.161147	chr5	35898851	35899497
ENSMUSG00000085436	ENSMUSG00000039834	Zfp335	Neonatal	7.47e-06	0	2.58476	2.11351	1.91529	2.2194	2.05707	1.89973	1.82621	1.68216	1.82557	1.38758	1.58797	1.79241	chr2	164717382	164737257	1.73681	1.26669	1.16395	1.19244	1.26771	0.924849	0.693706	0.514238	0.717883	0.729699	0.60134	0.65423	chr2	164736854	164745453
ENSMUSG00000084407	ENSMUSG00000068479	Mfap1a	Neonatal	7.69e-06	399	2.75521	1.63254	2.10358	1.93454	1.94421	1.61262	1.50719	1.47955	1.3499	1.09606	1.09094	1.29209	chr2	121317647	121332401	1.27444	0.429071	0.337391	0.376453	0.451911	0.305381	0.0847481	0.13782	0.226079	0.0247745	0.0549364	0.099333	chr2	121311168	121317248
n270026	ENSMUSG00000020241	Col6a2	Neonatal	7.94e-06	645	3.71808	4.52292	4.10408	3.86774	3.73962	4.20563	3.85347	3.38457	2.96412	2.27981	2.12343	1.94572	chr10	76058507	76086375	0.498762	0.913763	1.09503	0.484879	0.520313	0.705521	0.588163	0.469296	0.329949	0.236271	0.134667	0.119227	chr10	76056853	76057862
n280182	ENSMUSG00000021952	Xpo4	Neonatal	8e-06	406	2.61603	1.5639	1.64362	1.50629	1.51016	0.895033	0.932249	0.695029	0.808138	0.681032	0.63384	0.721388	chr14	58199839	58284267	2.68385	1.33004	1.8591	1.34062	1.48808	1.05757	0.895662	0.74374	0.79287	0.952207	0.732163	0.750916	chr14	58196611	58199433
n291673	ENSMUSG00000024816	Frmd8	Neonatal	8.5e-06	0	3.1297	3.02331	2.7112	2.68645	2.45537	2.01393	2.15835	2.19625	2.35883	2.48937	2.32784	2.12504	chr19	5849702	5875274	2.64806	2.89183	2.15004	2.22344	2.11915	1.62615	1.61763	1.82773	2.07453	2.41039	1.87535	1.74071	chr19	5851581	5853036
n272983	ENSMUSG00000026718	Stam	Neonatal	9.73e-06	252	3.05591	1.79195	2.27391	2.06294	2.28857	1.91878	1.69932	1.81733	1.6811	1.69227	1.82841	2.06755	chr2	13995727	14069965	1.14115	0.512423	1.18e-06	0.000130741	0.173791	0.170768	9.89e-07	0.116783	0.0296726	0.167626	4.93e-08	0.0450819	chr2	13995068	13995475
ENSMUSG00000087442	ENSMUSG00000027510	Rbm38	Neonatal	9.98e-06	0	8.96862	7.57193	6.57223	7.22941	6.37698	4.06915	2.1442	2.07846	1.79736	1.37816	1.2169	1.595	chr2	172845999	172860235	0.77392	0.188151	0.0790663	0.40084	0.192546	0.0223216	0	0	0	0.0400892	0	0	chr2	172851186	172860081
ENSMUSG00000049891	ENSMUSG00000072432	Gm10358	Neonatal	1.02e-05	6290	5.47024	5.95961	5.6035	5.3056	5.45108	4.89971	4.83551	4.88674	5.44722	5.18174	5.10899	4.94878	chr8	77929237	77930465	3.2689	2.85337	3.24203	2.95751	3.25348	2.8795	2.69563	2.4326	2.43311	2.48957	2.21562	2.03515	chr8	77922410	77922947
n291969	ENSMUSG00000064267	Hvcn1	Neonatal	1.02e-05	0	2.23808	3.03425	2.81405	2.65263	2.56732	1.88506	1.22048	0.973424	0.764357	0.758058	0.66211	0.702584	chr5	122656813	122692306	0.938903	0.838709	0.817759	1.05119	0.809912	0.793263	0.637477	0.373587	0.415374	0.335216	0.211847	0.203023	chr5	122689505	122690205
n285863	ENSMUSG00000034059	Ypel4	Neonatal	1.04e-05	0	4.43632	2.69965	2.231	3.04633	1.95411	0.612861	0.167838	0.0752245	0.0810623	0.0549186	0.0343285	0.0367335	chr2	84574215	84578812	1.75837	0.850845	0.558665	0.86989	0.32874	0.18099	0.110973	0.00914496	0.0173298	0.0133496	0.0141162	0.0151078	chr2	84575119	84576909
ENSMUSG00000082535	ENSMUSG00000022965	Ifngr2	Neonatal	1.09e-05	7012	2.73537	2.35241	3.39878	3.07339	3.11958	3.10794	2.65616	2.55862	2.37824	2.35603	2.35821	2.64576	chr16	91547317	91565414	2.41178	2.20935	1.36834	1.36261	1.32766	0.735305	0.561159	0.695367	0.974624	0.901114	0.789786	0.853891	chr16	91539427	91540305
n276024	ENSMUSG00000021356	Irf4	Neonatal	1.1e-05	0	0.509174	1.16603	1.13947	1.02349	0.649248	0.719421	0.317919	0.15021	0.0840226	0.0788939	0.0787148	0.070747	chr13	30841095	30858796	0.508188	0.847766	0.900459	0.476773	0.264159	0.530958	0.0374072	0.0665512	0.0303804	0.0437739	0.0418177	0.0332697	chr13	30856826	30858700
ENSMUSG00000053173	ENSMUSG00000001521	Tulp3	Neonatal	1.16e-05	7180	1.74904	1.78964	1.67556	1.54484	1.55216	1.28905	0.950293	0.841324	0.629021	0.50668	0.463345	0.439054	chr6	128271158	128305869	6.397	5.78059	5.92407	5.66967	5.26048	4.46088	4.27498	4.16758	4.54742	4.52853	4.16091	4.03086	chr6	128263363	128263978
n291544	ENSMUSG00000042496	Prdm10	Neonatal	1.22e-05	530	1.08404	0.544463	0.537545	0.763597	0.625454	0.542265	0.499274	0.379438	0.457227	0.350558	0.41406	0.46079	chr9	31088123	31186128	1.60259	1.30563	1.07933	1.04621	0.777117	0.662999	0.537709	0.414228	0.453684	0.480264	0.408038	0.487014	chr9	31186658	31189308
n277643	ENSMUSG00000029152	Ociad1	Neonatal	1.25e-05	0	6.44402	6.14181	6.48979	6.17527	6.45247	6.18816	6.10738	5.90812	5.87634	5.68666	5.49417	5.48071	chr5	73684033	73705316	1.21867	0.735038	0.390321	0.506748	0.563302	0.380249	0.266504	0.182968	0.347144	0.357989	0.246633	0.214394	chr5	73702603	73703799
n297060	ENSMUSG00000006715	Gmnn	Neonatal	1.27e-05	0	5.59515	4.38437	4.36084	4.34997	4.37027	3.26447	3.35196	2.85293	2.99522	2.71179	2.12727	2.10408	chr13	24843714	24853792	0.750733	0.53806	0.414177	0.35482	0.353207	0.270036	0.104079	0.0877018	0.0839193	0.0857458	0.0169491	0.0250152	chr13	24853436	24854065
ENSMUSG00000084373	ENSMUSG00000020380	Rad50	Neonatal	1.28e-05	3143	1.50838	0.737707	0.916379	0.867031	0.81106	0.904339	0.836152	0.448726	0.51086	0.443955	0.432772	0.456793	chr11	53463021	53520821	2.40511	2.16263	1.26726	1.28923	1.23937	0.731681	0.628126	0.663522	0.921706	0.787002	0.773656	0.859449	chr11	53459246	53459878
n280817	ENSMUSG00000015023	Ddx19a	Neonatal	1.39e-05	428	5.16982	4.58121	4.61157	4.81316	4.7494	4.3217	3.9188	3.52527	3.43218	3.11749	3.14169	3.27275	chr8	113498896	113521700	1.45952	0.559698	0.739106	1.0243	0.813972	0.397305	0.352416	0.223077	0.295123	0.417621	0.144903	0.323048	chr8	113497951	113498468
ENSMUSG00000080902	ENSMUSG00000039298	Cdk5rap2	Neonatal	1.73e-05	0	3.38715	2.09295	2.29267	2.5083	2.82469	2.20047	1.85036	1.5249	1.48984	1.15479	1.04221	1.06779	chr4	69877890	70071477	1.80683	1.21591	1.22979	1.47843	1.55689	1.22089	1.29409	0.771291	0.813997	0.857808	0.71952	0.895593	chr4	69909670	69910407
n266251	ENSMUSG00000026159	Agfg1	Neonatal	1.75e-05	46	5.71173	3.90501	3.32297	3.70481	3.56453	2.45186	2.28326	2.06081	1.86793	1.91194	1.72465	1.98313	chr1	82836058	82892850	1.94762	0.694236	0.861936	0.830742	0.726975	0.60196	0.529404	0.488802	0.388573	0.44282	0.411097	0.509465	chr1	82892896	82897757
ENSMUSG00000091655	ENSMUSG00000091705	H2-Q2	Neonatal	1.76e-05	5947	0.739062	1.17995	0.920817	1.12651	1.10069	0.919553	0.604498	0.721015	0.601974	1.04409	0.45034	0.361483	chr17	35479187	35483707	1.95698	1.34213	1.35519	1.11574	1.26583	0.890765	0.633022	0.990315	0.68515	0.731567	1.01096	0.624198	chr17	35472854	35473240
n264976	ENSMUSG00000019969	Psen1	Neonatal	1.96e-05	1626	4.52366	4.61258	4.60429	4.74158	4.79267	4.57456	4.41447	4.2408	4.35834	4.23659	4.20444	4.07632	chr12	85029152	85076149	1.92999	1.80506	1.85402	1.96567	1.92466	1.87822	1.57171	1.50719	1.61271	1.60001	1.55361	1.29119	chr12	85077775	85079320
n204087	ENSMUSG00000070639	Lrrc8b	Neonatal	2.33e-05	2062	1.59814	0.66968	0.625957	0.843002	0.973962	0.471068	0.442562	0.289371	0.216216	0.118887	0.122744	0.153583	chr5	105844794	105915208	1.55307	0.720592	1.03295	0.746045	1.03396	0.533456	0.502833	0.428858	0.301049	0.306056	0.201	0.1529	chr5	105917270	105919082
n290305	ENSMUSG00000032548	Slco2a1	Adult	2.45e-05	369	3.72699	4.28325	3.72534	4.1757	4.45668	4.24681	4.17105	4.03209	5.08331	5.33326	5.63635	5.83741	chr9	102910817	102990179	0.827623	0.946809	1.1361	1.25082	1.63391	1.60796	1.45023	1.21499	1.5316	2.08787	1.89032	1.97119	chr9	102990548	102992778
ENSMUSG00000033209	ENSMUSG00000029521	Chek2	Neonatal	2.5e-05	5670	3.8116	2.40877	2.20427	2.63197	2.40271	1.32328	1.02473	0.717686	0.987185	0.764353	0.595985	0.51728	chr5	111269036	111303152	1.01995	0.896609	1.10025	1.16874	1.20921	1.14459	0.913988	0.657158	0.403288	0.31207	0.304842	0.450375	chr5	111308822	111718800
n290240	ENSMUSG00000033628	Pik3c3	Neonatal	2.5e-05	1304	2.93679	2.67244	2.67781	2.68852	2.57359	2.54245	2.54787	2.57537	2.6448	2.31997	2.58729	2.65007	chr18	30432401	30507780	4.15402	3.52046	3.43085	3.4856	3.21705	2.60788	2.84137	2.69146	1.86647	1.98621	1.77867	2.04082	chr18	30428578	30431097
ENSMUSG00000061272	ENSMUSG00000027624	Epb4.1l1	Neonatal	2.8e-05	9735	2.54876	2.00753	2.8449	2.46831	2.23113	1.47995	1.16512	0.947087	0.661933	0.620888	0.690527	1.01691	chr2	156246645	156368950	1.42299	0.99158	1.02407	0.957802	0.761313	0.143075	0.215503	0.774682	0.688207	0.57036	0.536137	0.403985	chr2	156236616	156236910
ENSMUSG00000087174	ENSMUSG00000031226	2610029G23Rik	Neonatal	2.94e-05	147	3.89671	2.92623	2.83241	2.87382	3.24402	2.54706	2.47009	1.96401	2.3229	2.58142	2.1649	2.24794	chrX	102275095	102312429	2.35362	1.4995	1.64143	1.77525	1.57267	1.15956	1.46998	1.09071	1.23846	1.28766	1.19819	1.32596	chrX	102232536	102274948
n289613	ENSMUSG00000027011	Ube2e3	Neonatal	3.27e-05	5612	6.61218	5.35491	4.89543	5.03858	4.8725	4.32314	4.13076	4.01522	3.82079	4.04483	3.64549	3.94662	chr2	78708281	78761450	0.82318	0.246985	0.179727	0.191278	0.186234	0.195369	0.169026	0.228894	0.190188	0.172386	0.322601	0.30396	chr2	78767062	78768833
ENSMUSG00000059058	ENSMUSG00000015355	Cd48	Neonatal	3.75e-05	5830	2.55856	2.12489	2.65336	2.605	2.68866	2.13468	1.59235	1.54415	1.19407	1.31626	0.980256	0.936673	chr1	173612140	173635389	4.96208	4.05938	3.45998	3.60238	3.82558	3.66685	2.71855	2.42674	2.60216	3.54447	3.56617	3.00522	chr1	173641219	173641413
n285635	ENSMUSG00000050549	5730508B09Rik	Neonatal	3.83e-05	4427	4.67628	3.03457	2.8639	2.92124	2.39438	1.18401	0.852549	0.933495	0.724759	0.890711	0.595671	0.922721	chr3	127572606	127599241	0.771366	0.200408	0.341169	0.268018	0.188605	0.0440102	0.0904985	0.016786	0.0262648	0.0159254	0.0485403	0.0444849	chr3	127564517	127568179
ENSMUSG00000073393	ENSMUSG00000023932	Cdc5l	Neonatal	3.88e-05	145	4.19812	2.93265	3.61591	3.32145	3.39064	2.98117	2.73337	2.61637	2.47088	2.25184	2.18588	2.39596	chr17	45528841	45570656	1.44318	0.398616	0.696719	0.663686	0.598181	0.536157	0.478805	0.386595	0.405731	0.374049	0.265428	0.383854	chr17	45570801	45579493
ENSMUSG00000087413	ENSMUSG00000008575	Nfib	Adolescent	3.94e-05	0	1.01836	1.0093	1.56265	1.4878	1.53456	2.22645	1.98911	1.78665	1.82474	1.56831	1.77151	1.51988	chr4	81936077	82351654	0.236439	0.150723	0.558094	0.363474	0.621614	1.03006	1.12125	0.784608	0.603036	0.365009	0.425796	0.587573	chr4	82153920	82193196
ENSMUSG00000085156	ENSMUSG00000020437	Myo1g	Neonatal	3.98e-05	4626	3.14642	3.63416	3.28547	3.21494	3.00535	2.21307	1.15494	1.18659	0.885309	0.762868	0.556117	0.555414	chr11	6406551	6420968	2.2121	1.95672	1.79748	1.54669	1.2951	0.947005	0.777605	0.738069	0.97277	1.11062	0.753917	0.739855	chr11	6425594	6428763
ENSMUSG00000087023	ENSMUSG00000061130	Ppm1b	Neonatal	4e-05	0	5.13873	4.61393	4.93066	4.70865	4.6054	4.55244	4.73963	4.785	4.64934	4.78034	4.56355	4.84603	chr17	85356081	85423331	1.21116	0.614673	0.52663	0.62637	0.503584	0.491813	0.431043	0.306365	0.644776	0.512083	0.479802	0.650374	chr17	85354307	85357050
n296767	ENSMUSG00000047409	Ctdspl	Neonatal	4.06e-05	1072	1.94431	1.49999	1.67753	1.7614	1.67946	1.66223	1.48787	1.35804	1.0139	0.55075	0.848876	1.02523	chr9	118835571	118953116	1.70641	1.49272	1.28683	1.43524	1.22445	1.20091	0.946754	0.818037	0.741836	0.617182	0.724964	0.721018	chr9	118833941	118834499
n264453	ENSMUSG00000026516	Nvl	Neonatal	4.63e-05	821	2.65918	1.40221	1.91489	1.86592	1.91444	1.58034	1.56064	1.41704	1.36003	1.31944	1.24014	1.40533	chr1	183023554	183074288	1.08206	0.557729	0.730659	0.716904	0.585877	0.582703	0.486379	0.514003	0.48963	0.452599	0.470631	0.37617	chr1	183019213	183022733
n285862	ENSMUSG00000025899	Alkbh8	Neonatal	4.99e-05	1139	1.84453	0.971897	0.849095	0.828966	0.646445	0.573188	0.577344	0.313345	0.457252	0.279393	0.302683	0.331983	chr9	3335478	3387050	1.20841	0.440819	0.415533	0.49707	0.308991	0.25972	0.263123	0.224768	0.205767	0.182377	0.142644	0.187895	chr9	3388189	3390701
ENSMUSG00000019836	ENSMUSG00000091678	Gm17527	Neonatal	5e-05	143	4.52693	3.49084	3.76483	3.64377	4.09457	2.6708	2.67273	2.84076	2.45501	1.8239	1.8691	2.73989	chr4	51267042	51267235	1.76762	0.916801	1.06923	1.24484	1.20255	0.652112	0.827777	0.555226	0.466327	0.467	0.383898	0.690664	chr4	51265897	51266899
n287438	ENSMUSG00000019942	Cdk1	Neonatal	5.04e-05	377	6.99991	5.84476	5.45747	5.88649	6.05636	4.54417	4.0186	2.92074	3.9918	3.24347	1.78957	1.25859	chr10	68799383	68815686	0.876095	0.696762	0.676486	0.667213	0.656215	0.329772	0.236569	0.122584	0.19933	0.147397	0.00822368	0.018658	chr10	68797903	68799006
n419595	ENSMUSG00000025078	Nhlrc2	Neonatal	5.15e-05	2189	2.83037	2.33427	2.63543	2.55454	2.60699	2.24286	2.02852	1.87525	1.79681	1.75969	1.63647	1.86843	chr19	56622751	56673336	2.11885	1.31447	1.91317	1.61497	1.45993	1.49652	1.25635	1.16084	0.756814	0.876869	0.741045	0.796995	chr19	56675525	56677992
n297509	ENSMUSG00000085925	Rtl1	Neonatal	5.44e-05	0	1.00981	0.179476	0.130197	0.120035	0.155193	0.0625491	0.00973398	7.39e-10	0	0	5.07e-10	0	chr12	110827404	110838540	1.78745	0.366838	0.573474	0.480514	0.791098	0.364856	0.0817848	0.0381831	7.95e-05	0.0117406	0.0218461	0.00692987	chr12	110834014	110835306
ENSMUSG00000083474	ENSMUSG00000041133	Smc1a	Neonatal	6.02e-05	0	4.61068	3.08881	3.36706	3.50715	3.41377	3.2249	3.14729	2.8869	2.8666	2.73733	2.55036	2.71375	chrX	148450971	148497237	2.48422	1.51388	1.83175	1.83397	1.7278	1.55625	1.50943	1.37661	1.3804	1.62982	1.19845	1.19767	chrX	148477592	148478055
ENSMUSG00000074547	ENSMUSG00000033847	Pla2g4c	Neonatal	7.06e-05	0	0.84217	0.758953	1.17395	0.908353	0.471217	0.116996	0.0475269	0.0231382	0.0209329	0.0349636	0.00879278	0.0283542	chr7	13910004	13946021	1.15442	0.668785	0.660762	0.777182	0.555768	0.231298	0.185193	0.222546	0.349166	0.302688	0.245177	0.222268	chr7	13917995	13918606
ENSMUSG00000044062	ENSMUSG00000066438	3830431G21Rik	Neonatal	7.56e-05	125	0.562587	1.17869	0.212006	0.147544	0.262136	0.0397157	0.191736	0.102733	0.0160806	0.0901253	0.114473	0.0453187	chr12	81793578	81825201	0.144338	0.924587	0.0459478	0	0.0186607	0.0100989	0.0462263	0.0102083	0.029071	0.0187064	0.0106979	0.0586237	chr12	81787357	81793453
ENSMUSG00000087165	ENSMUSG00000020519	Sap30l	Adult	7.96e-05	220	3.11128	2.96194	3.56616	3.34762	3.36747	3.33622	3.44571	3.58309	3.56822	3.84312	3.60587	3.7643	chr11	57615139	57623719	0.71118	1.19413	1.89458	1.43843	1.5675	1.7162	1.87012	2.1095	1.88321	1.81877	1.84333	1.99687	chr11	57609001	57614919
n268869	ENSMUSG00000052974	Cyp2f2	Adult	8.56e-05	0	1.56374	5.76895	5.26862	6.13414	6.39056	6.70253	6.84826	8.8877	9.84012	9.874	10.2265	10.2972	chr7	27904928	27918679	0.042499	0.0291435	0.187179	0.165242	0.0857002	0.237139	0.34091	0.359558	0.690564	0.492582	0.755059	0.70598	chr7	27911538	27912865
n295414	ENSMUSG00000033863	Klf9	Adult	8.66e-05	201	0.246532	1.00491	1.27227	0.839297	0.806664	1.0531	1.54697	2.16584	1.63647	1.70374	1.77533	2.2469	chr19	23215716	23241401	0.420917	1.50352	1.9773	1.02879	0.949816	1.56882	2.10731	2.97676	2.21445	2.75535	2.63782	2.82439	chr19	23241602	23242609
n422403	ENSMUSG00000034342	Cbl	Neonatal	8.76e-05	1139	1.58459	1.27321	1.20493	1.53419	1.43916	0.920147	0.787312	0.505357	0.449013	0.293782	0.303789	0.559289	chr9	43957345	44042129	1.94049	1.72134	1.7669	1.83972	1.64829	1.26804	1.03985	0.715432	0.574258	0.386445	0.404273	0.670035	chr9	43955505	43956206
ENSMUSG00000084111	ENSMUSG00000029397	Rchy1	Neonatal	8.92e-05	0	4.46204	4.49415	4.38896	4.37494	4.38593	4.12112	3.97204	3.85547	3.98292	4.15356	3.84878	3.87223	chr5	92377930	92392094	1.64517	1.89175	1.05059	0.925767	0.825784	0.683055	0.376707	0.548076	0.535287	0.542971	0.497775	0.421746	chr5	91701001	92569955
n271159	ENSMUSG00000025323	Sp4	Neonatal	9.19e-05	1708	1.42396	0.410103	0.577776	0.602873	0.620958	0.653835	0.668562	0.553069	0.267591	0.303869	0.293451	0.274392	chr12	119473406	119539913	0.917449	0.278099	0.368921	0.422658	0.355891	0.28782	0.341944	0.269152	0.151727	0.112988	0.174062	0.205232	chr12	119470714	119471698
n290434	ENSMUSG00000040274	Cdk6	Neonatal	9.64e-05	2393	1.43151	0.990056	1.21561	1.30459	1.26295	1.35281	1.12651	1.00016	1.11714	0.925395	0.813423	0.797254	chr5	3343893	3523218	1.83632	1.12644	1.77491	1.44841	1.67795	1.51668	1.36784	1.11174	0.634918	0.532547	0.65619	0.722584	chr5	3525611	3529438
ENSMUSG00000090867	ENSMUSG00000010095	Slc3a2	Neonatal	9.98e-05	127	6.45987	5.74968	5.44654	5.86771	5.3753	4.79815	4.74327	4.97445	5.08456	4.79506	4.72855	4.519	chr19	8781372	8797859	1.69558	1.10326	0.937107	0.853686	0.556563	0.499872	0.470912	0.296068	0.279255	0.188427	0.0996817	0.193819	chr19	8797986	8800932
n291130	ENSMUSG00000040732	Erg	Neonatal	0.000103	0	1.72702	1.46589	1.92907	1.75913	1.77628	1.86497	1.72864	1.57552	0.986802	0.918584	0.868372	1.17164	chr16	95580776	95808200	1.37183	1.09096	1.22786	0.886775	0.804901	0.83099	0.696357	0.396596	0.397826	0.549949	0.402995	0.345508	chr16	95680226	95680684
n421257	ENSMUSG00000029838	Ptn	Neonatal	0.000109	129	0.913832	0.805457	1.18294	0.637885	0.612902	0.548934	0.227191	0.128125	0.00401424	0.0112413	0.0123664	0.0752256	chr6	36665663	36761361	0.859401	0.779882	0.976325	0.559567	0.476223	0.575611	0.298913	0.125235	0	0.016693	0	0.0505146	chr6	36664928	36665534
n268597	ENSMUSG00000028332	Hemgn	Neonatal	0.000112	3671	7.42922	5.4933	5.23165	5.8667	4.93781	2.21526	0.205277	0.0917037	0.0829919	0.0702742	0.0178661	0.0173988	chr4	46406861	46426378	1.06524	0.488278	0.349185	0.578278	0.342265	0.1144	0.105722	0.0243473	0.0583763	0.0786017	0.0347199	0.0262761	chr4	46402357	46403190
n284567	ENSMUSG00000039286	Fndc3b	Neonatal	0.00014	0	2.57162	2.55658	2.98462	3.16126	3.22065	3.00675	2.59706	2.09227	1.47468	2.06022	1.44015	1.46147	chr3	27315084	27610229	0.845028	1.36876	1.20101	0.983322	0.869309	1.18748	0.553088	0.505102	0.527699	0.339495	0.200715	0.127923	chr3	27381705	27383177
ENSMUSG00000081669	ENSMUSG00000033769	Exoc6b	Neonatal	0.000153	6679	2.01851	1.84134	1.91292	2.15924	2.44217	2.35018	2.16083	1.60802	1.63237	1.49909	1.54143	1.68406	chr6	84568480	85019507	2.69132	2.16536	2.22412	2.01753	1.84699	1.62158	1.61656	1.64506	1.40725	1.54685	1.40352	1.30431	chr6	85026186	85026713
n291426	ENSMUSG00000026127	Imp4	Neonatal	0.000154	1059	5.27939	5.05758	4.80468	4.95895	4.98555	4.57556	4.43492	4.258	4.29041	3.91584	4.15144	4.14562	chr1	34496696	34502581	1.71213	1.42783	1.46165	1.36804	1.39644	1.09344	1.0521	1.04267	1.07099	1.0605	1.21626	1.14113	chr1	34503640	34506153
n282094	ENSMUSG00000033107	Rnf125	Adult	0.00017	2075	1.5375	2.00523	2.55388	2.85184	2.81864	3.32603	3.704	4.11402	4.01912	4.52569	4.75308	5.3362	chr18	21103126	21142349	0.658178	0.925358	1.7009	1.39457	1.4856	2.14026	1.87234	2.87077	3.36007	4.14137	3.92775	3.43229	chr18	21144424	21145850
ENSMUSG00000085867	ENSMUSG00000033898	Cfhr2	Adult	0.000171	0	2.29163	3.57173	4.80493	4.50995	4.35192	5.42883	5.74894	6.37662	6.31669	6.52588	6.72512	7.08859	chr1	141701945	141915481	0.0574436	0.340444	0.593742	0.607159	0.609538	1.35195	1.57354	1.3023	1.42474	1.2729	1.29582	1.45621	chr1	141836178	141890782
ENSMUSG00000086043	ENSMUSG00000028469	Npr2	Adult	0.000177	0	1.0301	1.21388	1.63693	1.20215	1.56872	1.53981	1.34351	1.20789	1.86771	2.436	2.83361	3.03388	chr4	43644807	43664116	0.162304	0.122118	0.104111	0.284689	0.312567	0.236859	0.116108	0.25569	0.196725	0.357494	0.938811	0.976867	chr4	43644411	43654405
ENSMUSG00000034192	ENSMUSG00000090846	Lsm3	Neonatal	0.00018	0	6.33057	5.63862	5.17466	5.18552	5.31087	4.20647	3.98088	3.53092	3.80969	3.72207	3.20271	3.04847	chr6	91466029	91472614	1.77038	0.862906	1.12553	0.768859	1.22334	0.77127	0.547151	0.534102	0.738533	0.614066	0.359087	0.530998	chr6	91465951	91469829
n290784	ENSMUSG00000049791	Fzd4	Adolescent	0.000188	59	1.61126	1.76721	2.50999	2.26807	2.44925	2.30348	2.43663	2.13195	1.87022	1.5116	1.56301	1.88877	chr7	96552876	96558620	2.09992	2.05747	2.89037	2.43097	2.60419	2.71372	2.5941	2.78525	2.17418	1.89873	2.02571	2.25697	chr7	96558679	96561637
ENSMUSG00000084796	ENSMUSG00000034156	Bzrap1	Neonatal	0.000203	3271	1.00797	0.827216	0.76635	0.746416	0.369067	0.302507	0.100121	0.170895	0.0714163	0.0461022	0.0213397	0.168978	chr11	87574043	87599430	2.23929	1.40243	1.51612	1.16794	0.689751	0.424915	0.118183	0.0827112	0.0778368	0.0736928	0.0820204	0.113929	chr11	87569079	87570772
ENSMUSG00000082328	ENSMUSG00000048058	Ldlrad3	Neonatal	0.000206	0	1.8164	1.22669	1.76427	1.72113	2.06373	1.96948	1.75305	1.8356	1.24364	1.01828	0.840636	0.900707	chr2	101790360	102026542	0.820437	0.506869	0.427881	0.44188	0.445816	0.29637	0.160436	0.186673	0.0753981	0.190249	0.159494	0.0401488	chr2	102014447	102014909
ENSMUSG00000074250	ENSMUSG00000032246	Calml4	Neonatal	0.000242	0	1.56913	2.33388	4.00685	5.31531	5.56994	4.96958	4.18871	3.1981	2.01318	1.31187	0.87338	0.885491	chr9	62705911	62723725	1.48058	1.07324	1.04034	0.790959	0.717874	0.465948	0.231569	0.314774	0.43056	0.435427	0.341747	0.407597	chr9	62689284	62715807
ENSMUSG00000074250	ENSMUSG00000032245	Cln6	Neonatal	0.000242	0	5.02849	4.82539	4.51583	4.80348	4.54121	3.51546	2.76914	2.48063	2.14486	1.77506	1.49576	1.81341	chr9	62686592	62699813	1.48058	1.07324	1.04034	0.790959	0.717874	0.465948	0.231569	0.314774	0.43056	0.435427	0.341747	0.407597	chr9	62689284	62715807
ENSMUSG00000057990	ENSMUSG00000024639	Gnaq	Neonatal	0.000252	0	1.8019	1.36296	1.47697	1.44915	1.53456	1.24738	1.31773	1.26782	1.18343	0.883286	1.22173	1.01354	chr19	16207321	16461953	3.19071	3.04694	2.93473	2.66897	3.21914	2.56235	2.07009	2.13594	2.63962	2.12334	2.33008	2.1964	chr19	16238802	16239295
n272255	ENSMUSG00000056204	Pgpep1	Adolescent	0.000265	716	3.52369	3.78246	4.05079	4.14871	4.32148	4.52012	4.37833	4.19088	4.26643	4.28514	4.29801	3.91868	chr8	73173010	73183580	1.55437	1.5871	2.26434	1.66922	2.07547	2.47036	2.3146	2.24057	1.74383	1.81371	1.92978	1.61995	chr8	73170334	73172294
n268604	ENSMUSG00000011158	Brf1	Neonatal	0.0003	1464	3.62043	3.12939	2.86243	3.01809	2.77819	2.28282	2.33076	2.2063	2.06748	2.10444	1.94991	2.06226	chr12	114198073	114238832	1.36928	0.971807	1.0585	1.12702	0.890114	0.958876	1.05833	0.999335	0.674484	0.707856	0.766961	0.794362	chr12	114193759	114196609
n287212	ENSMUSG00000005683	Cs	Neonatal	0.000302	0	6.76842	6.0257	5.65323	5.89186	5.77625	5.19865	5.19303	5.34043	5.71895	5.43732	5.50815	5.5271	chr10	127774888	127799535	2.42987	1.71562	1.36871	1.79608	1.76886	1.2909	1.42456	1.28039	1.38073	0.957109	1.31549	1.26564	chr10	127774198	127775057
ENSMUSG00000083826	ENSMUSG00000057637	Prdm2	Neonatal	0.000327	0	2.55217	2.18183	2.31263	2.49071	2.4491	2.25314	2.15215	2.08459	2.09984	1.68572	2.00128	2.53214	chr4	142697294	142802898	1.08036	0.706823	0.768506	0.638137	0.604028	0.407044	0.3001	0.271486	0.419912	0.284189	0.227632	0.420063	chr4	142756506	142757299
n286468	ENSMUSG00000025408	Ddit3	Neonatal	0.000346	0	3.38119	2.51226	2.44878	2.88389	2.31587	1.91861	1.71552	1.52467	1.48989	1.57906	1.29198	1.34139	chr10	126727830	126733344	0.80525	0.512271	0.393286	0.498226	0.410695	0.395453	0.345006	0.27465	0.316974	0.322863	0.29408	0.31319	chr10	126729543	126732858
n273164	ENSMUSG00000044749	Abca6	Adult	0.000363	72	2.27988	2.97069	4.69262	3.38992	3.42683	3.52197	3.75786	3.98537	3.31871	3.31137	3.30595	3.86472	chr11	110038134	110113090	1.43125	2.03928	3.73681	3.00372	2.70167	3.06423	3.12004	3.74119	2.75657	3.1682	2.94322	3.18467	chr11	110035203	110038062
ENSMUSG00000085006	ENSMUSG00000068876	Cgn	Neonatal	0.00037	0	2.61664	1.97722	2.83824	2.76847	2.81712	2.97826	2.63269	2.09317	2.36474	2.34273	2.38464	2.19922	chr3	94464507	94590414	1.04853	0.558065	0.544887	0.511619	0.490128	0.366759	0.511959	0.283676	0.390777	0.425189	0.321832	0.391285	chr3	94465752	94474618
ENSMUSG00000090136	ENSMUSG00000032122	Slc37a2	Neonatal	0.000373	0	1.6837	1.37638	1.5734	1.72493	1.80317	1.41798	1.06807	0.890218	1.02611	0.977478	0.78665	0.757815	chr9	37036734	37063323	8.69513	8.18723	7.57494	8.01211	8.07666	7.41736	6.98904	6.60488	7.54064	7.85489	7.35524	7.14342	chr9	37060507	37060950
n287067	ENSMUSG00000066735	Vkorc1l1	Neonatal	0.000375	127	4.3001	3.39464	3.86203	3.79836	3.81926	3.40277	3.42562	3.31033	3.64182	3.81078	3.68735	3.90965	chr5	130417979	130460615	3.07312	2.22629	2.9172	2.48575	2.50594	2.21507	2.11151	2.06496	1.93886	2.10152	1.94327	1.98642	chr5	130460742	130462558
n292806	ENSMUSG00000001403	Ube2c	Neonatal	0.000455	0	8.86273	7.70795	6.56939	7.21393	6.88666	5.04414	4.05189	2.90942	3.65831	3.198	1.44643	0.793947	chr2	164595398	164604322	1.14666	0.278784	0.326092	0.238004	0.221408	0.137511	0.0953414	0	0.0463699	0.0166585	0	0	chr2	164596466	164597129
n297388	ENSMUSG00000047037	Nipa1	Neonatal	0.00048	2725	2.6598	1.40171	1.04125	1.52306	1.298	0.601823	0.516121	0.369589	0.395144	0.326687	0.268381	0.223851	chr7	63232937	63275324	0.794255	0.209473	0.262786	0.348263	0.226617	0.259705	0.175334	0.113066	0.168855	0.182487	0.118126	0.0683337	chr7	63228888	63230212
n265049	ENSMUSG00000023830	Igf2r	Neonatal	0.000501	0	3.60661	2.00892	2.25562	2.27083	2.35153	2.3394	1.98425	1.85514	1.60707	1.26149	1.34454	1.52164	chr17	12875272	12962530	1.13452	0.572902	0.99066	0.713077	0.822921	0.675603	0.50911	0.423391	0.353811	0.217816	0.242886	0.183793	chr17	12954332	12955976
n268060	ENSMUSG00000024404	Riok3	Neonatal	0.000508	0	5.61877	4.69677	4.9189	4.52453	4.54355	3.95602	3.90758	3.89724	3.81573	4.00731	3.84246	4.22151	chr18	12287359	12315876	1.7277	1.07548	1.09568	1.06186	0.939182	0.701783	0.858503	0.73628	0.550136	0.594291	0.524342	0.747219	chr18	12286485	12287724
n280492	ENSMUSG00000021116	Eif2s1	Neonatal	0.000588	327	5.14447	3.64864	4.01744	3.92321	4.07278	3.32397	3.22629	3.1645	3.32692	3.17873	3.02472	3.18265	chr12	79962806	79987997	0.947149	0.466499	0.902637	0.49006	0.463869	0.422317	0.484651	0.313961	0.258145	0.245613	0.142449	0.199031	chr12	79988324	79989229
n264260	ENSMUSG00000063895	Nupl1	Neonatal	0.000593	0	3.65192	2.37057	2.53984	2.66986	2.69753	2.0059	1.96237	1.64945	1.33124	1.4195	1.17914	1.66737	chr14	60824707	60870344	1.01887	0.353397	0.812061	0.374412	0.424267	0.335958	0.289381	0.314894	0.254477	0.318391	0.260786	0.272654	chr14	60842820	60845641
ENSMUSG00000086670	ENSMUSG00000026664	Phyh	Adult	0.000613	3444	5.89713	6.78473	8.36395	8.23558	8.02144	8.6066	9.00731	9.40332	9.29791	9.73925	9.79594	9.82142	chr2	4840065	4859776	0.172357	0.179059	0.890272	0.694426	0.69406	1.11826	1.19904	1.14344	1.0526	0.990628	1.39007	1.04259	chr2	4863220	4863530
ENSMUSG00000074479	ENSMUSG00000041355	Ssr2	Neonatal	0.000681	2530	8.01509	7.672	7.2269	7.67309	7.91115	7.50996	7.29407	6.84383	7.1668	6.85684	6.56823	6.39835	chr3	88383593	88392319	3.81469	3.73504	3.86172	3.68808	4.0152	3.64896	3.61377	3.19881	3.19974	3.4152	2.90856	3.03875	chr3	88380329	88381063
n264259	ENSMUSG00000039828	Wdr70	Neonatal	0.000696	0	2.63158	1.88013	2.12282	2.23205	2.23895	1.8534	1.72251	1.56313	1.42406	1.50182	1.30349	1.28242	chr15	7823055	8049209	2.06868	1.55724	1.65777	1.56936	2.01035	1.7165	1.46417	1.35693	1.32971	1.45036	1.23321	1.27042	chr15	8041676	8042730
n267380	ENSMUSG00000023216	Epb4.2	Neonatal	0.000758	0	6.88426	4.81451	4.43952	5.10282	4.40999	2.03555	0.432508	0.514628	0.265683	0.306179	0.0857601	0.0383909	chr2	120843627	120862808	0.792286	0.175804	0.13725	0.288847	0.0961695	0.00578216	0	0	0	0	3.97e-09	2.96e-10	chr2	120843757	120846464
n272712	ENSMUSG00000020476	Dbnl	Neonatal	0.000813	95	5.39263	5.21783	4.85364	5.22372	5.3372	4.8049	4.40447	4.37614	4.34762	4.2063	4.06819	3.84973	chr11	5688491	5700965	1.00683	0.705945	0.988874	0.739157	0.978775	0.833769	0.467583	0.43647	0.636608	0.523038	0.583583	0.522309	chr11	5687935	5688396
ENSMUSG00000081572	ENSMUSG00000034278	Dnajc17	Neonatal	0.000935	0	2.9507	2.6848	2.69197	2.59807	2.56186	2.09164	2.05489	2.01231	2.05054	2.03409	1.80241	1.4545	chr2	118998236	119034531	1.59077	1.19278	1.64002	1.21968	1.16416	0.802109	0.623334	0.514358	0.567116	0.664846	0.520758	0.513112	chr2	119013253	119013997
ENSMUSG00000085227	ENSMUSG00000036948	BC037034	Neonatal	0.000936	0	2.93206	2.94756	2.51326	2.54857	2.49966	1.61579	1.69635	1.58629	1.85418	1.76498	1.87844	1.76792	chr5	138700884	138705280	1.23031	0.866872	1.16204	1.27905	1.32086	0.648934	1.12394	0.775103	0.895715	0.929379	0.573619	0.692262	chr5	138705271	138707889
ENSMUSG00000081967	ENSMUSG00000048222	Mfap1b	Neonatal	0.000986	7062	2.8772	1.84646	2.24797	2.07297	2.03061	1.75487	1.59028	1.61208	1.58205	1.2411	1.23742	1.44498	chr2	121285971	121299803	4.37506	3.96751	4.06211	3.85089	4.14047	3.60859	3.73719	3.64125	3.54077	3.73876	3.37849	3.47311	chr2	121306865	121307250
n295045	ENSMUSG00000007739	Cct4	Neonatal	0.00107	464	7.18609	6.50869	6.7863	6.50832	6.50125	5.88892	5.68707	5.74617	5.52879	5.4461	5.25987	5.47554	chr11	22890519	22903780	1.22058	0.490011	0.587674	0.499888	0.908881	0.557097	0.340639	0.463432	0.676402	0.801453	0.940537	1.00538	chr11	22904244	22905894
ENSMUSG00000089665	ENSMUSG00000013974	1810033B17Rik	Neonatal	0.00108	2283	3.27948	3.88614	3.29549	2.78599	2.6576	1.46936	0.302515	0.278118	0.202842	0.169717	0.147453	0.153909	chr8	3665762	3668905	1.93162	2.01008	1.51645	1.61913	1.69672	1.33953	0.890765	1.0093	1.38269	1.28869	1.34372	1.75121	chr8	3671188	3672336
n294556	ENSMUSG00000062175	Tgif2	Neonatal	0.00117	0	2.37249	1.914	2.55032	2.58113	2.48915	2.02686	1.13948	0.619774	0.371298	0.255663	0.138914	0.250418	chr2	156665813	156681306	1.00883	1.65933	1.11212	1.38063	1.40844	1.16099	0.0836797	0.165291	0.231868	0.00472805	0.117618	0.0525738	chr2	156679818	156680209
n288701	ENSMUSG00000020176	Grb10	Neonatal	0.00118	0	5.92094	5.91236	5.26855	5.76117	5.44609	4.66661	3.19399	2.20253	1.34997	0.887858	0.553483	0.595857	chr11	11830511	11938686	0.649176	0.552482	0.614509	0.554725	0.394389	0.36426	0.172071	0.0818401	0.0180632	0.0118734	0.00811603	0.0152404	chr11	11859614	11863548
n295259	ENSMUSG00000055660	Mettl4	Neonatal	0.00119	115	1.59769	0.778645	0.948282	0.959484	0.85058	0.713783	0.755734	0.518739	0.787939	0.697723	0.592066	0.732259	chr17	95126420	95149359	1.32257	0.830886	1.07334	0.813174	0.956379	0.855031	0.622994	0.592298	0.619421	0.721571	0.676023	0.75315	chr17	95125294	95126305
n270676	ENSMUSG00000027326	Casc5	Neonatal	0.00125	1611	1.44389	0.56153	0.470999	0.838885	0.404422	0.284641	0.161977	0.046183	0.0699574	0.0468869	0.0126601	0.00365357	chr2	118872855	118931237	0.673945	0.241537	0.226649	0.275169	0.159065	0.101258	0.0510852	0.0225477	0.0347413	0.0145777	0.00888675	0.00159113	chr2	118932848	118936500
n269754	ENSMUSG00000028085	Pet112l	Adolescent	0.00132	0	3.61488	3.42218	2.76728	3.82811	3.7684	3.94275	3.87459	3.96327	4.0065	3.86671	3.81091	3.58592	chr3	85378041	85459544	0.462512	0.629096	0.83484	0.902792	0.692367	0.823053	0.75577	0.554893	0.559324	0.485176	0.52002	0.481746	chr3	85424614	85427033
ENSMUSG00000091520	ENSMUSG00000076431	Sox4	Neonatal	0.0014	0	1.11586	0.665712	1.28814	0.973315	1.0878	1.14418	0.726924	0.540785	0.327708	0.277271	0.166129	0.267214	chr13	29040788	29045582	1.11586	0.578384	1.34722	0.601866	0.826482	1.03562	0.59947	0.373305	0.32631	0.253276	0.252328	0.292056	chr13	29034917	29043540
ENSMUSG00000091520	ENSMUSG00000078309	Sox4	Neonatal	0.0014	0	0.58547	0.335822	1.02651	0.629896	0.610307	0.473617	0.511576	0.520932	0.134405	0.146633	0.0961474	0.138059	chr13	29042607	29043011	1.11586	0.578384	1.34722	0.601866	0.826482	1.03562	0.59947	0.373305	0.32631	0.253276	0.252328	0.292056	chr13	29034917	29043540
n290111	ENSMUSG00000024563	Smad2	Neonatal	0.00143	3722	3.50795	2.97673	3.23432	3.1458	3.36808	3.02779	2.84771	2.50377	2.67694	2.49415	2.50219	2.70109	chr18	76401234	76465385	1.24837	0.861131	1.30981	1.25805	1.23533	1.1809	1.13819	0.934573	0.649002	0.623199	0.682053	0.761604	chr18	76469107	76470615
ENSMUSG00000080772	ENSMUSG00000028385	Snx30	Neonatal	0.00145	0	1.67941	1.21461	1.68039	1.88492	1.75056	1.42496	1.15287	0.924027	0.921985	0.818433	0.676931	1.04991	chr4	59818712	59917609	2.62473	1.72548	2.35927	1.95882	2.2138	2.07286	1.70372	1.95415	1.55807	1.62163	1.40052	1.52744	chr4	59846549	59847091
n268618	ENSMUSG00000024900	Cpt1a	Adolescent	0.00147	360	2.70576	5.72927	7.66207	6.91078	7.12022	7.23361	7.41974	6.74822	5.66765	5.71486	5.50095	5.73903	chr19	3323301	3385732	0.0375326	0.150642	0.227058	0.485892	0.531628	0.734666	0.837463	0.491188	0.0862066	0.166851	0.13574	0.198001	chr19	3322329	3322941
ENSMUSG00000087405	ENSMUSG00000027329	Spef1	Neonatal	0.00149	0	1.83739	1.28002	1.06065	1.40142	0.887242	0.844244	0.436663	0.529295	0.506983	0.491322	0.459356	0.310702	chr2	130995997	131013018	0.844777	0.620444	0.401285	0.54175	0.653755	0.0225768	0.0281407	0.080086	0.0903562	0.189623	0.143769	0.198389	chr2	130985273	130997078
n293394	ENSMUSG00000057637	Prdm2	Neonatal	0.00153	0	2.55217	2.18183	2.31263	2.49071	2.4491	2.25314	2.15215	2.08459	2.09984	1.68572	2.00128	2.53214	chr4	142697294	142802898	1.24981	0.951696	1.12946	1.1321	1.07288	1.06254	0.822347	0.807862	0.65894	0.642946	0.692689	0.878054	chr4	142718342	142720510
n268748	ENSMUSG00000061436	Hipk2	Neonatal	0.00164	2742	4.1437	3.02898	2.8332	3.12742	3.16735	2.40979	2.14789	1.84427	2.1883	1.58508	1.83364	2.00841	chr6	38644389	38826189	3.33458	1.56328	1.88086	2.06009	2.03836	1.79678	1.66325	1.40556	1.20129	0.99729	1.1049	1.57701	chr6	38640570	38641647
ENSMUSG00000085873	ENSMUSG00000028555	Ttc39a	Neonatal	0.00165	468	3.68982	2.00184	2.1752	2.32833	2.34618	1.69689	1.78067	1.51778	1.79856	1.26437	0.79099	0.592222	chr4	109079228	109117350	2.17223	0.629256	0.650089	0.814905	0.377474	0.394705	0.431051	0.234064	0.229611	0.100128	0.230588	0.243838	chr4	109076399	109078760
ENSMUSG00000091021	ENSMUSG00000028896	Rcc1	Neonatal	0.00165	0	4.85983	4.09573	3.86073	4.04946	3.85063	2.83064	2.59225	2.08621	2.14935	2.01454	1.60667	1.56256	chr4	131887834	131909520	0.999459	0.429708	0.440718	0.410646	0.354623	0.253137	0.223099	0.0724174	0.0944443	0.0483243	0.0849888	0.0701236	chr4	131907687	131909297
n265320	ENSMUSG00000021952	Xpo4	Neonatal	0.00177	0	2.61603	1.5639	1.64362	1.50629	1.51016	0.895033	0.932249	0.695029	0.808138	0.681032	0.63384	0.721388	chr14	58199839	58284267	0.680616	0.174492	0.313706	0.23721	0.234243	0.128822	0.189521	0.0988605	0.0966977	0.109507	0.074478	0.0917916	chr14	58199315	58204409
n265239	ENSMUSG00000048109	Rbm15	Neonatal	0.0018	0	2.26359	1.45461	1.43867	1.68887	1.50556	1.21016	1.06757	1.1719	1.32877	0.958487	1.02746	1.39455	chr3	107128863	107136591	0.959108	0.454958	0.798263	0.626464	0.608309	0.505266	0.287946	0.493464	0.214849	0.349842	0.270771	0.302194	chr3	107130052	107131204
n274650	ENSMUSG00000045594	Glb1	Neonatal	0.00181	0	3.84427	4.12129	3.95437	3.78887	3.82907	3.8398	3.5619	3.59161	3.4412	3.32979	3.29449	3.10168	chr9	114310194	114383495	1.09197	0.823942	1.22917	1.00335	1.07667	1.06162	0.899896	0.771704	0.782175	0.618006	0.606926	0.607772	chr9	114318769	114320315
ENSMUSG00000049414	ENSMUSG00000016664	Pacsin2	Neonatal	0.00183	0	4.44673	3.35471	3.77612	3.8575	3.76419	3.23653	3.13602	3.17647	3.25856	3.17706	3.33944	3.40032	chr15	83206037	83295036	0.780974	0.554737	0.621163	0.463462	0.458643	0.307252	0.167126	0.0751205	0.205825	0.25309	0.35437	0.232016	chr15	83236042	83236535
n290485	ENSMUSG00000058056	Palld	Adolescent	0.00191	56	1.40612	1.23176	1.92363	1.89389	2.37432	2.64212	2.48068	2.14969	1.7901	1.93561	1.69199	2.14407	chr8	63992043	64381487	1.75602	1.90882	2.69534	2.23192	2.8841	3.22386	2.99251	2.8763	2.4655	2.99057	2.49902	2.73045	chr8	63990228	63991987
n279653	ENSMUSG00000044005	Gls2	Adult	0.00202	0	4.16732	5.30174	6.23851	5.40029	5.93167	7.03234	7.78036	8.00175	7.94188	7.50051	7.75411	7.90724	chr10	127631513	127647060	0.328918	0.893344	0.460745	0.388322	0.574212	1.37558	1.45948	1.53678	1.02375	1.23263	1.66922	1.03374	chr10	127633126	127634641
ENSMUSG00000044730	ENSMUSG00000028873	Cdca8	Neonatal	0.00204	0	6.29364	5.03586	4.47477	4.99462	4.69669	3.07101	2.44887	1.58517	2.17263	1.65691	0.642536	0.436657	chr4	124595709	124616555	1.29832	0.729907	0.658098	1.09769	0.702518	0.629525	0.84385	0.433019	0.664766	0.346035	0.581091	0.580112	chr4	124614292	124621900
ENSMUSG00000090311	ENSMUSG00000036427	Gpi1	Neonatal	0.00213	0	8.20299	9.06341	8.2879	8.41677	8.66402	7.53355	7.34702	7.2406	7.48918	7.11166	7.05388	6.85663	chr7	34987141	35015308	0.2092	0.790866	0.180084	0.178252	0.123237	0.0963376	0.0747855	0.129136	0.124789	0.280978	0.183064	0.17347	chr7	35009774	35015255
ENSMUSG00000083382	ENSMUSG00000039683	Sdk1	Neonatal	0.00227	0	0.704134	0.512698	0.346207	0.494813	0.843533	0.981849	0.882852	0.612184	0.262766	0.0775141	0.0470473	0.0717024	chr5	141717444	142691540	1.06054	0.840956	0.366029	0.296658	0.48538	0.168726	0.148908	0.191728	0.186133	0.269298	0.22025	0.206868	chr5	141743535	141744409
n268839	ENSMUSG00000032656	March3	Neonatal	0.00241	0	6.30044	4.63655	3.29192	3.82634	3.22244	1.98903	1.37513	1.12264	0.888408	0.840949	0.648991	0.685863	chr18	56921370	57085202	0.812025	0.111482	0.0699866	0.122801	0.0330051	0	0	0	0.00834508	0	0.00876319	0.0132204	chr18	57033198	57034244
n286977	ENSMUSG00000037814	Larp1b	Adult	0.00244	707	3.96371	3.32485	4.38776	4.11731	4.18427	4.05445	4.1964	4.35972	4.47773	4.62879	4.46604	4.72521	chr3	40754553	40781715	1.20083	1.1114	1.74776	1.66339	1.73401	1.76378	1.9585	1.91429	1.55333	2.06964	1.9494	2.06228	chr3	40782422	40783287
ENSMUSG00000082481	ENSMUSG00000038290	Smg6	Neonatal	0.00244	0	2.70654	2.28176	2.90399	2.65267	2.36025	2.43806	2.45183	2.16534	1.94264	1.56403	1.7794	2.04772	chr11	74739325	74977950	0.789265	0.49189	0.313159	0.671758	0.377847	0.286263	0.242637	0.103779	0.0681991	0.179478	0.108091	0.123379	chr11	74884316	74884715
ENSMUSG00000056579	ENSMUSG00000034543	Morc2a	Neonatal	0.00265	682	2.71934	2.38122	2.57252	2.53755	2.50587	2.29099	2.20668	1.89824	1.71436	1.34788	1.38022	1.52593	chr11	3549497	3590480	3.29613	2.46403	3.32069	2.60152	2.78897	2.78211	2.52749	2.30246	1.93768	1.92016	1.75243	1.74253	chr11	3539797	3548815
ENSMUSG00000087286	ENSMUSG00000021983	Atp8a2	Neonatal	0.00286	0	2.63395	2.74356	3.51163	3.81401	3.87243	3.25086	1.75737	0.503654	0.0955751	0.0378239	0.0312356	0.0686035	chr14	60266368	60816016	2.19978	1.7636	0.913215	0.979837	1.11464	0.608368	0.363828	0.500668	0.625003	0.535763	0.575963	0.466502	chr14	60658447	60659328
n273330	ENSMUSG00000019791	Hint3	Adult	0.00292	1507	3.47786	3.71413	4.01842	3.70467	4.01468	4.09075	4.15394	4.04772	4.20816	4.47814	4.17162	4.2851	chr10	30327947	30338285	0.646111	0.533736	0.694182	0.72258	0.745287	1.10392	1.21343	1.39026	1.28804	1.38521	1.40401	1.34354	chr10	30323032	30326440
ENSMUSG00000091299	ENSMUSG00000036186	Fam69b	Neonatal	0.00296	680	0.738484	0.934371	0.353166	0.58721	0.363395	0.382381	0.276857	0.135367	0	0.210198	0	0.137589	chr2	26483977	26492017	1.1906	0.867487	0.971904	0.799159	0.53321	0.661951	0.704468	0.365133	0.308614	0.291525	0.275545	0.175722	chr2	26492697	26495764
ENSMUSG00000048316	ENSMUSG00000039844	Rapgef1	Neonatal	0.00319	0	4.65528	4.22465	4.28113	4.45916	4.33033	4.00418	3.99727	3.70856	3.31063	3.2269	3.0402	3.14977	chr2	29475240	29596498	2.96299	2.1876	2.33153	2.18551	2.64405	2.55649	2.12619	2.00385	1.85512	1.24181	1.05366	1.58909	chr2	29593855	29594185
n293221	ENSMUSG00000063550	Nup98	Neonatal	0.00349	98	2.58779	1.70662	2.18603	2.13911	2.24881	1.94748	1.77452	1.35882	1.25375	0.938678	1.10881	1.48674	chr7	109268968	109358634	3.22718	2.3825	3.03889	2.54624	2.8556	2.54346	2.17464	1.91656	1.83763	2.04716	1.77903	1.8681	chr7	109267915	109268870
n273179	ENSMUSG00000031640	Klkb1	Adult	0.00421	239	3.87408	4.43857	5.02481	5.01414	4.96688	5.62269	5.51722	5.38173	5.04327	5.35645	5.2594	5.5168	chr8	46354796	46380213	2.5238	2.61651	3.68428	3.20434	3.16352	4.04678	3.98732	4.13786	3.73923	4.20896	3.98867	4.23069	chr8	46352043	46354557
n267747	ENSMUSG00000069633	Pex11c	Adult	0.00437	0	2.0486	2.765	3.28722	3.96162	3.99987	4.36272	4.33737	4.23301	4.33079	4.38784	4.02326	3.80624	chr8	3457105	3467680	0.125831	0.0609537	0.0923882	0.000266434	0.713149	0.483828	0.295052	0.167218	0.887074	1.49866	0.723209	0.256343	chr8	3458038	3459494
ENSMUSG00000070025	ENSMUSG00000031608	Galnt7	Neonatal	0.00438	0	1.12207	0.502782	0.828213	0.651992	0.726051	0.532166	0.404255	0.292622	0.265047	0.294856	0.176636	0.356764	chr8	60002625	60131829	1.22304	1.62677	1.1432	0.904456	1.18551	0.879242	0.669718	0.937017	0.990469	1.06001	0.857438	0.916108	chr8	60029049	60030280
ENSMUSG00000087367	ENSMUSG00000025220	Mgea5	Neonatal	0.00442	0	3.98307	2.82586	3.06489	2.94804	2.91658	2.61942	2.55137	2.01698	2.12801	2.20623	2.08924	2.5413	chr19	45824751	45858236	1.46136	1.44925	1.02076	0.825826	0.405604	0.594155	0.393648	0.24827	0.458368	0.573805	0.501548	0.191556	chr19	45823998	45826800
ENSMUSG00000087367	ENSMUSG00000056209	Npm3	Neonatal	0.00442	0	5.15336	4.5278	4.58105	4.36664	4.26368	3.76673	3.62727	3.74723	3.60833	3.73651	3.38006	3.4795	chr19	45822224	45824081	1.46136	1.44925	1.02076	0.825826	0.405604	0.594155	0.393648	0.24827	0.458368	0.573805	0.501548	0.191556	chr19	45823998	45826800
n263546	ENSMUSG00000034342	Cbl	Neonatal	0.00519	0	1.58459	1.27321	1.20493	1.53419	1.43916	0.920147	0.787312	0.505357	0.449013	0.293782	0.303789	0.559289	chr9	43957345	44042129	0.93948	0.700206	0.615119	0.917953	0.788074	0.445882	0.513123	0.182601	0.202433	0.156665	0.119112	0.277398	chr9	43957047	43959312
ENSMUSG00000078135	ENSMUSG00000091337	Eid1	Neonatal	0.0053	0	4.77025	3.46445	3.99581	3.78434	3.78717	3.49596	3.14034	3.02147	2.22333	2.34229	1.67184	1.74823	chr2	125498831	125500521	3.14388	1.85479	2.44466	2.55584	2.42939	2.22582	1.97115	1.55426	0.916886	1.04683	0.532284	1.05322	chr2	125498863	125499837
n296066	ENSMUSG00000033628	Pik3c3	Neonatal	0.00604	3683	2.93679	2.67244	2.67781	2.68852	2.57359	2.54245	2.54787	2.57537	2.6448	2.31997	2.58729	2.65007	chr18	30432401	30507780	2.26287	1.72275	2.0629	2.05761	2.08595	1.75635	2.05266	1.51644	0.97983	1.07815	0.876854	0.90175	chr18	30427900	30428718
n266702	ENSMUSG00000039361	Picalm	Neonatal	0.00612	0	5.77079	3.73708	4.35248	4.33931	4.2597	3.52658	3.29634	3.09615	2.72782	2.74546	2.72236	3.46105	chr7	97278723	97357610	5.16812	3.54325	4.2032	3.56677	3.5805	3.21633	2.67981	2.74595	2.84279	3.32546	2.86342	2.51803	chr7	97356204	97357343
n294673	ENSMUSG00000020691	Mettl2	Neonatal	0.00705	180	3.34351	2.93531	2.83272	3.02522	2.98013	2.60563	2.63972	2.39104	2.32025	2.41236	2.42722	2.28772	chr11	104987739	105001708	3.29082	2.98802	2.88214	2.91455	2.81138	2.75014	2.43871	2.31212	2.58566	2.84595	2.55281	2.13361	chr11	105001888	105002457
n284453	ENSMUSG00000037814	Larp1b	Adult	0.0077	776	3.96371	3.32485	4.38776	4.11731	4.18427	4.05445	4.1964	4.35972	4.47773	4.62879	4.46604	4.72521	chr3	40754553	40781715	0.480518	0.390564	0.66845	0.785977	0.935246	0.905046	1.01417	1.19888	1.06139	1.46404	1.49144	1.07818	chr3	40782491	40783956
ENSMUSG00000082196	ENSMUSG00000067818	Myl9	Neonatal	0.00798	8154	5.7481	6.14492	5.7684	5.82146	5.96676	5.20788	4.93721	4.00577	4.12769	3.21016	2.91847	3.18254	chr2	156601156	156607394	0.662618	0.828537	0.192931	0.261371	0.388665	0.17736	0.0844364	0.110495	0.103127	0.155636	0.130887	0.206955	chr2	156615548	156616139
n283912	ENSMUSG00000007659	Bcl2l1	Neonatal	0.00834	0	7.60918	6.83774	5.95836	6.17043	5.87783	5.12806	4.78372	4.61422	4.47022	4.48178	4.3369	4.18128	chr2	152593052	152657464	0.938844	0.440578	0.558948	0.305518	0.259431	0.377062	0.155116	0.185256	0.104343	0.0871526	0.0951662	0.0310529	chr2	152649053	152653628
ENSMUSG00000092395	ENSMUSG00000015478	Rnf5	N-M	0.00873	0	5.1467	4.48947	4.60283	4.64394	4.41049	4.56018	4.51853	4.72837	4.9235	4.96865	5.15575	5.02356	chr17	34738036	34740635	4.17232	3.28975	3.7098	3.76918	3.5523	3.81221	3.60828	3.7236	4.09571	4.62714	4.22626	4.15113	chr17	34738096	34738521
n274921	ENSMUSG00000040044	Orc3	Neonatal	0.00875	0	4.41658	3.22767	3.47599	3.42491	3.66127	3.06132	3.03181	2.78715	2.82363	2.81888	2.76369	2.84792	chr4	34518045	34562193	0.964626	0.371635	0.597499	0.492136	0.55398	0.475069	0.433584	0.415652	0.509807	0.46025	0.476493	0.504325	chr4	34514774	34519068
n280490	ENSMUSG00000017679	Ttpal	Neonatal	0.00898	0	3.00695	3.01952	2.83624	3.07399	3.0961	2.64059	2.57831	2.20192	1.92265	2.15452	1.88566	1.96347	chr2	163428050	163444749	0.698437	0.598317	0.641388	0.517716	0.327603	0.247198	0.134639	0.218713	0.115065	0.155402	0.0896131	0.105101	chr2	163442205	163447287
n294258	ENSMUSG00000029780	Nt5c3	Neonatal	0.0091	0	7.30807	6.20993	5.33538	5.73492	5.63345	4.42363	3.95883	3.96682	3.92477	3.92487	3.69134	3.95343	chr6	56832394	56873926	0.666057	0.265793	0.218996	0.321864	0.121005	0.126159	0.0852301	0.052053	0.0411032	0.0474464	0.0522575	0.0351271	chr6	56834421	56836101
n273326	ENSMUSG00000024513	Mbd2	Neonatal	0.00915	233	6.38355	5.20939	5.4116	5.33276	5.24192	4.72678	4.54896	4.59677	4.34617	4.66032	4.27194	4.72007	chr18	70727843	70785785	1.85068	0.961444	1.23553	1.33918	1.12717	1.17521	1.1372	1.20404	1.23188	1.36386	1.3814	1.68652	chr18	70786018	70788785
ENSMUSG00000085622	ENSMUSG00000060073	Psma3	Neonatal	0.00984	0	5.7449	5.12147	5.34212	5.31671	5.58741	5.15666	5.26429	5.12428	5.51373	5.64886	5.36064	5.5069	chr12	72075608	72097334	1.03361	0.640105	0.768527	0.735646	0.578276	0.69452	0.755326	0.487649	0.511658	0.412919	0.514948	0.391764	chr12	72092602	72116819
n291817	ENSMUSG00000049091	Sephs2	Adult	0.0101	0	5.78468	5.97036	7.45042	6.78445	6.67796	7.26642	7.42326	7.65527	7.18229	7.3153	7.43515	7.38011	chr7	134416075	134417433	1.86481	2.00796	3.18328	2.88565	2.69915	3.17925	3.36072	3.67167	3.04773	3.25328	3.14781	3.23251	chr7	134416777	134418106
n279008	ENSMUSG00000002968	Med25	Neonatal	0.0102	1817	5.3254	5.04033	5.08643	5.14856	4.97469	4.59809	4.41311	4.30679	4.19543	3.8348	4.04332	3.893	chr7	52134761	52147779	1.21013	0.781387	0.899499	0.811878	0.612875	0.511522	0.548473	0.249313	0.593658	0.825518	0.426373	0.269679	chr7	52132136	52132944
n296349	ENSMUSG00000024442	0610009O20Rik	Neonatal	0.0103	49	4.61192	4.07145	4.19577	4.33318	4.49391	4.34121	4.23905	4.08479	3.91017	3.58333	3.67092	3.51656	chr18	38409903	38422283	0.874127	1.05821	0.601505	0.448261	0.495183	0.246684	0.351303	0.158665	0.227407	0.334778	0.0738067	0.313252	chr18	38409275	38409854
n288304	ENSMUSG00000024563	Smad2	Neonatal	0.0108	4362	3.50795	2.97673	3.23432	3.1458	3.36808	3.02779	2.84771	2.50377	2.67694	2.49415	2.50219	2.70109	chr18	76401234	76465385	1.11481	0.753254	1.26507	0.974485	0.93508	1.0459	0.729522	0.838694	0.681111	0.705509	0.555519	0.606622	chr18	76469747	76471399
ENSMUSG00000078143	ENSMUSG00000031731	Ap1g1	Neonatal	0.0113	0	3.78442	3.23088	3.66857	3.78137	3.93581	3.86097	3.78539	3.41868	3.19194	3.09959	2.99594	3.25256	chr8	112302454	112385258	0.950509	0.282217	0.23054	0.653674	0.251601	0.189696	0.258431	0.149192	0.00147863	0.00102445	0.0986778	2.85e-05	chr8	112383884	112392355
ENSMUSG00000058745	ENSMUSG00000022094	Slc39a14	Neonatal	0.0115	8762	3.46936	4.98586	4.51532	5.36544	5.70464	5.71701	5.67566	5.24761	4.42056	3.95167	3.97657	4.09387	chr14	70703274	70751232	4.2097	3.34419	3.35422	3.495	3.61868	3.4299	3.34633	3.00897	3.16267	3.34402	2.94236	3.0898	chr14	70759994	70760251
n274916	ENSMUSG00000023830	Igf2r	Neonatal	0.0121	0	3.60661	2.00892	2.25562	2.27083	2.35153	2.3394	1.98425	1.85514	1.60707	1.26149	1.34454	1.52164	chr17	12875272	12962530	0.922341	0.544617	0.697883	0.411765	0.510287	0.646796	0.320657	0.31661	0.437995	0.171821	0.165966	0.1381	chr17	12959884	12960936
n297454	ENSMUSG00000061436	Hipk2	Neonatal	0.0134	5604	4.1437	3.02898	2.8332	3.12742	3.16735	2.40979	2.14789	1.84427	2.1883	1.58508	1.83364	2.00841	chr6	38644389	38826189	3.84275	2.11367	2.77639	2.37598	2.6032	2.41198	1.98268	2.1215	1.90494	2.29316	1.93267	2.03027	chr6	38637512	38638785
n288732	ENSMUSG00000035183	Slc24a5	Neonatal	0.0138	0	1.92251	1.5543	2.13608	1.73586	1.61599	0.978227	0.38893	0.491039	0.431603	0.401264	0.423049	0.406992	chr2	124893860	124914413	0.750986	0.261414	0.255874	0.369202	0.167424	0.198993	0.177746	0.0895746	0.2102	0.165422	0.194602	0.15476	chr2	124906713	124908204
ENSMUSG00000074151	ENSMUSG00000034361	Cpne2	Adolescent	0.0143	5718	1.5683	1.98241	2.09904	2.53605	2.76595	2.90933	3.06519	3.0541	2.28968	2.28741	1.95585	2.16818	chr8	97056890	97094429	0.176765	0.732612	0.478628	1.03752	1.0286	1.04698	0.858396	1.39864	1.26123	1.08358	0.905991	0.777206	chr8	96996663	97051172
n280191	ENSMUSG00000004071	5730403B10Rik	Neonatal	0.0145	0	4.38343	6.106	5.62792	5.54436	5.30138	5.21384	5.62194	5.76364	4.8487	4.46191	4.38899	4.42857	chr16	4750348	4790292	1.21647	0.629711	0.776902	0.880106	0.653553	0.669981	0.820953	0.409963	0.512209	0.317477	0.363483	0.405268	chr16	4746713	4750610
ENSMUSG00000078859	ENSMUSG00000037656	Slc20a2	Adolescent	0.0151	0	4.13506	4.43747	5.45158	5.13482	5.11321	5.00964	4.97606	4.79975	4.6819	4.2603	4.4103	4.52352	chr8	23587172	23680079	1.10285	1.13928	1.58128	1.05126	1.09716	1.14367	1.24951	1.19436	1.10147	0.964948	1.08778	1.07448	chr8	23590763	23593802
n268206	ENSMUSG00000019961	Tmpo	Neonatal	0.0153	0	6.25881	4.71595	4.95121	4.98989	4.78639	3.68186	3.42343	3.06843	3.15001	3.03742	2.52424	2.91358	chr10	90610316	90634759	0.900026	0.424032	0.360716	0.578591	0.28342	0.308158	0.266777	0.0665404	0.19536	0.0151945	0.074979	0.0957017	chr10	90617347	90618452
n295995	ENSMUSG00000041765	Ubac2	Adolescent	0.0156	0	4.35154	4.46548	4.6458	4.79479	5.09056	4.97516	4.85465	4.71757	4.71223	4.5601	4.54788	4.40347	chr14	122277828	122420256	0.177974	0.482754	0.604419	0.448717	0.674717	0.725028	0.815184	0.257509	0.13248	0.164632	0.177793	0.297654	chr14	122276084	122278629
n281553	ENSMUSG00000067194	Eif1ax	Neonatal	0.0168	6705	5.75317	4.48164	4.68872	4.67429	4.65063	3.9389	3.83873	3.64606	3.86951	3.64788	3.35866	3.68738	chrX	155810110	155827860	0.985294	0.780312	0.585466	0.697055	0.876976	0.451981	0.479151	0.286947	0.648534	0.749511	0.411266	0.512781	chrX	155834565	155835302
n271784	ENSMUSG00000023830	Igf2r	Neonatal	0.0169	0	3.60661	2.00892	2.25562	2.27083	2.35153	2.3394	1.98425	1.85514	1.60707	1.26149	1.34454	1.52164	chr17	12875272	12962530	1.7623	1.32888	1.58116	1.37117	1.35041	1.44225	1.07586	0.683531	0.927147	0.742494	0.670468	0.258795	chr17	12956198	12956881
n282537	ENSMUSG00000025041	Nt5c2	Neonatal	0.0173	2012	4.41484	4.00954	4.06423	3.80587	3.85521	3.63844	3.4559	3.1446	2.91427	2.53168	2.30667	2.4678	chr19	46961321	47089643	0.76231	0.455691	0.636987	0.558119	0.426468	0.494564	0.389682	0.430703	0.356099	0.256428	0.210603	0.256912	chr19	46957868	46959309
n275427	ENSMUSG00000023830	Igf2r	Neonatal	0.019	0	3.60661	2.00892	2.25562	2.27083	2.35153	2.3394	1.98425	1.85514	1.60707	1.26149	1.34454	1.52164	chr17	12875272	12962530	1.14873	0.764474	1.18719	0.692602	0.847749	0.963416	0.698845	0.456607	0.671356	0.26232	0.27552	0.225067	chr17	12956646	12958048
n277090	ENSMUSG00000047250	Ptgs1	Neonatal	0.0214	5027	4.22238	4.20574	4.51698	4.48024	4.60848	4.24848	3.68357	3.6142	3.16974	3.08643	2.65332	2.65223	chr2	36085946	36107792	1.34595	0.888499	1.43781	1.16971	1.16602	1.26809	0.857022	0.923563	0.660063	0.561113	0.654596	0.394852	chr2	36112819	36114110
n287138	ENSMUSG00000030909	Anks4b	Adult	0.0217	381	2.20821	1.77703	2.50715	2.35287	2.66768	2.897	3.05875	2.99333	3.33824	2.74351	2.85563	3.33727	chr7	127317372	127327230	1.45157	1.13867	1.54151	1.3697	1.46224	2.05633	1.8441	2.0201	2.20452	1.61734	1.83746	1.93696	chr7	127327611	127328517
n266249	ENSMUSG00000025574	Tk1	Neonatal	0.0224	0	6.7143	5.97007	5.82344	6.26154	6.31797	5.59963	5.55215	4.9514	5.00255	4.63737	4.14889	3.89614	chr11	117676840	117687406	0.749917	0.391194	0.347723	0.570413	0.251081	0.317753	0.443948	0.177728	0.149769	0.0909831	0.118332	0.133342	chr11	117677546	117680503
ENSMUSG00000086247	ENSMUSG00000014668	Chfr	Neonatal	0.0237	0	3.54474	2.8035	2.66141	2.9936	2.85765	2.43583	2.42667	2.28895	1.86026	2.54656	2.35375	2.39404	chr5	110564859	110600991	1.02442	1.01012	0.849612	0.645675	0.561636	0.533542	0.600381	0.614487	0.248863	0.434577	0.260731	0.490216	chr5	110583419	110605523
n291741	ENSMUSG00000004880	Lbr	Neonatal	0.0244	0	5.2418	3.75338	3.78189	4.10223	3.91063	2.37763	1.91576	1.58699	1.36249	1.31314	0.99421	1.43408	chr1	183745447	183772532	0.595624	0.306058	0.174855	0.190723	0.111269	0.0942279	0.0380043	0.00594103	0.0407784	0.023943	0.0280682	0.0137253	chr1	183743588	183745905
ENSMUSG00000083757	ENSMUSG00000028901	Gmeb1	Neonatal	0.0255	588	2.49227	1.53279	1.77174	1.93216	1.83323	1.46696	1.35445	1.12731	1.17964	0.971629	1.04563	0.979531	chr4	131776940	131817517	0.935216	0.186098	0.697485	0.488744	0.601607	0.36475	0.0346465	0.350448	0.49926	0.324627	0.184374	0.16627	chr4	131775961	131776352
n289095	ENSMUSG00000032386	Trip4	Adult	0.028	1139	2.55387	1.73596	2.06455	2.01323	2.23249	1.99561	2.13558	2.24414	2.61696	3.05111	2.99659	3.42159	chr9	65678943	65756601	0.505095	0.58829	0.621032	0.441557	0.553798	0.6079	0.676831	0.667323	0.979519	1.15917	1.20445	1.11856	chr9	65676861	65677804
ENSMUSG00000083483	ENSMUSG00000027408	Cpxm1	Neonatal	0.0286	5425	1.34616	1.17396	1.32829	1.01959	1.19427	1.59685	1.49062	0.999994	0.801226	1.00891	0.732299	0.682637	chr2	130216511	130223310	1.00069	0.604828	0.532515	0.487673	0.842744	0.629011	0.179496	0.737122	0.347981	0.667761	0.542606	0.572964	chr2	130210581	130211086
ENSMUSG00000089991	ENSMUSG00000033898	Cfhr2	Adult	0.03	0	2.29163	3.57173	4.80493	4.50995	4.35192	5.42883	5.74894	6.37662	6.31669	6.52588	6.72512	7.08859	chr1	141701945	141915481	0.0854565	0.394664	0.517844	0.705016	0.621364	1.44588	1.58486	1.29325	1.3497	1.02015	1.19111	1.55563	chr1	141758779	141833046
n273273	ENSMUSG00000000439	Mkrn2	Neonatal	0.0304	125	3.16245	2.90291	3.16723	3.11121	3.23042	3.05231	3.06753	3.0518	2.87987	2.72712	2.84786	2.78609	chr6	115551949	115568688	0.769245	0.624553	0.792676	0.781688	0.670463	0.753615	0.600069	0.459113	0.479673	0.287147	0.455412	0.367902	chr6	115568813	115571700
n285660	ENSMUSG00000024805	Pcgf5	Neonatal	0.0315	2799	2.89538	1.91863	2.01328	1.96454	1.99936	1.48684	1.51057	1.40721	1.4247	1.50436	1.38146	1.46157	chr19	36453557	36530682	1.21521	0.459767	0.609184	0.534764	0.507422	0.469941	0.551532	0.475538	0.415458	0.449448	0.485192	0.582178	chr19	36533481	36534994
n279297	ENSMUSG00000029647	Pan3	Neonatal	0.0317	1428	2.64925	1.83717	2.32199	1.84084	1.7197	1.7921	1.70836	1.30802	1.05317	1.17034	0.955625	1.18308	chr5	148241737	148360078	0.924342	0.81735	0.454995	0.311816	0.597203	0.270986	0.247298	0.220215	0.335049	0.484138	0.380189	0.340375	chr5	148239313	148240309
ENSMUSG00000085172	ENSMUSG00000024483	Ankhd1	Neonatal	0.0335	0	3.6999	2.62788	3.36293	3.21624	3.27277	3.14896	3.00385	2.7926	2.76533	2.22641	2.51311	2.2314	chr18	36719641	36825571	1.62279	1.02141	1.07768	1.28564	1.41647	1.01949	1.0718	1.12812	1.27652	1.2931	1.10823	1.1756	chr18	36769612	36770383
ENSMUSG00000082321	ENSMUSG00000038085	4921517L17Rik	Neonatal	0.0366	0	0.660238	0.829818	0.723586	0.700651	0.88237	0.676124	0.533134	0.616884	0.581958	0.447777	0.529025	0.408127	chr2	156138035	156201374	1.55758	0.901297	1.37176	0.94373	1.06463	0.787517	0.855309	0.773988	0.704895	0.795006	0.57381	0.716992	chr2	156172938	156173576
n290556	ENSMUSG00000023307	March5	Neonatal	0.0366	657	7.12794	6.25689	6.47396	6.27856	5.98004	5.2007	5.12152	5.25905	5.2438	5.41313	5.11152	5.33656	chr19	37282033	37296629	1.21516	0.414044	0.896154	0.748044	0.702196	0.629007	0.480062	0.640362	0.53304	0.561793	0.565042	0.697062	chr19	37297286	37298942
n273056	ENSMUSG00000033386	Frrs1	Neonatal	0.0368	2644	3.76848	3.15164	2.97694	3.11618	3.28352	2.88061	3.08948	2.80547	2.97166	2.66881	2.27956	2.26899	chr3	116581145	116606668	2.72343	1.70025	1.9912	1.91151	1.93338	2.12713	2.06709	1.94672	1.8627	1.6253	1.27019	1.13504	chr3	116609312	116610619
n270413	ENSMUSG00000020102	Slc16a7	Adolescent	0.0377	4681	2.98855	3.69954	5.25223	4.38056	4.97073	4.91254	5.04059	5.09509	4.86969	4.21173	4.28811	4.06989	chr10	124663520	124766019	0.433495	0.540929	0.975911	0.532058	0.606055	0.647516	0.735027	0.58258	0.306291	0.233806	0.172544	0.23799	chr10	124656355	124658839
ENSMUSG00000083013	ENSMUSG00000028911	Srsf4	Neonatal	0.04	1065	5.31103	4.49837	4.38942	4.6213	4.3205	3.90352	4.0191	4.06983	3.56992	3.36353	3.3419	3.30405	chr4	131429532	131457640	1.27702	0.696556	0.824769	0.913847	0.779452	0.643305	0.484718	0.548272	0.393491	0.285474	0.387985	0.651272	chr4	131458705	131459226
n279314	ENSMUSG00000022285	Ywhaz	Neonatal	0.0406	0	4.5734	3.90484	4.56824	3.99374	4.15617	4.02922	3.69422	3.49151	3.62808	3.48889	3.39948	3.41028	chr15	36700525	36724302	3.78971	3.00002	3.73618	2.8421	3.36508	3.07432	2.61837	2.56367	2.53389	2.69055	2.3278	2.41206	chr15	36701337	36701683
n266330	ENSMUSG00000078671	Chd2	Neonatal	0.0408	2295	1.89499	1.16434	1.39258	1.33653	1.1595	1.13816	1.1711	0.932992	0.879932	0.772859	0.905966	1.10907	chr7	80571577	80686632	0.761644	0.498603	0.542562	0.450458	0.192073	0.365057	0.308682	0.208836	0.234063	0.225315	0.224159	0.195563	chr7	80688927	80691746
n295574	ENSMUSG00000047466	8030462N17Rik	Neonatal	0.044	0	2.13212	1.4796	1.42517	1.62795	1.54825	1.17609	1.04101	0.665	1.00545	0.660834	0.751417	1.22153	chr18	77743695	77952749	2.09231	1.19678	1.78633	1.24101	1.31946	1.10025	0.921071	0.946886	0.943296	1.29941	1.06791	1.04949	chr18	77870229	77870991
n264457	ENSMUSG00000079108	Srp54b	Neonatal	0.0452	0	1.27157	0.508339	0.691622	0.597076	0.693882	0.696018	0.595041	0.520917	0.564371	0.435527	0.443565	0.574403	chr12	56181483	56290200	1.89999	0.849087	1.06604	1.04601	1.10012	1.128	0.924058	0.967702	1.058	0.852061	0.843236	0.91662	chr12	56215173	56216350
ENSMUSG00000079224	ENSMUSG00000035378	Shq1	Neonatal	0.047	0	2.80717	2.42543	2.18132	2.18072	2.04351	1.73231	1.58257	1.58219	1.67413	1.41195	1.29716	1.40589	chr6	100523075	100621151	2.72292	1.27751	1.49894	1.28886	1.38326	1.27076	1.49543	1.17697	1.1958	1.06151	1.05407	1.3836	chr6	100554677	100555114
n264088	ENSMUSG00000049106	Dcaf5	Adolescent	0.0471	0	1.99507	2.04177	2.75942	2.63609	2.69294	2.78497	2.70433	2.40605	2.27336	2.09464	2.09661	2.26684	chr12	81436834	81537588	0.679261	0.629723	0.846064	0.673991	0.589364	0.959533	0.723324	0.636384	0.556238	0.832483	0.558588	0.55648	chr12	81536194	81536922
n277455	ENSMUSG00000029456	Acad10	Adolescent	0.0494	69	2.15172	3.02134	3.11076	3.45297	3.22969	3.96146	3.86918	4.2423	3.32438	3.03964	3.13108	2.86143	chr5	122071035	122110523	1.05918	1.71413	1.30702	1.36082	1.60427	1.42798	1.68732	1.41876	1.2992	1.13877	1.16073	0.918888	chr5	122069075	122070966
